# Supplementary material for: Synthesis and crystal structure of fac-[3-bromo-6-(1H-pyrazol-1-yl-κN2)pyridazine-κN1]tri­carbonyl­chlorido­rhenium di­methyl­formamide monosolvate
Source: Acta Crystallogr E Crystallogr Commun. 2026 Jun 18;82(Pt 7):845–8. doi: 10.1107/S2056989026006249 (PMC13330913; doi:10.1107/S2056989026006249)
Supplement: Supplementary file 1 [file e-82-00845-sup1.cif]

##############################################################################
#                                                                            #
# This CIF contains the data in a paper accepted for publication in          #
# Acta Crystallographica Section E. It conforms to the requirements of       #
# Notes for Authors for Acta Crystallographica Section E, and has been       #
# peer reviewed under the auspices of the IUCr Commission on Journals.       #
#                                                                            #
# Full details of the Crystallographic Information File format               #
# are given in the paper "The Crystallographic Information File (CIF):       #
# a New Standard Archive File for Crystallography" by S. R. Hall, F. H.      #
# Allen and I. D. Brown [Acta Cryst. (1991), A47, 655-685].                  #
#                                                                            #
# The current version of the core CIF dictionary is obtainable from          #
# ftp://ftp.iucr.org/pub/cif_core.dic.                                       #
#                                                                            #
# Software is freely available for graphical display of the structure(s)     #
# in this CIF. For information consult the CIF software page                 #
# http://www.iucr.org/resources/cif/software.                                #
#                                                                            #
# This file may be used for bona fide research purposes within the           #
# scientific community so long as proper attribution is given to the journal # 
# article from which it was obtained.                                        #
#                                                                            #
##############################################################################
data_I
_audit_creation_method     'SHELXL-2014/7'
_journal_date_recd_electronic     2025-12-30
_journal_date_accepted     2026-06-14
_journal_name_full     'Acta Crystallographica, Section E'
_journal_year     2026
_journal_volume     82
_journal_issue      1
_journal_page_first     0
_journal_page_last     0
_journal_paper_category     GM
_journal_paper_doi     10.1107/S2056989026006249
_journal_coeditor_code     ZN2046
_publ_contact_author_name     'Andr\'es Vega'
_publ_contact_author_address
;
Departamento de Ciencias Qu\'imicas
Universidad Andr\'es Bello
Av. Rep\'ublica 275
Santiago, Chile
;
_publ_contact_author_email     'andresvega@unab.cl'
_publ_contact_author_fax     '56226618229'
_publ_contact_author_phone     '56226618229'
_publ_section_title
;\
Synthesis and crystal structure of
<i>fac</i>-[3-bromo-6-(1<i>H</i>-pyrazol-1-yl-\k<i>N</i>^2^)pyridazine-\
\k<i>N</i>^1^]tricarbonylchloridorhenium dimethylformamide monosolvate
;
loop_
    _publ_author_name
    _publ_author_footnote
    _publ_author_address
    'Donoso, Duval' .
;
Departamento de Ciencias Qu\'imicas
Universidad Andr\'es Bello
Av. Rep\'ublica 275
Santiago,
Chile
;
    'Biget, Nicol\'as' .
;
Departamento de Ciencias Qu\'imicas
Universidad Andr\'es Bello
Quillota 980
Vi\~na del Mar,
Chile
;
    'Pizarro, Nancy' .
;
Departamento de Ciencias Qu\'imicas
Universidad Andr\'es Bello
Quillota 980
Vi\~na del Mar,
Chile
;
    'Vega, Andr\'es' .
;
Departamento de Ciencias Qu\'imicas
Universidad Andr\'es Bello
Av. Rep\'ublica 275
Santiago,
Chile
Centro de Nanociencia y Nanotecnolog\'ia, CEDENNA
Manuel Rodr\'iguez Sur 415, Santiago,
Chile
;
_publ_section_synopsis
;
The reaction of <b>pypyrBr</b> [3-bromo-6-(1<i>H</i>-pyrazol-1-yl)pyridazine]
with <b>Re(CO)~5~Cl</b> in refluxing toluene leads to
<i><b>fac</b></i><b>-[(\k^2^-</b><i><b>N,N</b></i><b>-pypyrBr)Re(CO)~3~Cl]</b>
in a 48% yield. Crystallization leads to a 1:1 dimethylformamide solvate, with
hydrogen bonding between the dmf molecule and the pyrazolylriridazine fragment
on the octahedral <b>[(pypyrBr)Re(CO)~3~Cl]</b> molecule.
;
_chemical_name_systematic
;\
<i>fac</i>-[3-Bromo-6-(1<i>H</i>-pyrazol-1-yl-\k<i>N</i>^2^)\
pyridazine-\k<i>N</i>^1^]tricarbonylchloridorhenium dimethylformamide
monosolvate
;
_chemical_name_common     ?
_chemical_formula_moiety     'C10 H5 Br Cl N4 O3 Re, C3 H7 N O'
_chemical_formula_sum     'C13 H12 Br Cl N5 O4 Re'
_chemical_formula_iupac     '[Re Cl (C7 H5 Br N4) (C O)3], C3 H7 N O'
_chemical_formula_weight     603.84
_chemical_melting_point     ?
_space_group_crystal_system     triclinic
_space_group_name_H-M_alt     'P -1'
_space_group_name_Hall     '-P 1'
loop_
    _space_group_symop_operation_xyz
    'x, y, z'
    '-x, -y, -z'
_cell_length_a     7.2454(17)
_cell_length_b     11.136(3)
_cell_length_c     11.426(3)
_cell_angle_alpha     90.941(6)
_cell_angle_beta     93.728(6)
_cell_angle_gamma     102.141(6)
_cell_volume     898.9(4)
_cell_formula_units_Z     2
_cell_measurement_reflns_used     9860
_cell_measurement_theta_min     2.63
_cell_measurement_theta_max     29.17
_cell_measurement_temperature     296(2)
_exptl_crystal_description     prism
_exptl_crystal_colour     orange
_exptl_crystal_size_max     0.161
_exptl_crystal_size_mid     0.071
_exptl_crystal_size_min     0.054
_exptl_crystal_density_diffrn     2.231
_exptl_crystal_density_meas     ?
_exptl_crystal_density_method     ?
_exptl_crystal_F_000     568
loop_
    _exptl_crystal_face_index_h
    _exptl_crystal_face_index_k
    _exptl_crystal_face_index_l
    _exptl_crystal_face_perp_dist
    -1.00 0.00 1.00 0.0410
    -1.00 1.00 0.00 0.0760
    -1.00 -1.00 1.00 0.0380
    -1.00 -1.00 0.00 0.0390
    -1.00 0.00 -1.00 0.0540
    -1.00 1.00 1.00 0.0550
    0.00 -1.00 1.00 0.0120
    0.00 1.00 -1.00 0.0510
    0.00 1.00 1.00 0.0290
    0.00 -1.00 -1.00 0.0220
    0.00 0.00 -1.00 0.0280
    0.00 0.00 1.00 0.0200
    1.00 0.00 -1.00 0.0190
    1.00 -1.00 0.00 0.0130
    1.00 1.00 -1.00 0.0260
    1.00 1.00 0.00 0.0310
    1.00 0.00 1.00 0.0300
    1.00 -1.00 -1.00 0.0180
_exptl_absorpt_coefficient_mu     9.158
_exptl_absorpt_correction_type    multi-scan
_exptl_absorpt_process_details
;
(SADABS; Krause <i>et al.</i>,  2015)
;
_exptl_absorpt_correction_T_min     0.1987
_exptl_absorpt_correction_T_max     0.4936
_diffrn_ambient_temperature     296(2)
_diffrn_source     'sealed tube'
_diffrn_radiation_type     MoK\a
_diffrn_radiation_wavelength     0.71073
_diffrn_measurement_device_type     'Bruker CCD area detector'
_diffrn_measurement_method     'phi and omega scans'
_diffrn_detector_area_resol_mean     ?
_diffrn_reflns_number     7009
_diffrn_reflns_av_R_equivalents     0.0273
_diffrn_reflns_av_unetI/netI     0.0375
_diffrn_reflns_theta_min     1.787
_diffrn_reflns_theta_max     25.992
_diffrn_reflns_theta_full     25.242
_diffrn_measured_fraction_theta_max     0.999
_diffrn_measured_fraction_theta_full     0.999
_diffrn_reflns_limit_h_min     -8
_diffrn_reflns_limit_h_max     8
_diffrn_reflns_limit_k_min     -13
_diffrn_reflns_limit_k_max     13
_diffrn_reflns_limit_l_min     -14
_diffrn_reflns_limit_l_max     14
_refine_special_details     ?
_reflns_number_total     3512
_reflns_number_gt     3277
_reflns_threshold_expression     'I > 2\s(I)'
_refine_ls_structure_factor_coef     Fsqd
_refine_ls_matrix_type     full
_refine_ls_R_factor_all     0.0259
_refine_ls_R_factor_gt     0.0230
_refine_ls_wR_factor_gt     0.0570
_refine_ls_wR_factor_ref     0.0586
_refine_ls_goodness_of_fit_ref     1.038
_refine_ls_restrained_S_all     1.038
_refine_ls_number_reflns     3512
_refine_ls_number_parameters     228
_refine_ls_number_restraints     0
_refine_ls_hydrogen_treatment     constr
_refine_ls_weighting_scheme     calc
_refine_ls_weighting_details
              'w=1/[\s^2^(Fo^2^)+(0.0299P)^2^+0.4577P] where P=(Fo^2^+2Fc^2^)/3'
_atom_sites_solution_hydrogens     geom
_atom_sites_solution_primary     direct
_atom_sites_solution_secondary     difmap
_refine_ls_shift/su_max     0.002
_refine_ls_shift/su_mean     0.000
_refine_diff_density_max     1.143
_refine_diff_density_min     -1.123
_refine_ls_extinction_method     none
_refine_ls_extinction_coef     .
loop_
    _atom_type_symbol
    _atom_type_description
    _atom_type_scat_dispersion_real
    _atom_type_scat_dispersion_imag
    _atom_type_scat_source
    'C' 'C' 0.0033 0.0016
                         'International Tables Vol C Tables 4.2.6.8 and 6.1.1.4'
    'H' 'H' 0.0000 0.0000
                         'International Tables Vol C Tables 4.2.6.8 and 6.1.1.4'
    'N' 'N' 0.0061 0.0033
                         'International Tables Vol C Tables 4.2.6.8 and 6.1.1.4'
    'O' 'O' 0.0106 0.0060
                         'International Tables Vol C Tables 4.2.6.8 and 6.1.1.4'
    'Br' 'Br' -0.2901 2.4595
                         'International Tables Vol C Tables 4.2.6.8 and 6.1.1.4'
    'Cl' 'Cl' 0.1484 0.1585
                         'International Tables Vol C Tables 4.2.6.8 and 6.1.1.4'
    'Re' 'Re' -1.0185 7.2310
                         'International Tables Vol C Tables 4.2.6.8 and 6.1.1.4'
_computing_data_collection
;
APEX2 (Bruker 2012)
;
_computing_cell_refinement
;
SAINT (Bruker 2012)
;
_computing_data_reduction
;
SAINT (Bruker 2012)
;
_computing_structure_solution
;
SHELXTL (Sheldrick, 2008)
;
_computing_structure_refinement
;
<i>SHELXL2014/7</i> (Sheldrick, 2015)
;
_computing_molecular_graphics
;
SHELXTL (Sheldrick, 2008)
;
_computing_publication_material
;
SHELXTL (Sheldrick, 2008) and publCIF (Westrip, 2010)
;
loop_
    _atom_site_type_symbol
    _atom_site_label
    _atom_site_fract_x
    _atom_site_fract_y
    _atom_site_fract_z
    _atom_site_U_iso_or_equiv
    _atom_site_adp_type
    _atom_site_calc_flag
    _atom_site_occupancy
    _atom_site_disorder_assembly
    _atom_site_disorder_group
    Re Re1 0.24889(2) 0.33339(2) 0.76143(2) 0.02623(7) Uani d 1 . .
    Br Br1 -0.32866(7) -0.11457(4) 0.69106(5) 0.05216(14) Uani d 1 . .
    Cl Cl1 0.46364(14) 0.21798(9) 0.66737(10) 0.0349(2) Uani d 1 . .
    N N1 0.2276(4) 0.4143(3) 0.5929(3) 0.0277(7) Uani d 1 . .
    N N2 0.1065(4) 0.3432(3) 0.5096(3) 0.0280(7) Uani d 1 . .
    N N3 0.0312(4) 0.2057(3) 0.6545(3) 0.0260(7) Uani d 1 . .
    N N4 -0.0658(5) 0.0996(3) 0.6965(3) 0.0308(7) Uani d 1 . .
    N N5 0.7500(5) 0.1716(4) 0.0701(3) 0.0429(9) Uani d 1 . .
    O O8 0.2466(6) 0.1981(4) 0.9928(3) 0.0656(11) Uani d 1 . .
    O O9 0.5758(5) 0.5317(4) 0.8704(4) 0.0637(11) Uani d 1 . .
    O O10 -0.0322(5) 0.4673(4) 0.8641(4) 0.0652(11) Uani d 1 . .
    O O11 0.7352(5) 0.2848(3) 0.2338(3) 0.0569(9) Uani d 1 . .
    C C1 0.3002(6) 0.5165(4) 0.5393(4) 0.0333(9) Uani d 1 . .
    H H1 0.3870 0.5826 0.5750 0.040 Uiso calc 1 . .
    C C2 0.2290(6) 0.5119(4) 0.4225(4) 0.0369(10) Uani d 1 . .
    H H2 0.2597 0.5720 0.3673 0.044 Uiso calc 1 . .
    C C3 0.1068(6) 0.4025(4) 0.4057(4) 0.0368(10) Uani d 1 . .
    H H3 0.0360 0.3730 0.3365 0.044 Uiso calc 1 . .
    C C4 -0.0017(5) 0.2319(3) 0.5441(3) 0.0253(8) Uani d 1 . .
    C C5 -0.1346(6) 0.1578(4) 0.4659(4) 0.0320(9) Uani d 1 . .
    H H5 -0.1550 0.1797 0.3887 0.038 Uiso calc 1 . .
    C C6 -0.2336(6) 0.0512(4) 0.5084(4) 0.0360(9) Uani d 1 . .
    H H6 -0.3248 -0.0033 0.4616 0.043 Uiso calc 1 . .
    C C7 -0.1907(5) 0.0282(3) 0.6255(4) 0.0294(8) Uani d 1 . .
    C C8 0.2497(6) 0.2478(4) 0.9053(4) 0.0394(10) Uani d 1 . .
    C C9 0.4528(6) 0.4573(4) 0.8307(4) 0.0374(10) Uani d 1 . .
    C C10 0.0748(6) 0.4186(4) 0.8254(4) 0.0385(10) Uani d 1 . .
    C C11 0.7113(7) 0.2651(4) 0.1273(5) 0.0474(12) Uani d 1 . .
    H H11 0.6612 0.3217 0.0833 0.057 Uiso calc 1 . .
    C C12 0.8330(11) 0.0826(6) 0.1358(6) 0.083(2) Uani d 1 . .
    H H12A 0.9135 0.1237 0.2008 0.125 Uiso calc 1 . .
    H H12B 0.9061 0.0442 0.0854 0.125 Uiso calc 1 . .
    H H12C 0.7340 0.0211 0.1645 0.125 Uiso calc 1 . .
    C C13 0.7163(9) 0.1547(7) -0.0550(5) 0.0749(19) Uani d 1 . .
    H H13A 0.6529 0.2163 -0.0853 0.112 Uiso calc 1 . .
    H H13B 0.6386 0.0747 -0.0734 0.112 Uiso calc 1 . .
    H H13C 0.8348 0.1616 -0.0901 0.112 Uiso calc 1 . .
loop_
    _atom_site_aniso_label
    _atom_site_aniso_U_11
    _atom_site_aniso_U_22
    _atom_site_aniso_U_33
    _atom_site_aniso_U_12
    _atom_site_aniso_U_13
    _atom_site_aniso_U_23
    Re1 0.02852(10) 0.02494(10) 0.02296(10) 0.00326(6) -0.00562(6) -0.00529(6)
    Br1 0.0578(3) 0.0378(3) 0.0503(3) -0.0140(2) 0.0036(2) 0.0034(2)
    Cl1 0.0346(5) 0.0301(5) 0.0399(6) 0.0083(4) -0.0015(4) -0.0084(4)
    N1 0.0267(16) 0.0262(17) 0.0283(19) 0.0026(13) -0.0024(14) -0.0057(14)
    N2 0.0315(17) 0.0273(16) 0.0226(17) 0.0029(13) -0.0052(13) -0.0017(13)
    N3 0.0263(16) 0.0243(16) 0.0249(18) 0.0014(12) -0.0034(13) -0.0016(13)
    N4 0.0336(18) 0.0281(17) 0.0285(18) 0.0021(14) 0.0005(14) 0.0000(14)
    N5 0.048(2) 0.049(2) 0.031(2) 0.0122(18) -0.0049(17) -0.0085(18)
    O8 0.093(3) 0.062(2) 0.036(2) 0.006(2) -0.0076(19) 0.0165(18)
    O9 0.043(2) 0.060(2) 0.078(3) -0.0043(17) -0.0128(18) -0.034(2)
    O10 0.055(2) 0.085(3) 0.065(3) 0.037(2) 0.0074(19) -0.013(2)
    O11 0.081(3) 0.051(2) 0.036(2) 0.0139(18) -0.0114(18) -0.0101(16)
    C1 0.028(2) 0.025(2) 0.045(3) 0.0029(16) -0.0007(18) -0.0006(18)
    C2 0.036(2) 0.035(2) 0.040(3) 0.0069(17) 0.0049(19) 0.0120(19)
    C3 0.041(2) 0.043(2) 0.028(2) 0.0114(19) 0.0022(18) 0.0054(19)
    C4 0.0251(18) 0.0260(18) 0.024(2) 0.0055(14) -0.0019(15) -0.0056(15)
    C5 0.036(2) 0.036(2) 0.022(2) 0.0058(17) -0.0064(16) -0.0049(17)
    C6 0.032(2) 0.035(2) 0.037(3) -0.0005(17) -0.0049(18) -0.0094(18)
    C7 0.030(2) 0.0260(19) 0.030(2) 0.0014(15) -0.0018(16) -0.0052(16)
    C8 0.043(2) 0.037(2) 0.035(3) 0.0051(18) -0.0069(19) -0.008(2)
    C9 0.035(2) 0.037(2) 0.039(3) 0.0074(18) -0.0020(19) -0.0091(19)
    C10 0.042(2) 0.040(2) 0.030(2) 0.0060(19) -0.0092(19) -0.0072(19)
    C11 0.057(3) 0.043(3) 0.042(3) 0.012(2) -0.007(2) 0.001(2)
    C12 0.125(6) 0.071(4) 0.070(5) 0.056(4) 0.012(4) 0.000(3)
    C13 0.063(4) 0.116(6) 0.042(3) 0.014(4) -0.001(3) -0.033(3)
_geom_special_details
;
 All esds (except the esd in the dihedral angle between two l.s. planes)
 are estimated using the full covariance matrix.  The cell esds are taken
 into account individually in the estimation of esds in distances, angles
 and torsion angles; correlations between esds in cell parameters are only
 used when they are defined by crystal symmetry.  An approximate (isotropic)
 treatment of cell esds is used for estimating esds involving l.s. planes.
Least-squares planes (x,y,z in crystal coordinates) and deviations from them
(* indicates atom used to define plane)
- 6.3159 (0.0076) x + 6.4497 (0.0188) y + 3.6505 (0.0219) z = 3.4009 (0.0136)
*   -0.0024 (0.0023)  N1
*    0.0037 (0.0026)  C1
*   -0.0034 (0.0026)  C2
*    0.0020 (0.0025)  C3
*    0.0002 (0.0023)  N2
Rms deviation of fitted atoms =   0.0027
- 6.0873 (0.0064) x + 7.0610 (0.0142) y + 3.5857 (0.0170) z = 3.6036 (0.0096)
Angle to previous plane (with approximate esd) =  The diher. 4.036 ( 0.230 )
*    0.0055 (0.0024)  N3
*   -0.0044 (0.0026)  C4
*    0.0004 (0.0028)  C5
*    0.0023 (0.0029)  C6
*   -0.0012 (0.0028)  C7
*   -0.0025 (0.0025)  N4
Rms deviation of fitted atoms =   0.0032
;
loop_
    _geom_bond_atom_site_label_1
    _geom_bond_atom_site_label_2
    _geom_bond_site_symmetry_2
    _geom_bond_distance
    _geom_bond_publ_flag
    Re1 C10 . 1.904(5) y
    Re1 C8 . 1.914(5) y
    Re1 C9 . 1.915(4) y
    Re1 N1 . 2.150(3) y
    Re1 N3 . 2.180(3) y
    Re1 Cl1 . 2.4982(11) y
    Br1 C7 . 1.886(4) ?
    N1 C1 . 1.327(5) ?
    N1 N2 . 1.370(5) ?
    N2 C3 . 1.368(5) ?
    N2 C4 . 1.397(5) ?
    N3 C4 . 1.318(5) ?
    N3 N4 . 1.354(4) ?
    N4 C7 . 1.301(5) ?
    N5 C11 . 1.309(6) ?
    N5 C13 . 1.437(7) ?
    N5 C12 . 1.458(7) ?
    O8 C8 . 1.149(6) ?
    O9 C9 . 1.145(5) ?
    O10 C10 . 1.143(6) ?
    O11 C11 . 1.227(6) ?
    C1 C2 . 1.396(6) ?
    C2 C3 . 1.350(6) ?
    C4 C5 . 1.392(5) ?
    C5 C6 . 1.366(6) ?
    C6 C7 . 1.394(6) ?
    C1 H1 . 0.9300 ?
    C2 H2 . 0.9300 ?
    C3 H3 . 0.9300 ?
    C5 H5 . 0.9300 ?
    C6 H6 . 0.9300 ?
    C11 H11 . 0.9300 ?
    C12 H12A . 0.9600 ?
    C12 H12B . 0.9600 ?
    C12 H12C . 0.9600 ?
    C13 H13A . 0.9600 ?
    C13 H13B . 0.9600 ?
    C13 H13C . 0.9600 ?
loop_
    _geom_angle_atom_site_label_1
    _geom_angle_atom_site_label_2
    _geom_angle_atom_site_label_3
    _geom_angle_site_symmetry_1
    _geom_angle_site_symmetry_3
    _geom_angle
    _geom_angle_publ_flag
    C10 Re1 C8 . . 87.5(2) y
    C10 Re1 C9 . . 89.04(19) y
    C8 Re1 C9 . . 88.32(19) y
    C10 Re1 N1 . . 93.10(16) y
    C8 Re1 N1 . . 174.39(15) y
    C9 Re1 N1 . . 97.27(16) y
    C10 Re1 N3 . . 94.22(16) y
    C8 Re1 N3 . . 100.89(16) y
    C9 Re1 N3 . . 170.35(15) y
    N1 Re1 N3 . . 73.50(12) y
    C10 Re1 Cl1 . . 176.65(13) y
    C8 Re1 Cl1 . . 94.41(14) y
    C9 Re1 Cl1 . . 93.74(13) y
    N1 Re1 Cl1 . . 84.70(9) y
    N3 Re1 Cl1 . . 82.74(9) y
    C1 N1 N2 . . 105.2(3) ?
    C1 N1 Re1 . . 139.4(3) ?
    N2 N1 Re1 . . 115.4(2) ?
    C3 N2 N1 . . 110.4(3) ?
    C3 N2 C4 . . 131.5(4) ?
    N1 N2 C4 . . 117.9(3) ?
    C4 N3 N4 . . 119.4(3) ?
    C4 N3 Re1 . . 118.1(2) ?
    N4 N3 Re1 . . 122.4(2) ?
    C7 N4 N3 . . 117.9(3) ?
    C11 N5 C13 . . 122.5(5) ?
    C11 N5 C12 . . 118.6(4) ?
    C13 N5 C12 . . 118.9(5) ?
    N1 C1 C2 . . 111.1(4) ?
    C3 C2 C1 . . 106.1(4) ?
    C2 C3 N2 . . 107.2(4) ?
    N3 C4 C5 . . 124.1(3) ?
    N3 C4 N2 . . 114.8(3) ?
    C5 C4 N2 . . 121.1(3) ?
    C6 C5 C4 . . 116.6(4) ?
    C5 C6 C7 . . 116.5(4) ?
    N4 C7 C6 . . 125.5(4) ?
    N4 C7 Br1 . . 115.9(3) ?
    C6 C7 Br1 . . 118.6(3) ?
    O8 C8 Re1 . . 178.1(5) ?
    O9 C9 Re1 . . 178.9(4) ?
    O10 C10 Re1 . . 178.5(4) ?
    O11 C11 N5 . . 125.9(5) ?
    N1 C1 H1 . . 124.5 ?
    C2 C1 H1 . . 124.5 ?
    C3 C2 H2 . . 126.9 ?
    C1 C2 H2 . . 126.9 ?
    C2 C3 N2 . . 107.2(4) ?
    C2 C3 H3 . . 126.4 ?
    N2 C3 H3 . . 126.4 ?
    C6 C5 H5 . . 121.7 ?
    C4 C5 H5 . . 121.7 ?
    C5 C6 H6 . . 121.7 ?
    C7 C6 H6 . . 121.7 ?
    O11 C11 H11 . . 117.0 ?
    N5 C11 H11 . . 117.0 ?
    N5 C12 H12A . . 109.5 ?
    N5 C12 H12B . . 109.5 ?
    H12A C12 H12B . . 109.5 ?
    N5 C12 H12C . . 109.5 ?
    H12A C12 H12C . . 109.5 ?
    H12B C12 H12C . . 109.5 ?
    N5 C13 H13A . . 109.5 ?
    N5 C13 H13B . . 109.5 ?
    H13A C13 H13B . . 109.5 ?
    N5 C13 H13C . . 109.5 ?
    H13A C13 H13C . . 109.5 ?
    H13B C13 H13C . . 109.5 ?
loop_
    _geom_torsion_atom_site_label_1
    _geom_torsion_atom_site_label_2
    _geom_torsion_atom_site_label_3
    _geom_torsion_atom_site_label_4
    _geom_torsion_site_symmetry_1
    _geom_torsion_site_symmetry_2
    _geom_torsion_site_symmetry_3
    _geom_torsion_site_symmetry_4
    _geom_torsion
    _geom_torsion_publ_flag
    C1 N1 N2 C3 . . . . 0.3(4) ?
    Re1 N1 N2 C3 . . . . -178.9(3) ?
    C1 N1 N2 C4 . . . . -175.5(3) ?
    Re1 N1 N2 C4 . . . . 5.4(4) ?
    C4 N3 N4 C7 . . . . -0.9(5) ?
    Re1 N3 N4 C7 . . . . -178.8(3) ?
    N2 N1 C1 C2 . . . . -0.6(5) ?
    Re1 N1 C1 C2 . . . . 178.2(3) ?
    N1 C1 C2 C3 . . . . 0.7(5) ?
    C1 C2 C3 N2 . . . . -0.5(5) ?
    N1 N2 C3 C2 . . . . 0.2(5) ?
    C4 N2 C3 C2 . . . . 175.2(4) ?
    N4 N3 C4 C5 . . . . 1.2(6) ?
    Re1 N3 C4 C5 . . . . 179.1(3) ?
    N4 N3 C4 N2 . . . . -179.7(3) ?
    Re1 N3 C4 N2 . . . . -1.8(4) ?
    C3 N2 C4 N3 . . . . -177.1(4) ?
    N1 N2 C4 N3 . . . . -2.4(5) ?
    C3 N2 C4 C5 . . . . 2.1(6) ?
    N1 N2 C4 C5 . . . . 176.8(3) ?
    N3 C4 C5 C6 . . . . -0.7(6) ?
    N2 C4 C5 C6 . . . . -179.7(4) ?
    C4 C5 C6 C7 . . . . 0.0(6) ?
    N3 N4 C7 C6 . . . . 0.3(6) ?
    N3 N4 C7 Br1 . . . . -177.3(3) ?
    C5 C6 C7 N4 . . . . 0.2(7) ?
    C5 C6 C7 Br1 . . . . 177.8(3) ?
    C13 N5 C11 O11 . . . . 179.5(5) ?
    C12 N5 C11 O11 . . . . -1.5(8) ?
loop_
    _geom_hbond_atom_site_label_D
    _geom_hbond_atom_site_label_H
    _geom_hbond_atom_site_label_A
    _geom_hbond_site_symmetry_A
    _geom_hbond_distance_DH
    _geom_hbond_distance_HA
    _geom_hbond_distance_DA
    _geom_hbond_angle_DHA
    C3 H3 O11 1_455 0.93 2.41 3.251(6) 150.0
    C5 H5 O11 1_455 0.93 2.33 3.206(5) 157.8
    C2 H2 Cl1 2_666 0.93 2.79 3.556(4) 139.9
    C6 H6 Cl1 2_556 0.93 2.75 3.614(4) 154.3
_shelx_space_group_comment
;
The symmetry employed for this shelxl refinement is uniquely defined
by the following loop, which should always be used as a source of
symmetry information in preference to the above space-group names.
They are only intended as comments.
;
_shelx_estimated_absorpt_T_min     0.320
_shelx_estimated_absorpt_T_max     0.638
_shelx_hkl_file
;
   0  -2 -16    7.13    1.74
   1  -2 -16    7.43    1.16
   2  -2 -16    2.10    0.97
  -1  -1 -16    0.71    1.42
   0  -1 -16    6.17    1.24
   1  -1 -16    3.18    1.01
   2  -1 -16    4.88    1.01
  -1   0 -16    6.97    2.15
   0   0 -16    2.76    1.28
   1   0 -16    5.06    1.15
   2   0 -16    2.61    1.05
   0   1 -16    9.05    2.71
   0  -6 -15    6.89    2.11
   1  -5 -15    3.21    1.19
   2  -5 -15    7.71    1.23
   3  -5 -15    3.37    1.58
   0  -4 -15    0.74    1.51
   1  -4 -15    9.11    1.31
   2  -4 -15    0.63    0.80
   3  -4 -15    8.64    1.26
   4  -4 -15    1.58    1.96
  -2  -3 -15   10.11    1.79
  -1  -3 -15    4.05    1.11
   0  -3 -15   14.42    1.55
   1  -3 -15    1.46    0.80
   2  -3 -15    7.23    1.18
   3  -3 -15    1.42    0.85
   4  -3 -15    2.49    1.35
  -2  -2 -15   12.78    2.03
  -1  -2 -15    3.30    1.06
   0  -2 -15    8.05    0.97
   1  -2 -15    2.48    0.61
   2  -2 -15    6.73    0.91
   3  -2 -15    0.57    0.66
   4  -2 -15    3.79    1.47
  -2  -1 -15   -0.52    0.83
  -1  -1 -15   22.53    1.56
   0  -1 -15   -0.19    0.69
   1  -1 -15   24.40    1.43
   2  -1 -15    0.29    0.63
   3  -1 -15   10.58    1.06
   4  -1 -15    0.40    0.72
  -3   0 -15   -0.04    1.10
  -2   0 -15   11.24    1.11
  -1   0 -15    3.12    0.85
   0   0 -15   10.29    1.06
   1   0 -15    1.44    0.71
   2   0 -15   11.94    1.11
   3   0 -15    2.82    0.74
   4   0 -15    4.36    1.03
  -3   1 -15    1.77    1.05
  -2   1 -15    6.92    1.00
  -1   1 -15    2.44    0.81
   0   1 -15    5.44    0.92
   1   1 -15    4.29    0.82
   2   1 -15    3.85    0.76
   3   1 -15    6.59    0.88
   4   1 -15    3.15    1.44
  -3   2 -15   10.16    1.57
  -2   2 -15    0.12    0.80
  -1   2 -15    8.24    1.03
   0   2 -15    1.94    0.82
   1   2 -15    6.29    0.90
   2   2 -15    0.46    0.62
   3   2 -15    4.39    0.82
  -3   3 -15    2.07    1.45
  -2   3 -15   16.76    1.38
  -1   3 -15    2.90    0.89
   0   3 -15   14.61    1.23
   1   3 -15    3.41    0.81
   2   3 -15    3.34    0.81
   3   3 -15    1.55    1.02
  -2   4 -15    2.06    1.36
  -1   4 -15    5.93    0.97
   0   4 -15    9.77    1.10
   1   4 -15    4.40    0.86
   2   4 -15    4.22    1.35
   3   4 -15    0.68    1.00
  -1   5 -15    8.54    1.78
   0   5 -15    1.20    0.89
   1   5 -15    8.70    1.77
  -1   6 -15    0.74    1.26
   0   6 -15    3.32    1.34
   2  -8 -14    1.86    1.46
   0  -7 -14   14.45    2.27
   1  -7 -14    1.63    0.96
   2  -7 -14    9.76    1.34
   3  -7 -14    1.83    1.32
   0  -6 -14    1.70    0.91
   1  -6 -14    7.91    1.22
   2  -6 -14    1.53    0.86
   3  -6 -14   14.28    2.19
  -1  -5 -14   13.19    2.20
   0  -5 -14    2.25    0.93
   1  -5 -14    8.45    1.22
   2  -5 -14    1.64    0.83
   3  -5 -14    6.82    1.10
   4  -5 -14    4.24    0.99
  -3  -4 -14    0.52    1.22
  -2  -4 -14   23.16    1.95
  -1  -4 -14    0.74    1.29
   0  -4 -14   21.05    1.80
   1  -4 -14    1.05    0.80
   2  -4 -14    9.74    1.21
   3  -4 -14    0.65    0.74
   4  -4 -14    5.55    1.03
   5  -4 -14    1.72    1.23
  -3  -3 -14   18.86    1.76
  -2  -3 -14   12.87    1.40
  -1  -3 -14   16.65    1.51
   0  -3 -14    3.64    0.76
   1  -3 -14   13.05    1.09
   2  -3 -14    8.78    0.97
   3  -3 -14    4.04    0.96
   4  -3 -14    5.65    0.98
   5  -3 -14    5.77    1.05
  -3  -2 -14   10.47    1.35
  -2  -2 -14    1.37    0.86
  -1  -2 -14    9.07    0.96
   0  -2 -14    7.88    0.88
   1  -2 -14   16.04    1.23
   2  -2 -14    7.15    0.84
   3  -2 -14   15.63    1.17
   4  -2 -14    1.22    0.63
   5  -2 -14    5.42    1.35
  -4  -1 -14   14.48    2.40
  -3  -1 -14    0.62    0.96
  -2  -1 -14   22.34    1.47
  -1  -1 -14    0.40    0.70
   0  -1 -14   15.71    1.17
   1  -1 -14    0.04    0.60
   2  -1 -14   13.96    1.11
   3  -1 -14    0.08    0.57
   4  -1 -14   10.96    1.25
   5  -1 -14    0.41    0.57
   6  -1 -14    4.58    1.92
  -4   0 -14    3.40    1.01
  -3   0 -14   18.91    1.39
  -2   0 -14    4.68    0.86
  -1   0 -14   16.69    1.25
   0   0 -14    9.42    0.98
   1   0 -14    6.91    0.83
   2   0 -14    1.86    0.63
   3   0 -14    9.56    0.95
   4   0 -14    0.48    0.59
   5   0 -14    3.83    0.73
  -4   1 -14    1.26    0.87
  -3   1 -14    9.26    1.05
  -2   1 -14    7.69    0.98
  -1   1 -14   29.89    1.76
   0   1 -14    1.86    0.72
   1   1 -14   14.25    1.42
   2   1 -14    2.14    0.65
   3   1 -14    5.68    0.77
   4   1 -14    1.44    0.61
   5   1 -14    2.63    0.73
  -4   2 -14   11.01    1.44
  -3   2 -14    0.06    0.76
  -2   2 -14   14.12    1.20
  -1   2 -14    1.11    0.75
   0   2 -14   25.45    1.62
   1   2 -14    1.21    0.82
   2   2 -14   14.86    1.15
   3   2 -14    0.03    0.57
   4   2 -14    7.79    0.90
  -4   3 -14    3.67    0.93
  -3   3 -14    5.51    0.95
  -2   3 -14    0.90    0.76
  -1   3 -14    5.85    0.90
   0   3 -14    2.67    0.75
   1   3 -14   10.76    1.01
   2   3 -14    1.63    0.62
   3   3 -14    9.52    0.96
   4   3 -14    2.49    0.67
  -4   4 -14    1.68    1.40
  -3   4 -14   13.57    2.16
  -2   4 -14   -0.03    0.73
  -1   4 -14    8.29    1.04
   0   4 -14    2.41    0.76
   1   4 -14    7.46    0.89
   2   4 -14    2.67    0.66
   3   4 -14    5.00    0.77
   4   4 -14    4.78    1.27
  -3   5 -14   -1.03    0.63
  -2   5 -14   17.10    1.71
  -1   5 -14    0.12    0.74
   0   5 -14    7.89    0.97
   1   5 -14    1.00    0.69
   2   5 -14    5.71    0.85
   3   5 -14    0.37    0.60
  -3   6 -14    8.59    2.07
  -2   6 -14    3.23    1.21
  -1   6 -14    9.96    1.12
   0   6 -14    2.06    0.76
   1   6 -14    7.98    0.95
   2   6 -14    6.97    1.09
   3   6 -14    3.58    1.20
  -2   7 -14    3.90    0.93
  -1   7 -14    3.45    1.16
   0   7 -14    2.68    1.05
   1   7 -14    4.99    0.88
   2   7 -14    2.68    1.10
  -1   8 -14   -0.59    1.02
   0   8 -14    1.56    0.76
   1   8 -14   -0.03    1.17
   1  -9 -13    7.01    1.72
  -1  -8 -13    6.02    1.66
   0  -8 -13   11.90    1.44
   1  -8 -13    1.05    0.88
   2  -8 -13    7.70    1.23
   3  -8 -13    7.98    1.82
  -1  -7 -13   11.88    1.42
   0  -7 -13    2.15    0.92
   1  -7 -13   10.31    1.31
   2  -7 -13    0.03    0.77
   3  -7 -13    9.53    1.26
   4  -7 -13    0.70    1.12
  -2  -6 -13   14.41    2.23
  -1  -6 -13    7.68    1.20
   0  -6 -13   12.47    1.43
   1  -6 -13   11.39    1.36
   2  -6 -13    7.29    1.14
   3  -6 -13    1.15    0.76
   4  -6 -13    7.34    1.66
   5  -6 -13    1.73    1.13
  -3  -5 -13    7.93    1.89
  -2  -5 -13   11.53    2.00
  -1  -5 -13    2.18    0.98
   0  -5 -13   23.51    2.75
   1  -5 -13    4.57    0.94
   2  -5 -13   14.98    1.45
   3  -5 -13    0.98    0.74
   4  -5 -13    7.15    1.61
   5  -5 -13    0.19    1.02
  -4  -4 -13   -0.33    1.20
  -3  -4 -13   19.47    1.75
  -2  -4 -13   -0.60    0.78
  -1  -4 -13   17.54    1.51
   0  -4 -13    1.35    0.64
   1  -4 -13   31.30    2.27
   2  -4 -13   -0.13    0.64
   3  -4 -13   17.32    1.59
   4  -4 -13   -0.06    0.69
   5  -4 -13    8.92    1.10
   6  -4 -13   -0.89    1.14
  -4  -3 -13   13.02    1.50
  -3  -3 -13   10.59    1.28
  -2  -3 -13    6.80    1.06
  -1  -3 -13    8.97    1.10
   0  -3 -13    8.09    0.73
   1  -3 -13    3.28    0.66
   2  -3 -13   22.48    1.40
   3  -3 -13    4.37    0.71
   4  -3 -13   11.52    1.27
   5  -3 -13    1.30    0.70
   6  -3 -13    6.32    1.52
  -4  -2 -13   22.22    1.85
  -3  -2 -13    1.82    0.91
  -2  -2 -13   37.76    2.34
  -1  -2 -13    0.92    0.62
   0  -2 -13   25.96    1.52
   1  -2 -13    1.87    0.62
   2  -2 -13   14.45    1.11
   3  -2 -13    1.63    0.56
   4  -2 -13    9.78    0.89
   5  -2 -13    3.42    0.65
   6  -2 -13    3.75    0.82
  -5  -1 -13   14.18    2.32
  -4  -1 -13   -0.34    0.92
  -3  -1 -13   24.95    1.53
  -2  -1 -13   -0.66    0.63
  -1  -1 -13   33.57    1.83
   0  -1 -13    6.40    0.67
   1  -1 -13   21.27    1.33
   2  -1 -13    2.87    0.60
   3  -1 -13   22.02    1.32
   4  -1 -13    0.47    0.51
   5  -1 -13    5.37    0.74
   6  -1 -13   -0.32    0.53
  -5   0 -13    9.30    1.56
  -4   0 -13    6.79    0.94
  -3   0 -13    3.32    0.82
  -2   0 -13   22.05    1.50
  -1   0 -13   12.26    1.05
   0   0 -13   30.80    1.70
   1   0 -13   11.50    0.86
   2   0 -13   21.50    1.32
   3   0 -13    7.80    0.79
   4   0 -13    7.56    0.79
   5   0 -13    7.73    0.83
   6   0 -13    1.96    0.63
  -5   1 -13    0.34    0.66
  -4   1 -13   23.48    1.49
  -3   1 -13    1.62    0.74
  -2   1 -13   10.84    1.03
  -1   1 -13    6.61    0.84
   0   1 -13   18.30    1.24
   1   1 -13    2.47    0.49
   2   1 -13   19.50    1.51
   3   1 -13    9.64    0.87
   4   1 -13   15.36    1.11
   5   1 -13   -0.03    0.54
   6   1 -13    6.61    0.89
  -5   2 -13   24.37    1.49
  -4   2 -13   -0.19    0.74
  -3   2 -13   22.06    1.51
  -2   2 -13    1.39    0.71
  -1   2 -13   16.42    1.25
   0   2 -13    0.77    0.62
   1   2 -13   11.98    0.86
   2   2 -13    0.75    0.50
   3   2 -13   10.44    1.13
   4   2 -13    1.51    0.59
   5   2 -13    7.78    0.86
  -5   3 -13    3.34    0.76
  -4   3 -13   16.30    1.21
  -3   3 -13   11.08    1.07
  -2   3 -13   12.09    1.08
  -1   3 -13    8.79    0.94
   0   3 -13   11.07    0.98
   1   3 -13   10.77    0.95
   2   3 -13    2.91    0.65
   3   3 -13    2.54    0.61
   4   3 -13    6.90    0.80
   5   3 -13    0.38    0.57
  -5   4 -13    1.65    0.74
  -4   4 -13    7.73    0.91
  -3   4 -13    3.43    0.89
  -2   4 -13   14.36    1.18
  -1   4 -13    3.76    0.77
   0   4 -13   15.88    1.20
   1   4 -13    4.61    0.90
   2   4 -13   16.30    1.19
   3   4 -13   -0.18    0.52
   4   4 -13    2.52    0.63
   5   4 -13    0.97    0.70
  -5   5 -13    4.34    1.45
  -4   5 -13   -0.47    0.61
  -3   5 -13    8.02    0.89
  -2   5 -13   -0.63    0.64
  -1   5 -13    6.98    0.91
   0   5 -13    0.81    0.61
   1   5 -13   17.23    1.25
   2   5 -13   -0.05    0.53
   3   5 -13   12.74    1.02
   4   5 -13    0.52    0.57
  -4   6 -13    5.20    0.80
  -3   6 -13    6.78    0.80
  -2   6 -13    7.66    1.25
  -1   6 -13    1.88    0.72
   0   6 -13    5.34    0.83
   1   6 -13    0.90    0.61
   2   6 -13   13.11    1.09
   3   6 -13    1.69    0.63
   4   6 -13    6.04    1.15
  -4   7 -13    9.97    2.23
  -3   7 -13    2.24    0.65
  -2   7 -13   12.32    1.00
  -1   7 -13   -0.54    0.89
   0   7 -13    5.43    0.81
   1   7 -13    1.49    0.63
   2   7 -13    2.63    0.77
   3   7 -13    1.77    0.63
  -4   8 -13   -3.14    1.81
  -3   8 -13   10.50    1.00
  -2   8 -13   -0.20    0.55
  -1   8 -13   13.06    1.06
   0   8 -13    1.28    0.48
   1   8 -13    7.59    0.89
   2   8 -13    0.98    0.61
   3   8 -13    4.29    1.34
  -3   9 -13   -1.04    1.80
  -2   9 -13    6.56    0.82
  -1   9 -13    1.90    0.60
   0   9 -13    6.26    0.73
   1   9 -13    2.81    0.69
   2   9 -13    4.65    1.23
   0 -10 -12    8.51    1.79
   1 -10 -12   -0.09    1.20
  -2  -9 -12    6.24    1.76
  -1  -9 -12    9.82    1.34
   0  -9 -12    9.55    1.34
   1  -9 -12    4.26    1.09
   2  -9 -12    3.70    1.43
   3  -9 -12    9.81    1.97
   4  -9 -12    1.57    1.22
  -2  -8 -12    3.03    1.13
  -1  -8 -12   29.68    2.22
   0  -8 -12    0.41    0.81
   1  -8 -12   15.61    1.57
   2  -8 -12   -0.18    0.75
   3  -8 -12    5.48    1.51
   4  -8 -12   -0.25    1.02
   5  -8 -12    8.89    1.75
   6  -8 -12    0.59    0.72
  -2  -7 -12   23.61    2.91
  -1  -7 -12   -0.52    0.74
   0  -7 -12   34.73    2.46
   1  -7 -12    2.97    0.89
   2  -7 -12   21.85    1.81
   3  -7 -12    0.54    0.73
   4  -7 -12    9.87    1.83
   5  -7 -12    0.46    1.09
   6  -7 -12    5.00    0.85
  -3  -6 -12    9.44    2.00
  -2  -6 -12    5.29    1.63
  -1  -6 -12   16.12    1.57
   0  -6 -12    3.73    0.93
   1  -6 -12   31.04    2.23
   2  -6 -12    4.75    0.95
   3  -6 -12    7.14    1.05
   4  -6 -12    5.64    1.09
   5  -6 -12    6.64    1.03
   6  -6 -12    4.21    0.77
  -4  -5 -12    1.08    0.91
  -3  -5 -12   21.82    1.80
  -2  -5 -12   -0.35    1.11
  -1  -5 -12   16.40    1.53
   0  -5 -12    9.94    1.20
   1  -5 -12   15.62    1.49
   2  -5 -12    4.48    0.88
   3  -5 -12   12.69    1.31
   4  -5 -12    3.71    0.81
   5  -5 -12    9.19    1.11
   6  -5 -12    1.54    0.61
   7  -5 -12    4.27    0.90
  -5  -4 -12   -1.12    1.23
  -4  -4 -12   31.99    2.26
  -3  -4 -12   -0.16    0.72
  -2  -4 -12   32.01    2.10
  -1  -4 -12    6.71    0.79
   0  -4 -12   29.15    1.60
   1  -4 -12    0.03    0.51
   2  -4 -12   16.92    1.47
   3  -4 -12    1.38    0.67
   4  -4 -12    7.30    1.01
   5  -4 -12    1.25    0.50
   6  -4 -12    8.77    0.96
   7  -4 -12    0.25    0.57
  -5  -3 -12   11.89    1.38
  -4  -3 -12    1.06    0.92
  -3  -3 -12   22.09    1.75
  -2  -3 -12   20.58    1.63
  -1  -3 -12   24.85    1.42
   0  -3 -12   17.16    0.87
   1  -3 -12   21.00    1.14
   2  -3 -12    8.71    0.81
   3  -3 -12    5.60    0.66
   4  -3 -12    4.48    0.64
   5  -3 -12    2.39    0.54
   6  -3 -12    0.95    0.49
   7  -3 -12    3.03    0.66
  -5  -2 -12   17.11    1.72
  -4  -2 -12    0.61    0.88
  -3  -2 -12   14.92    1.45
  -2  -2 -12    8.32    0.84
  -1  -2 -12   40.87    1.98
   0  -2 -12    5.84    0.53
   1  -2 -12   29.82    1.37
   2  -2 -12    6.54    0.62
   3  -2 -12   30.82    1.58
   4  -2 -12    0.39    0.46
   5  -2 -12    8.61    0.69
   6  -2 -12    0.70    0.39
   7  -2 -12    5.08    0.77
  -6  -1 -12   22.94    3.14
  -5  -1 -12    3.36    1.06
  -4  -1 -12   11.65    1.40
  -3  -1 -12    0.20    0.63
  -2  -1 -12   17.71    1.20
  -1  -1 -12    2.64    0.63
   0  -1 -12   26.24    1.10
   1  -1 -12    0.06    0.36
   2  -1 -12   33.03    1.48
   3  -1 -12    1.65    0.51
   4  -1 -12   22.23    1.27
   5  -1 -12    1.14    0.45
   6  -1 -12    6.74    0.69
   7  -1 -12    0.17    0.43
  -5   0 -12   14.21    1.15
  -4   0 -12   26.95    1.57
  -3   0 -12   12.90    1.09
  -2   0 -12   18.91    1.25
  -1   0 -12   16.47    1.12
   0   0 -12   19.42    0.91
   1   0 -12    7.27    0.63
   2   0 -12    3.85    0.49
   3   0 -12   25.06    1.36
   4   0 -12    3.08    0.58
   5   0 -12    9.71    0.91
   6   0 -12    6.37    0.66
   7   0 -12    7.31    0.82
  -6   1 -12    1.38    1.17
  -5   1 -12   22.98    1.29
  -4   1 -12    4.95    0.83
  -3   1 -12   26.36    1.60
  -2   1 -12    0.33    0.61
  -1   1 -12   48.52    2.29
   0   1 -12    0.76    0.39
   1   1 -12   46.69    1.91
   2   1 -12    0.33    0.36
   3   1 -12   10.54    0.85
   4   1 -12    2.09    0.53
   5   1 -12    9.43    0.86
   6   1 -12    0.96    0.44
   7   1 -12    3.73    0.67
  -6   2 -12    7.49    1.37
  -5   2 -12   -0.46    0.58
  -4   2 -12   24.61    1.48
  -3   2 -12   -0.23    0.63
  -2   2 -12   35.12    1.79
  -1   2 -12    0.08    0.56
   0   2 -12   55.15    2.58
   1   2 -12    4.09    0.48
   2   2 -12   26.28    1.21
   3   2 -12    2.72    0.55
   4   2 -12    9.76    0.85
   5   2 -12    0.99    0.64
   6   2 -12    2.86    0.53
   7   2 -12    1.58    1.07
  -6   3 -12    6.76    0.87
  -5   3 -12    9.44    0.91
  -4   3 -12    8.72    0.83
  -3   3 -12   15.43    1.17
  -2   3 -12    4.19    0.75
  -1   3 -12   15.37    1.21
   0   3 -12    7.22    0.76
   1   3 -12   32.94    1.45
   2   3 -12   16.47    0.95
   3   3 -12    9.80    0.85
   4   3 -12    9.45    0.85
   5   3 -12    5.86    0.94
   6   3 -12    4.04    0.57
  -6   4 -12    0.85    0.69
  -5   4 -12   12.31    1.00
  -4   4 -12    0.01    0.56
  -3   4 -12   36.27    2.17
  -2   4 -12   -0.15    0.61
  -1   4 -12   10.49    0.95
   0   4 -12    5.12    0.70
   1   4 -12    6.89    0.61
   2   4 -12    5.30    0.69
   3   4 -12   11.64    1.12
   4   4 -12    5.43    0.72
   5   4 -12    7.43    1.03
   6   4 -12    1.90    0.70
  -6   5 -12   10.30    1.46
  -5   5 -12   -0.89    0.56
  -4   5 -12   18.14    1.19
  -3   5 -12    0.27    0.55
  -2   5 -12   23.79    1.51
  -1   5 -12    2.54    0.66
   0   5 -12    6.23    0.78
   1   5 -12    0.21    0.46
   2   5 -12    8.73    0.83
   3   5 -12    0.05    0.49
   4   5 -12    5.27    0.75
   5   5 -12    0.20    0.67
   6   5 -12    6.33    0.99
  -5   6 -12    5.86    0.77
  -4   6 -12    1.52    0.62
  -3   6 -12   14.03    1.06
  -2   6 -12   14.51    1.43
  -1   6 -12   13.33    1.08
   0   6 -12   11.11    0.95
   1   6 -12    6.72    0.78
   2   6 -12    6.43    0.73
   3   6 -12    2.31    0.59
   4   6 -12    3.92    0.70
   5   6 -12    1.74    1.35
  -5   7 -12    5.07    0.82
  -4   7 -12   -0.39    0.53
  -3   7 -12    3.99    0.65
  -2   7 -12    3.12    0.61
  -1   7 -12   17.17    1.35
   0   7 -12    1.87    0.63
   1   7 -12   13.62    1.32
   2   7 -12    1.36    0.56
   3   7 -12   10.28    0.92
   4   7 -12    0.21    0.58
  -5   8 -12    1.15    1.54
  -4   8 -12    8.14    0.83
  -3   8 -12   -0.32    0.52
  -2   8 -12    6.87    0.74
  -1   8 -12    0.61    0.48
   0   8 -12   14.00    0.88
   1   8 -12    0.13    0.55
   2   8 -12    8.13    0.87
   3   8 -12   -0.05    0.56
  -4   9 -12    2.71    1.81
  -3   9 -12    2.44    0.60
  -2   9 -12    3.18    0.61
  -1   9 -12    2.70    0.60
   0   9 -12    3.07    0.56
   1   9 -12    2.49    0.64
   2   9 -12    0.18    0.56
   3   9 -12    3.94    1.05
  -3  10 -12    5.26    1.28
  -2  10 -12   -0.26    0.51
  -1  10 -12    9.59    0.89
   0  10 -12    0.52    0.74
   1  10 -12    4.06    1.61
   2  10 -12   -0.26    0.88
  -2  11 -12    6.03    1.62
   0 -11 -11   10.49    1.92
   4 -11 -11    3.83    1.77
  -1 -10 -11   25.63    2.12
   0 -10 -11    4.46    1.03
   1 -10 -11   12.65    1.44
   2 -10 -11    0.55    1.17
   3 -10 -11   18.79    2.54
   4 -10 -11    0.06    0.65
   5 -10 -11    8.72    1.36
  -2  -9 -11   15.00    1.61
  -1  -9 -11    7.83    1.22
   0  -9 -11   15.79    1.58
   1  -9 -11   20.60    1.74
   2  -9 -11    6.16    1.53
   3  -9 -11    5.54    1.52
   4  -9 -11    4.86    0.86
   5  -9 -11    8.02    1.03
   6  -9 -11    2.03    0.71
  -3  -8 -11   -1.55    1.22
  -2  -8 -11    9.58    1.30
  -1  -8 -11    6.70    1.11
   0  -8 -11   33.00    2.30
   1  -8 -11    1.16    0.78
   2  -8 -11   28.24    2.02
   3  -8 -11    4.07    1.31
   4  -8 -11   23.07    1.62
   5  -8 -11    1.32    0.58
   6  -8 -11    7.58    0.93
  -3  -7 -11   22.21    2.80
  -2  -7 -11    3.72    0.98
  -1  -7 -11   18.96    1.69
   0  -7 -11    0.70    0.75
   1  -7 -11   26.29    1.96
   2  -7 -11    0.66    0.66
   3  -7 -11    8.33    1.05
   4  -7 -11    0.28    0.49
   5  -7 -11   14.31    1.26
   6  -7 -11    0.53    0.57
   7  -7 -11    2.80    0.72
  -4  -6 -11   17.11    2.42
  -3  -6 -11   27.48    2.90
  -2  -6 -11    9.67    1.20
  -1  -6 -11   24.58    1.80
   0  -6 -11    7.54    1.07
   1  -6 -11   10.74    1.21
   2  -6 -11    1.19    0.66
   3  -6 -11   13.25    1.34
   4  -6 -11    9.85    0.86
   5  -6 -11    2.10    0.60
   6  -6 -11    6.50    0.84
   7  -6 -11    2.65    0.68
  -5  -5 -11    1.16    0.91
  -4  -5 -11   22.87    1.81
  -3  -5 -11    9.11    1.09
  -2  -5 -11   55.77    2.57
  -1  -5 -11    2.40    0.50
   0  -5 -11   47.56    2.26
   1  -5 -11    6.71    0.73
   2  -5 -11   37.19    3.11
   3  -5 -11   -0.01    0.56
   4  -5 -11   13.56    0.94
   5  -5 -11    2.25    0.58
   6  -5 -11    6.84    0.84
   7  -5 -11    0.69    0.55
  -5  -4 -11   12.00    1.37
  -4  -4 -11   -0.46    0.77
  -3  -4 -11   29.01    1.93
  -2  -4 -11    2.02    0.72
  -1  -4 -11   44.12    1.80
   0  -4 -11    1.00    0.39
   1  -4 -11   35.06    1.81
   2  -4 -11    4.02    0.50
   3  -4 -11   40.46    3.31
   4  -4 -11    6.40    0.62
   5  -4 -11   10.13    0.81
   6  -4 -11    0.24    0.48
   7  -4 -11    5.84    0.82
  -6  -3 -11    5.58    1.36
  -5  -3 -11   13.42    1.42
  -4  -3 -11    6.06    1.12
  -3  -3 -11   16.43    1.40
  -2  -3 -11   19.42    1.47
  -1  -3 -11   11.16    0.68
   0  -3 -11   18.01    0.98
   1  -3 -11    4.41    0.52
   2  -3 -11   42.29    1.68
   3  -3 -11   16.69    1.00
   4  -3 -11   13.73    0.78
   5  -3 -11   10.61    0.84
   6  -3 -11    5.96    0.69
   7  -3 -11    4.65    0.75
  -6  -2 -11   25.56    2.02
  -5  -2 -11    2.22    0.91
  -4  -2 -11   45.22    2.56
  -3  -2 -11   -0.12    0.55
  -2  -2 -11   56.49    2.37
  -1  -2 -11    2.35    0.39
   0  -2 -11   22.87    1.12
   1  -2 -11    1.25    0.38
   2  -2 -11   15.01    0.85
   3  -2 -11    8.32    0.62
   4  -2 -11   17.58    0.96
   5  -2 -11    0.81    0.35
   6  -2 -11   10.09    0.78
   7  -2 -11    3.14    0.66
  -6  -1 -11   -1.60    0.85
  -5  -1 -11   23.30    2.53
  -4  -1 -11    2.93    0.67
  -3  -1 -11   35.57    1.71
  -2  -1 -11    1.30    0.54
  -1  -1 -11   59.64    2.59
   0  -1 -11   11.51    0.75
   1  -1 -11   13.35    0.80
   2  -1 -11    1.56    0.37
   3  -1 -11    8.50    0.62
   4  -1 -11   -0.01    0.29
   5  -1 -11    4.09    0.52
   6  -1 -11   -0.18    0.35
   7  -1 -11    5.60    0.62
  -6   0 -11    8.40    1.86
  -5   0 -11   12.48    1.05
  -4   0 -11   14.38    1.07
  -3   0 -11   10.72    1.17
  -2   0 -11   38.80    2.24
  -1   0 -11   23.56    1.32
   0   0 -11   45.44    2.13
   1   0 -11   40.18    1.86
   2   0 -11   13.94    0.79
   3   0 -11   12.43    0.75
   4   0 -11    7.86    0.56
   5   0 -11   12.28    0.86
   6   0 -11    4.16    0.54
   7   0 -11   -0.10    0.41
  -7   1 -11   -1.39    1.17
  -6   1 -11   13.02    1.33
  -5   1 -11   -0.30    0.44
  -4   1 -11   25.80    1.48
  -3   1 -11    0.29    0.55
  -2   1 -11   21.67    1.31
  -1   1 -11    8.38    0.80
   0   1 -11   45.34    1.93
   1   1 -11    9.24    0.65
   2   1 -11   27.68    1.20
   3   1 -11    3.50    0.51
   4   1 -11   24.77    1.08
   5   1 -11    1.00    0.39
   6   1 -11    8.93    0.74
   7   1 -11    0.23    0.41
  -7   2 -11   11.74    1.78
  -6   2 -11    3.25    0.70
  -5   2 -11   22.74    1.29
  -4   2 -11    9.31    0.93
  -3   2 -11   28.26    1.55
  -2   2 -11    7.78    0.83
  -1   2 -11   13.96    1.02
   0   2 -11    0.74    0.33
   1   2 -11   40.06    1.59
   2   2 -11   -0.28    0.28
   3   2 -11   24.16    1.11
   4   2 -11    0.37    0.33
   5   2 -11   29.75    1.45
   6   2 -11    1.11    0.42
   7   2 -11    7.32    0.71
  -7   3 -11    5.94    2.05
  -6   3 -11    8.59    0.84
  -5   3 -11    6.68    0.73
  -4   3 -11   18.57    1.09
  -3   3 -11   40.69    1.96
  -2   3 -11   12.02    0.99
  -1   3 -11   41.98    2.00
   0   3 -11   12.63    0.72
   1   3 -11   16.21    0.87
   2   3 -11    6.80    0.55
   3   3 -11   10.37    0.73
   4   3 -11    9.34    0.71
   5   3 -11    1.79    0.44
   6   3 -11    8.32    0.74
   7   3 -11    3.34    0.66
  -7   4 -11   -0.75    0.74
  -6   4 -11   10.80    0.91
  -5   4 -11    0.00    0.51
  -4   4 -11   23.64    1.31
  -3   4 -11    4.32    0.72
  -2   4 -11   52.23    2.43
  -1   4 -11    0.34    0.46
   0   4 -11   33.70    1.70
   1   4 -11    0.50    0.32
   2   4 -11   31.00    1.36
   3   4 -11    0.90    0.47
   4   4 -11    5.93    0.59
   5   4 -11    1.18    0.41
   6   4 -11    3.77    0.55
  -7   5 -11   11.84    1.72
  -6   5 -11    0.79    0.56
  -5   5 -11   10.03    0.84
  -4   5 -11   -0.51    0.45
  -3   5 -11   17.72    1.14
  -2   5 -11    0.84    0.57
  -1   5 -11   41.08    1.91
   0   5 -11   -0.67    0.46
   1   5 -11   35.61    1.49
   2   5 -11    1.84    0.40
   3   5 -11   23.42    1.31
   4   5 -11    3.74    0.77
   5   5 -11    4.97    0.58
   6   5 -11    0.47    0.45
  -6   6 -11    6.00    0.74
  -5   6 -11   13.50    1.01
  -4   6 -11    3.99    0.61
  -3   6 -11    7.43    0.79
  -2   6 -11    9.28    0.94
  -1   6 -11    5.46    0.71
   0   6 -11   10.09    0.85
   1   6 -11    2.42    0.43
   2   6 -11   17.45    1.11
   3   6 -11    7.33    0.76
   4   6 -11   11.16    1.18
   5   6 -11    5.16    0.62
   6   6 -11    3.42    0.81
  -6   7 -11   10.53    0.99
  -5   7 -11    0.41    0.50
  -4   7 -11   13.38    0.97
  -3   7 -11   -0.04    0.45
  -2   7 -11   11.30    0.89
  -1   7 -11    0.91    0.52
   0   7 -11    9.28    0.87
   1   7 -11    1.27    0.43
   2   7 -11    2.30    0.56
   3   7 -11    5.06    0.67
   4   7 -11    4.64    0.86
   5   7 -11    0.97    0.50
  -5   8 -11   12.26    0.96
  -4   8 -11    0.62    0.51
  -3   8 -11   16.60    1.09
  -2   8 -11    0.06    0.44
  -1   8 -11   20.72    1.21
   0   8 -11    4.14    0.49
   1   8 -11    5.08    0.69
   2   8 -11    1.46    0.53
   3   8 -11    3.92    0.66
   4   8 -11    0.14    0.53
   5   8 -11    4.50    0.93
  -5   9 -11    3.66    0.83
  -4   9 -11    4.72    0.69
  -3   9 -11    3.62    0.60
  -2   9 -11    7.20    0.70
  -1   9 -11    8.12    0.77
   0   9 -11    7.54    0.71
   1   9 -11   10.43    0.89
   2   9 -11    1.01    0.56
   3   9 -11    2.25    0.59
  -4  10 -11    7.58    0.80
  -3  10 -11    0.23    0.48
  -2  10 -11    7.05    0.74
  -1  10 -11    3.80    0.60
   0  10 -11    5.43    1.04
   1  10 -11    1.51    0.98
   2  10 -11    5.26    0.73
   3  10 -11   -0.05    0.61
  -3  11 -11    5.84    0.71
  -2  11 -11    0.49    0.49
   2  11 -11    0.36    1.06
  -2  12 -11    1.83    0.85
   3 -12 -10    4.75    1.14
   4 -12 -10    4.53    1.13
  -1 -11 -10   17.44    2.65
   0 -11 -10    0.14    0.90
   1 -11 -10   21.65    2.74
   2 -11 -10    1.51    1.29
   3 -11 -10   14.16    1.25
   4 -11 -10   -0.23    0.62
   5 -11 -10    4.12    0.86
  -3 -10 -10   -1.11    1.31
  -2 -10 -10    7.92    1.25
  -1 -10 -10    0.17    0.81
   0 -10 -10   24.35    1.97
   1 -10 -10    3.47    0.94
   2 -10 -10   19.48    2.48
   3 -10 -10    0.45    0.61
   4 -10 -10   17.09    1.86
   5 -10 -10    1.70    0.68
   6 -10 -10    3.87    0.79
  -3  -9 -10    3.61    1.08
  -2  -9 -10   11.82    1.45
  -1  -9 -10   12.35    1.38
   0  -9 -10   14.55    1.47
   1  -9 -10    6.45    1.03
   2  -9 -10    5.64    1.48
   3  -9 -10   14.39    1.26
   4  -9 -10    7.45    0.95
   5  -9 -10    6.63    0.90
   6  -9 -10    3.74    0.78
   7  -9 -10    3.08    1.28
  -4  -8 -10    0.24    2.25
  -3  -8 -10   33.10    2.42
  -2  -8 -10   -0.56    0.69
  -1  -8 -10   41.77    2.60
   0  -8 -10    0.85    0.77
   1  -8 -10   37.24    3.05
   2  -8 -10   -0.28    0.59
   3  -8 -10   13.98    1.53
   4  -8 -10    3.23    0.65
   5  -8 -10   12.93    1.22
   6  -8 -10    1.36    0.62
   7  -8 -10    4.28    0.81
  -4  -7 -10   25.97    3.03
  -3  -7 -10    3.65    1.40
  -2  -7 -10   44.23    2.68
  -1  -7 -10    8.39    1.13
   0  -7 -10   49.91    2.95
   1  -7 -10    6.79    0.97
   2  -7 -10   21.53    1.61
   3  -7 -10   14.61    0.98
   4  -7 -10   13.35    1.90
   5  -7 -10    1.06    0.51
   6  -7 -10    6.50    0.85
   7  -7 -10    1.35    0.63
   8  -7 -10    3.09    1.38
  -5  -6 -10    4.23    1.01
  -4  -6 -10    6.29    1.07
  -3  -6 -10   15.30    2.10
  -2  -6 -10   26.75    1.55
  -1  -6 -10   11.66    0.98
   0  -6 -10   18.40    1.21
   1  -6 -10   39.29    1.99
   2  -6 -10   36.91    1.88
   3  -6 -10    9.53    0.78
   4  -6 -10   19.21    1.19
   5  -6 -10    6.40    0.79
   6  -6 -10    6.55    0.85
   7  -6 -10    1.94    0.62
   8  -6 -10    3.88    1.30
  -6  -5 -10   -2.28    1.10
  -5  -5 -10   21.47    1.84
  -4  -5 -10    1.11    0.75
  -3  -5 -10   35.83    2.16
  -2  -5 -10    0.02    0.38
  -1  -5 -10   27.07    1.25
   0  -5 -10    9.50    0.71
   1  -5 -10   21.65    1.30
   2  -5 -10    5.91    0.66
   3  -5 -10   44.97    1.81
   4  -5 -10    0.94    0.38
   5  -5 -10   15.04    1.16
   6  -5 -10    1.63    0.55
   7  -5 -10    9.83    1.00
   8  -5 -10    0.14    0.56
  -6  -4 -10   27.66    2.16
  -5  -4 -10    6.03    1.05
  -4  -4 -10   32.07    2.04
  -3  -4 -10   13.42    1.21
  -2  -4 -10   36.85    1.51
  -1  -4 -10   17.73    0.93
   0  -4 -10    6.89    0.59
   1  -4 -10   10.94    0.72
   2  -4 -10   35.10    1.44
   3  -4 -10    1.07    0.28
   4  -4 -10   14.64    0.80
   5  -4 -10    0.27    0.34
   6  -4 -10   15.73    1.20
   7  -4 -10    0.29    0.50
   8  -4 -10    7.25    0.89
  -6  -3 -10   12.60    1.41
  -5  -3 -10   19.57    1.63
  -4  -3 -10   18.25    1.53
  -3  -3 -10   33.90    2.01
  -2  -3 -10   39.46    1.84
  -1  -3 -10   45.90    1.58
   0  -3 -10   44.98    2.04
   1  -3 -10   11.49    0.82
   2  -3 -10   20.91    1.01
   3  -3 -10   22.95    0.90
   4  -3 -10    7.40    0.49
   5  -3 -10    8.61    0.69
   6  -3 -10    2.61    0.49
   7  -3 -10   10.24    1.01
   8  -3 -10    1.95    0.62
  -6  -2 -10    0.36    0.85
  -5  -2 -10   26.15    1.90
  -4  -2 -10    0.88    0.71
  -3  -2 -10   33.53    1.61
  -2  -2 -10   32.75    1.53
  -1  -2 -10   73.46    2.64
   0  -2 -10   -0.17    0.30
   1  -2 -10   84.09    3.03
   2  -2 -10   -0.19    0.27
   3  -2 -10   47.63    1.60
   4  -2 -10    0.17    0.24
   5  -2 -10   16.08    0.97
   6  -2 -10    0.26    0.35
   7  -2 -10    2.62    0.60
   8  -2 -10    0.47    0.52
  -6  -1 -10   17.61    1.64
  -5  -1 -10   11.46    0.98
  -4  -1 -10   22.66    1.27
  -3  -1 -10    0.43    0.50
  -2  -1 -10   26.80    1.40
  -1  -1 -10    0.41    0.29
   0  -1 -10   59.61    2.38
   1  -1 -10    1.93    0.35
   2  -1 -10   50.04    2.17
   3  -1 -10    0.43    0.22
   4  -1 -10   47.15    1.78
   5  -1 -10    7.51    0.63
   6  -1 -10   11.39    0.81
   7  -1 -10    0.18    0.38
   8  -1 -10    3.30    0.66
  -7   0 -10    8.94    1.90
  -6   0 -10   11.71    1.20
  -5   0 -10   14.40    0.91
  -4   0 -10   51.22    2.59
  -3   0 -10   19.94    1.17
  -2   0 -10   14.21    0.96
  -1   0 -10   15.69    0.74
   0   0 -10   16.26    0.85
   1   0 -10   17.22    0.86
   2   0 -10    8.23    0.56
   3   0 -10   25.57    0.97
   4   0 -10   11.25    0.64
   5   0 -10   18.55    1.00
   6   0 -10    6.23    0.60
   7   0 -10    1.15    0.43
   8   0 -10    2.67    0.63
  -7   1 -10   10.75    1.23
  -6   1 -10   -0.13    0.73
  -5   1 -10   31.96    1.36
  -4   1 -10    2.14    0.58
  -3   1 -10   74.49    2.97
  -2   1 -10   -0.57    0.43
  -1   1 -10   29.28    1.11
   0   1 -10   -0.15    0.23
   1   1 -10   17.51    0.85
   2   1 -10    0.04    0.26
   3   1 -10    5.55    0.39
   4   1 -10    3.38    0.37
   5   1 -10   12.95    0.84
   6   1 -10    3.15    0.48
   7   1 -10    7.14    0.66
   8   1 -10    1.52    0.71
  -7   2 -10    1.96    0.87
  -6   2 -10    8.58    0.77
  -5   2 -10   -0.37    0.43
  -4   2 -10   39.64    1.87
  -3   2 -10    4.72    0.64
  -2   2 -10   59.52    2.63
  -1   2 -10    4.45    0.56
   0   2 -10   55.31    2.04
   1   2 -10    8.88    0.59
   2   2 -10   26.32    1.10
   3   2 -10   16.47    0.71
   4   2 -10   14.97    0.77
   5   2 -10    0.61    0.34
   6   2 -10    7.43    0.65
   7   2 -10   -0.05    0.39
   8   2 -10    3.53    1.17
  -7   3 -10    2.20    0.91
  -6   3 -10   12.29    0.92
  -5   3 -10    4.88    0.81
  -4   3 -10   15.58    0.88
  -3   3 -10   21.20    2.36
  -2   3 -10   31.19    1.54
  -1   3 -10   39.11    1.88
   0   3 -10   10.23    0.63
   1   3 -10   43.59    1.64
   2   3 -10   47.46    1.82
   3   3 -10    8.66    0.55
   4   3 -10   18.52    1.02
   5   3 -10    3.84    0.49
   6   3 -10    4.74    0.57
   7   3 -10    1.21    0.44
  -7   4 -10   22.07    1.30
  -6   4 -10   -0.36    0.46
  -5   4 -10   22.97    1.25
  -4   4 -10    0.13    0.39
  -3   4 -10   26.77    1.50
  -2   4 -10    0.34    0.46
  -1   4 -10   29.62    1.48
   0   4 -10    3.21    0.36
   1   4 -10   22.37    1.00
   2   4 -10    3.47    0.41
   3   4 -10   49.80    1.89
   4   4 -10    0.59    0.34
   5   4 -10   21.07    1.16
   6   4 -10    0.17    0.40
   7   4 -10    7.93    0.75
  -7   5 -10    0.01    0.52
  -6   5 -10   18.88    1.16
  -5   5 -10    7.03    0.68
  -4   5 -10   23.09    1.25
  -3   5 -10   10.97    0.81
  -2   5 -10   49.17    2.27
  -1   5 -10    9.32    0.80
   0   5 -10   16.93    0.82
   1   5 -10    1.12    0.32
   2   5 -10   24.09    1.05
   3   5 -10   -0.14    0.28
   4   5 -10   19.72    1.07
   5   5 -10    0.24    0.38
   6   5 -10   15.56    1.00
  -7   6 -10    5.17    0.76
  -6   6 -10   12.31    0.93
  -5   6 -10   12.78    0.91
  -4   6 -10   16.84    1.02
  -3   6 -10   12.49    0.87
  -2   6 -10   30.19    1.29
  -1   6 -10   10.78    1.43
   0   6 -10   37.60    1.83
   1   6 -10    1.03    0.33
   2   6 -10    8.52    0.61
   3   6 -10    1.78    0.37
   4   6 -10    4.16    0.51
   5   6 -10    2.53    0.48
   6   6 -10    1.54    0.50
  -7   7 -10    8.06    1.72
  -6   7 -10    1.36    0.52
  -5   7 -10   12.16    0.88
  -4   7 -10   -0.10    0.41
  -3   7 -10   13.10    0.89
  -2   7 -10    8.54    0.70
  -1   7 -10   34.99    1.42
   0   7 -10    1.03    0.47
   1   7 -10   28.49    1.23
   2   7 -10    0.29    0.42
   3   7 -10   14.04    0.89
   4   7 -10    0.20    0.38
   5   7 -10    5.46    0.63
   6   7 -10    0.24    0.87
  -6   8 -10    9.90    0.91
  -5   8 -10    2.36    0.52
  -4   8 -10   11.92    0.87
  -3   8 -10   -0.16    0.39
  -2   8 -10   10.31    0.81
  -1   8 -10    0.22    0.37
   0   8 -10   25.76    1.17
   1   8 -10    0.60    0.38
   2   8 -10   20.45    1.24
   3   8 -10    0.66    0.39
   4   8 -10   12.92    0.87
   5   8 -10    3.23    0.57
  -5   9 -10    4.98    0.68
  -4   9 -10   11.46    0.93
  -3   9 -10    1.93    0.48
  -2   9 -10    5.09    0.59
  -1   9 -10    3.24    0.49
   0   9 -10    2.39    0.42
   1   9 -10    5.54    0.57
   2   9 -10    1.67    0.50
   3   9 -10    4.80    0.66
   4   9 -10    3.28    0.54
  -5  10 -10    8.23    0.83
  -4  10 -10    0.94    0.49
  -3  10 -10   17.14    1.17
  -2  10 -10    0.01    0.40
  -1  10 -10    7.81    0.72
   1  10 -10    6.93    1.00
   2  10 -10   -0.05    0.48
   3  10 -10    1.76    0.55
   4  10 -10    2.30    0.73
  -4  11 -10    9.53    0.82
  -3  11 -10    1.26    0.48
  -2  11 -10   10.36    1.21
   2  11 -10    1.27    0.64
  -3  12 -10    4.20    0.61
  -2  12 -10    2.14    0.68
   2 -13  -9    0.72    0.85
   3 -13  -9    9.41    1.49
  -1 -12  -9    6.32    1.67
   0 -12  -9    4.24    1.66
   1 -12  -9   11.92    2.16
   2 -12  -9    9.81    1.11
   3 -12  -9    4.22    0.85
   4 -12  -9    4.83    0.92
   5 -12  -9    4.64    1.13
  -2 -11  -9    8.85    1.35
  -1 -11  -9    0.33    0.86
   0 -11  -9   19.25    1.73
   1 -11  -9    0.71    1.21
   2 -11  -9    8.66    1.01
   3 -11  -9    6.01    0.89
   4 -11  -9   15.24    1.41
   5 -11  -9   -0.03    0.62
   6 -11  -9    6.03    1.05
  -3 -10  -9   19.29    1.88
  -2 -10  -9    3.45    0.97
  -1 -10  -9   24.56    1.98
   0 -10  -9   17.72    1.61
   1 -10  -9   17.37    1.50
   2 -10  -9    5.52    0.78
   3 -10  -9   14.61    1.26
   4 -10  -9    0.59    0.59
   5 -10  -9    7.75    0.96
   6 -10  -9    1.25    0.64
   7 -10  -9    2.73    1.37
  -3  -9  -9   15.34    1.63
  -2  -9  -9   12.71    1.40
  -1  -9  -9   19.39    1.67
   0  -9  -9   26.27    1.88
   1  -9  -9   29.96    2.01
   2  -9  -9    4.51    0.72
   3  -9  -9    8.88    0.95
   4  -9  -9    6.57    0.85
   5  -9  -9    5.53    0.80
   6  -9  -9    2.17    1.17
   7  -9  -9    2.03    0.69
  -4  -8  -9   10.24    1.83
  -3  -8  -9   -0.36    0.72
  -2  -8  -9   19.57    1.72
  -1  -8  -9    4.64    0.87
   0  -8  -9   40.32    2.41
   1  -8  -9    8.02    1.05
   2  -8  -9   42.02    2.26
   3  -8  -9    0.64    0.48
   4  -8  -9   19.91    1.43
   5  -8  -9    0.67    0.51
   6  -8  -9    9.22    1.00
   7  -8  -9   -0.20    0.54
  -5  -7  -9   18.63    2.62
  -4  -7  -9    9.32    1.88
  -3  -7  -9   24.39    1.85
  -2  -7  -9   17.76    1.29
  -1  -7  -9   20.11    1.30
   0  -7  -9    0.08    0.45
   1  -7  -9   61.59    3.28
   2  -7  -9    4.47    0.48
   3  -7  -9   33.46    1.43
   4  -7  -9    2.56    0.54
   5  -7  -9   24.06    1.59
   6  -7  -9    1.41    0.58
   7  -7  -9    9.79    1.22
   8  -7  -9    0.20    0.78
  -6  -6  -9    9.85    1.72
  -5  -6  -9   14.25    1.42
  -4  -6  -9   13.55    1.29
  -3  -6  -9   54.31    2.49
  -2  -6  -9    8.26    0.83
  -1  -6  -9   36.87    1.82
   0  -6  -9   12.39    0.94
   1  -6  -9   11.17    0.91
   2  -6  -9   16.86    0.87
   3  -6  -9   13.87    0.76
   4  -6  -9    7.90    0.63
   5  -6  -9    4.78    0.65
   6  -6  -9   12.52    1.14
   7  -6  -9   10.57    1.03
   8  -6  -9    2.47    0.69
  -6  -5  -9   23.31    1.87
  -5  -5  -9    0.79    0.77
  -4  -5  -9   33.82    2.12
  -3  -5  -9    2.45    0.62
  -2  -5  -9  103.61    4.19
  -1  -5  -9    0.27    0.32
   0  -5  -9   79.81    2.88
   1  -5  -9    3.50    0.53
   2  -5  -9   79.01    2.87
   3  -5  -9    0.21    0.25
   4  -5  -9   22.53    1.05
   5  -5  -9   -0.12    0.34
   6  -5  -9   16.40    1.24
   7  -5  -9    1.43    0.55
   8  -5  -9    8.66    0.98
  -7  -4  -9   11.45    2.98
  -6  -4  -9    5.21    1.00
  -5  -4  -9   12.44    1.27
  -4  -4  -9    3.35    0.77
  -3  -4  -9   29.50    1.76
  -2  -4  -9    7.92    0.63
  -1  -4  -9   87.87    3.18
   0  -4  -9   25.99    1.16
   1  -4  -9   59.43    2.54
   2  -4  -9    8.96    0.49
   3  -4  -9   32.38    1.27
   4  -4  -9   14.71    0.68
   5  -4  -9    6.30    0.50
   6  -4  -9    1.59    0.49
   7  -4  -9    7.03    0.81
   8  -4  -9    0.35    0.50
  -7  -3  -9   11.67    1.38
  -6  -3  -9    8.32    1.16
  -5  -3  -9   31.90    2.06
  -4  -3  -9    6.77    0.92
  -3  -3  -9    8.63    0.93
  -2  -3  -9   35.72    1.70
  -1  -3  -9   18.68    0.82
   0  -3  -9   21.57    0.99
   1  -3  -9   45.66    1.69
   2  -3  -9   57.84    2.08
   3  -3  -9   28.69    1.02
   4  -3  -9   18.25    0.74
   5  -3  -9   40.21    1.54
   6  -3  -9    3.02    0.49
   7  -3  -9    7.22    0.84
   8  -3  -9    3.66    0.68
  -7  -2  -9   -1.16    0.76
  -6  -2  -9   32.06    2.17
  -5  -2  -9    0.65    0.70
  -4  -2  -9   67.20    2.74
  -3  -2  -9    3.13    0.49
  -2  -2  -9   28.06    1.05
  -1  -2  -9    5.78    0.44
   0  -2  -9   74.29    2.76
   1  -2  -9    0.04    0.24
   2  -2  -9   26.10    0.94
   3  -2  -9   17.04    0.70
   4  -2  -9   40.49    1.53
   5  -2  -9    0.07    0.25
   6  -2  -9   20.73    1.08
   7  -2  -9    0.18    0.44
   8  -2  -9    8.45    0.90
   9  -2  -9    0.34    0.99
  -7  -1  -9   10.57    1.91
  -6  -1  -9    0.83    0.74
  -5  -1  -9   53.66    2.36
  -4  -1  -9   14.22    0.96
  -3  -1  -9   84.58    3.37
  -2  -1  -9    5.99    0.47
  -1  -1  -9   47.31    1.86
   0  -1  -9   26.00    1.27
   1  -1  -9   42.72    1.64
   2  -1  -9    3.38    0.29
   3  -1  -9   31.39    1.07
   4  -1  -9    0.25    0.23
   5  -1  -9   28.19    1.16
   6  -1  -9    0.90    0.36
   7  -1  -9   10.13    0.74
   8  -1  -9    0.76    0.50
   9  -1  -9    6.00    1.83
  -7   0  -9    8.01    1.74
  -6   0  -9    7.12    0.76
  -5   0  -9   11.88    0.73
  -4   0  -9   52.19    2.60
  -3   0  -9   24.63    1.29
  -2   0  -9   25.97    1.32
  -1   0  -9   63.10    2.08
   0   0  -9   45.30    1.70
   1   0  -9  106.14    3.80
   2   0  -9    7.50    0.41
   3   0  -9   28.98    1.16
   4   0  -9    4.48    0.39
   5   0  -9    5.73    0.45
   6   0  -9    0.98    0.36
   7   0  -9    4.59    0.52
   8   0  -9    3.47    0.61
  -8   1  -9   14.35    1.92
  -7   1  -9    0.63    0.75
  -6   1  -9   21.63    1.57
  -5   1  -9    0.06    0.33
  -4   1  -9   39.86    1.81
  -3   1  -9    3.07    0.52
  -2   1  -9   47.90    3.82
  -1   1  -9   10.68    0.55
   0   1  -9   74.38    3.13
   1   1  -9    7.38    0.49
   2   1  -9  107.58    3.77
   3   1  -9    1.64    0.26
   4   1  -9   42.75    1.61
   5   1  -9    1.52    0.30
   6   1  -9   10.47    0.71
   7   1  -9    0.53    0.38
   8   1  -9    4.30    0.57
  -8   2  -9   -0.11    1.06
  -7   2  -9   16.18    1.40
  -6   2  -9   10.52    0.79
  -5   2  -9   23.12    1.19
  -4   2  -9    2.49    0.39
  -3   2  -9   22.58    1.22
  -2   2  -9    5.40    0.59
  -1   2  -9   10.61    0.53
   0   2  -9    2.82    0.32
   1   2  -9   51.04    1.90
   2   2  -9    0.71    0.19
   3   2  -9   48.75    1.78
   4   2  -9    0.05    0.22
   5   2  -9   14.96    0.87
   6   2  -9    3.74    0.47
   7   2  -9    6.06    0.60
   8   2  -9    2.12    0.49
  -8   3  -9    4.00    1.29
  -7   3  -9   16.13    1.42
  -6   3  -9   11.19    0.80
  -5   3  -9   27.39    1.33
  -4   3  -9   17.19    0.87
  -3   3  -9   49.67    2.15
  -2   3  -9   10.49    0.79
  -1   3  -9   31.60    1.14
   0   3  -9    2.09    0.28
   1   3  -9    7.24    0.47
   2   3  -9    9.91    0.49
   3   3  -9   13.10    0.66
   4   3  -9   16.23    0.77
   5   3  -9    4.32    0.47
   6   3  -9   12.00    0.81
   7   3  -9    8.47    0.70
   8   3  -9    1.88    0.80
  -8   4  -9   10.75    2.37
  -7   4  -9    0.38    0.47
  -6   4  -9   22.84    1.21
  -5   4  -9    0.71    0.37
  -4   4  -9   28.66    1.37
  -3   4  -9    1.71    0.48
  -2   4  -9   74.62    3.13
  -1   4  -9    0.36    0.36
   0   4  -9   30.15    1.18
   1   4  -9    4.50    0.39
   2   4  -9   33.94    1.21
   3   4  -9    2.15    0.29
   4   4  -9    5.13    0.42
   5   4  -9    1.97    0.40
   6   4  -9    4.36    0.52
   7   4  -9    1.86    0.46
  -8   5  -9    4.28    1.46
  -7   5  -9   10.48    0.81
  -6   5  -9    6.16    0.63
  -5   5  -9   22.85    1.33
  -4   5  -9    2.60    0.44
  -3   5  -9   47.47    2.01
  -2   5  -9    0.16    0.39
  -1   5  -9   88.20    3.90
   0   5  -9   13.81    0.65
   1   5  -9   49.73    1.86
   2   5  -9   13.21    0.59
   3   5  -9   26.64    1.10
   4   5  -9   15.15    0.86
   5   5  -9    4.62    0.52
   6   5  -9    0.28    0.38
   7   5  -9    2.30    0.50
  -8   6  -9    1.80    0.79
  -7   6  -9   10.47    0.86
  -6   6  -9    5.47    0.61
  -5   6  -9   25.65    1.31
  -4   6  -9    1.12    0.38
  -3   6  -9   15.13    0.91
  -2   6  -9   12.03    0.69
  -1   6  -9   19.99    1.13
   0   6  -9   13.30    0.64
   1   6  -9   33.70    1.31
   2   6  -9   19.35    0.80
   3   6  -9   25.78    1.10
   4   6  -9    8.73    0.66
   5   6  -9   18.64    1.09
   6   6  -9    0.54    0.42
  -7   7  -9   -0.27    0.46
  -6   7  -9   18.65    1.11
  -5   7  -9   -0.11    0.37
  -4   7  -9   40.89    1.80
  -3   7  -9    0.68    0.35
  -2   7  -9   16.72    0.95
  -1   7  -9   -0.14    0.27
   0   7  -9   28.73    1.24
   1   7  -9    2.61    0.37
   2   7  -9   12.29    0.60
   3   7  -9    6.32    0.56
   4   7  -9   27.48    1.36
   5   7  -9    0.68    0.40
   6   7  -9    9.59    0.78
  -7   8  -9    8.93    0.97
  -6   8  -9    1.83    0.53
  -5   8  -9   21.77    1.20
  -4   8  -9    7.26    0.61
  -3   8  -9   20.77    1.13
  -2   8  -9    9.32    0.71
  -1   8  -9   12.46    0.82
   0   8  -9   10.26    0.63
   1   8  -9    6.89    0.44
   2   8  -9    1.79    0.34
   3   8  -9    1.97    0.41
   4   8  -9    0.06    0.36
   5   8  -9    8.83    0.73
  -6   9  -9    1.39    0.53
  -5   9  -9    6.18    0.67
  -4   9  -9   12.91    0.97
  -3   9  -9   12.00    0.89
  -2   9  -9    8.52    0.69
  -1   9  -9   13.35    0.95
   0   9  -9    8.65    0.58
   1   9  -9   18.59    0.87
   2   9  -9    0.94    0.34
   3   9  -9    5.96    0.58
   4   9  -9    1.70    0.45
   5   9  -9    1.34    0.66
  -6  10  -9    5.36    0.79
  -5  10  -9    0.51    0.46
  -4  10  -9    7.23    0.69
  -3  10  -9    1.65    0.43
  -2  10  -9   11.40    0.88
  -1  10  -9    2.18    0.44
   1  10  -9    2.13    0.55
   2  10  -9   20.28    0.99
   3  10  -9    0.30    0.40
   4  10  -9    6.12    0.65
  -5  11  -9    5.68    0.67
  -4  11  -9    1.90    0.48
  -3  11  -9    9.68    0.81
  -2  11  -9    1.30    0.42
   2  11  -9    0.53    0.55
   3  11  -9    8.67    1.00
  -5  12  -9    4.24    0.89
  -4  12  -9    2.30    0.71
  -3  12  -9    5.28    0.62
  -2  12  -9    0.27    0.42
   2  12  -9    1.25    0.85
  -3  13  -9   -0.13    0.46
   1 -13  -8    2.34    0.80
   2 -13  -8   11.37    1.23
   3 -13  -8   -0.18    0.71
   4 -13  -8    7.94    1.11
  -2 -12  -8   11.51    2.02
  -1 -12  -8    4.62    1.04
   0 -12  -8   18.51    2.46
   1 -12  -8    0.46    0.66
   2 -12  -8    4.51    0.88
   3 -12  -8    3.40    0.82
   4 -12  -8    8.13    1.02
   5 -12  -8    2.44    0.78
   6 -12  -8    7.43    1.77
  -3 -11  -8   11.25    1.56
  -2 -11  -8    1.27    0.88
  -1 -11  -8   32.37    2.30
   0 -11  -8   -0.09    0.71
   1 -11  -8   30.90    1.99
   2 -11  -8   -0.30    0.54
   3 -11  -8   18.64    1.43
   4 -11  -8    1.06    0.64
   5 -11  -8   13.18    1.23
   6 -11  -8    0.40    0.66
  -4 -10  -8    8.90    1.88
  -3 -10  -8    0.83    1.26
  -2 -10  -8   16.37    1.60
  -1 -10  -8    0.44    0.73
   0 -10  -8   54.70    3.00
   1 -10  -8    5.19    0.66
   2 -10  -8   19.88    1.44
   3 -10  -8    4.16    0.77
   4 -10  -8   16.38    1.32
   5 -10  -8    6.00    0.87
   6 -10  -8    6.66    0.92
   7 -10  -8    1.24    0.79
  -4  -9  -8   15.99    1.62
  -3  -9  -8    0.10    0.75
  -2  -9  -8   13.10    1.34
  -1  -9  -8    5.07    0.93
   0  -9  -8   11.17    0.93
   1  -9  -8   15.89    1.01
   2  -9  -8   20.69    1.37
   3  -9  -8    8.78    0.95
   4  -9  -8   10.45    1.02
   5  -9  -8    8.04    0.91
   6  -9  -8    9.54    1.00
   7  -9  -8    0.87    0.60
  -5  -8  -8   19.26    2.66
  -4  -8  -8   -0.61    0.80
  -3  -8  -8   50.90    2.97
  -2  -8  -8    6.29    1.00
  -1  -8  -8   37.45    1.83
   0  -8  -8    0.27    0.34
   1  -8  -8   33.17    1.37
   2  -8  -8    0.10    0.31
   3  -8  -8   14.38    0.93
   4  -8  -8    1.49    0.47
   5  -8  -8   17.97    1.28
   6  -8  -8    1.07    0.55
   7  -8  -8   13.06    1.21
   8  -8  -8    0.85    0.73
  -5  -7  -8   -0.62    1.11
  -4  -7  -8   34.39    3.21
  -3  -7  -8    7.85    0.82
  -2  -7  -8   70.01    3.00
  -1  -7  -8   35.51    1.77
   0  -7  -8   35.13    1.43
   1  -7  -8   17.31    0.88
   2  -7  -8   27.81    1.17
   3  -7  -8   15.73    0.83
   4  -7  -8    7.40    0.66
   5  -7  -8    0.42    0.37
   6  -7  -8   12.06    1.06
   7  -7  -8    1.71    0.58
   8  -7  -8    4.33    0.98
  -6  -6  -8    8.98    1.19
  -5  -6  -8    1.37    0.74
  -4  -6  -8    2.89    0.74
  -3  -6  -8   27.50    1.24
  -2  -6  -8   30.89    1.32
  -1  -6  -8   34.48    1.74
   0  -6  -8   33.81    1.67
   1  -6  -8   38.25    1.54
   2  -6  -8   37.40    1.73
   3  -6  -8   12.36    0.72
   4  -6  -8   22.13    1.17
   5  -6  -8    3.34    0.48
   6  -6  -8   10.27    0.99
   7  -6  -8    6.26    0.80
  -7  -5  -8   24.16    2.66
  -6  -5  -8    0.08    0.76
  -5  -5  -8   31.14    2.08
  -4  -5  -8    0.41    0.57
  -3  -5  -8   45.68    1.77
  -2  -5  -8    1.03    0.33
  -1  -5  -8  102.51    3.46
   0  -5  -8    1.16    0.31
   1  -5  -8   94.10    3.32
   2  -5  -8   10.45    0.62
   3  -5  -8   99.72    3.91
   4  -5  -8    0.99    0.29
   5  -5  -8   37.25    1.73
   6  -5  -8    0.16    0.34
   7  -5  -8    9.71    0.93
   8  -5  -8   -0.17    0.49
  -7  -4  -8    0.84    0.84
  -6  -4  -8   27.13    1.97
  -5  -4  -8   19.32    1.58
  -4  -4  -8   26.71    1.78
  -3  -4  -8   22.15    1.02
  -2  -4  -8   40.83    1.57
  -1  -4  -8   14.43    0.66
   0  -4  -8   20.32    0.99
   1  -4  -8    1.56    0.24
   2  -4  -8   43.91    1.70
   3  -4  -8    0.92    0.21
   4  -4  -8   39.47    1.50
   5  -4  -8   10.45    0.63
   6  -4  -8   22.01    1.11
   7  -4  -8    0.44    0.44
   8  -4  -8   10.50    0.99
  -7  -3  -8    6.25    1.03
  -6  -3  -8   11.85    1.24
  -5  -3  -8   20.58    1.58
  -4  -3  -8   75.75    3.95
  -3  -3  -8   15.70    1.15
  -2  -3  -8   75.25    2.32
  -1  -3  -8    7.73    0.47
   0  -3  -8  149.60    5.23
   1  -3  -8    1.49    0.22
   2  -3  -8   34.31    1.16
   3  -3  -8   13.88    0.56
   4  -3  -8   33.58    1.28
   5  -3  -8    9.88    0.58
   6  -3  -8   14.14    0.89
   7  -3  -8    9.05    0.89
   8  -3  -8    4.61    0.67
  -7  -2  -8   10.43    1.21
  -6  -2  -8   -0.38    0.59
  -5  -2  -8   42.39    2.51
  -4  -2  -8    0.40    0.37
  -3  -2  -8   83.36    3.26
  -2  -2  -8    1.20    0.27
  -1  -2  -8  147.00    5.90
   0  -2  -8    0.16    0.21
   1  -2  -8  125.39    5.94
   2  -2  -8    8.34    0.42
   3  -2  -8   32.98    1.10
   4  -2  -8    0.19    0.21
   5  -2  -8   20.02    0.89
   6  -2  -8   -0.18    0.24
   7  -2  -8    8.48    0.82
   8  -2  -8    2.24    0.56
  -7  -1  -8    8.85    1.57
  -6  -1  -8   11.86    0.89
  -5  -1  -8    8.35    0.69
  -4  -1  -8   35.07    1.56
  -3  -1  -8    2.43    0.42
  -2  -1  -8   20.36    1.04
  -1  -1  -8    2.94    0.33
   0  -1  -8  142.53    4.95
   1  -1  -8   20.23    0.86
   2  -1  -8   55.17    1.70
   3  -1  -8   27.75    1.13
   4  -1  -8   42.17    1.53
   5  -1  -8   17.77    0.80
   6  -1  -8   11.46    0.65
   7  -1  -8    5.37    0.54
   8  -1  -8    5.71    0.73
  -8   0  -8   13.41    2.15
  -7   0  -8    4.99    0.83
  -6   0  -8   24.08    1.30
  -5   0  -8    6.16    0.48
  -4   0  -8   38.02    2.05
  -3   0  -8    2.27    0.41
  -2   0  -8   52.91    1.74
  -1   0  -8   23.54    0.89
   0   0  -8   26.05    1.07
   1   0  -8   82.74    2.60
   2   0  -8   48.88    1.79
   3   0  -8   31.92    1.36
   4   0  -8   39.99    1.47
   5   0  -8   26.94    1.05
   6   0  -8   30.29    1.20
   7   0  -8    1.47    0.38
   8   0  -8    6.47    0.76
   9   0  -8    3.06    1.07
  -8   1  -8   -1.22    0.73
  -7   1  -8   32.30    2.10
  -6   1  -8   -0.20    0.53
  -5   1  -8   54.34    1.97
  -4   1  -8    1.54    0.41
  -3   1  -8  115.74    4.50
  -2   1  -8   13.29    0.69
  -1   1  -8   65.51    2.05
   0   1  -8    0.38    0.20
   1   1  -8   49.98    1.99
   2   1  -8    1.80    0.20
   3   1  -8   25.33    1.01
   4   1  -8    6.21    0.42
   5   1  -8   22.83    0.94
   6   1  -8    1.05    0.34
   7   1  -8   24.15    1.21
   8   1  -8   -0.10    0.37
   9   1  -8    3.58    1.14
  -8   2  -8    8.03    1.05
  -7   2  -8    3.35    0.76
  -6   2  -8   25.54    1.25
  -5   2  -8    0.79    0.31
  -4   2  -8   41.12    1.52
  -3   2  -8   12.72    0.83
  -2   2  -8  111.81    4.61
  -1   2  -8   37.74    1.29
   0   2  -8   46.12    1.93
   1   2  -8   16.28    0.64
   2   2  -8   36.49    1.34
   3   2  -8   13.12    0.60
   4   2  -8    5.29    0.38
   5   2  -8    0.24    0.24
   6   2  -8   17.10    0.95
   7   2  -8    1.21    0.39
   8   2  -8    7.40    0.66
  -8   3  -8   14.15    1.27
  -7   3  -8    4.82    0.84
  -6   3  -8   24.02    1.19
  -5   3  -8    8.32    0.63
  -4   3  -8   14.13    0.72
  -3   3  -8   28.42    1.42
  -2   3  -8   81.31    3.81
  -1   3  -8   39.59    1.31
   0   3  -8   74.73    2.69
   1   3  -8   21.69    0.77
   2   3  -8   90.50    3.15
   3   3  -8    9.62    0.51
   4   3  -8   19.66    0.84
   5   3  -8    0.03    0.24
   6   3  -8    4.17    0.47
   7   3  -8    3.24    0.48
   8   3  -8    2.37    0.49
  -8   4  -8   -0.49    0.71
  -7   4  -8   23.38    1.21
  -6   4  -8    0.10    0.36
  -5   4  -8   21.65    1.07
  -4   4  -8   -0.31    0.26
  -3   4  -8    7.27    0.50
  -2   4  -8    6.98    0.60
  -1   4  -8   30.23    1.05
   0   4  -8   11.26    0.58
   1   4  -8   37.69    1.22
   2   4  -8   21.34    0.89
   3   4  -8   42.24    1.49
   4   4  -8    0.78    0.25
   5   4  -8   22.79    1.09
   6   4  -8    0.51    0.35
   7   4  -8    5.14    0.57
   8   4  -8   -0.07    0.62
  -8   5  -8    7.65    0.82
  -7   5  -8    3.12    0.50
  -6   5  -8   31.83    1.48
  -5   5  -8   15.45    0.87
  -4   5  -8   20.50    1.03
  -3   5  -8   10.41    0.61
  -2   5  -8   13.94    0.84
  -1   5  -8   11.92    0.58
   0   5  -8   16.77    0.69
   1   5  -8    3.74    0.27
   2   5  -8   31.94    1.23
   3   5  -8   -0.01    0.21
   4   5  -8   37.01    1.40
   5   5  -8    5.59    0.53
   6   5  -8   11.11    0.78
   7   5  -8    2.04    0.45
  -8   6  -8    7.16    0.74
  -7   6  -8    4.38    0.54
  -6   6  -8   15.16    0.91
  -5   6  -8   14.89    0.86
  -4   6  -8   42.74    1.87
  -3   6  -8    9.55    0.66
  -2   6  -8   27.10    1.12
  -1   6  -8    5.42    0.66
   0   6  -8   63.85    2.08
   1   6  -8    5.20    0.34
   2   6  -8    1.23    0.23
   3   6  -8    7.79    0.48
   4   6  -8    2.98    0.42
   5   6  -8    7.29    0.60
   6   6  -8    3.18    0.50
   7   6  -8    3.96    0.57
  -8   7  -8    0.70    0.69
  -7   7  -8   11.07    0.86
  -6   7  -8    0.35    0.37
  -5   7  -8   31.12    1.39
  -4   7  -8    1.79    0.36
  -3   7  -8   38.21    1.66
  -2   7  -8    1.18    0.32
  -1   7  -8   62.96    2.31
   0   7  -8    1.34    0.23
   1   7  -8   62.70    2.21
   2   7  -8    5.78    0.41
   3   7  -8   14.58    0.73
   4   7  -8    0.50    0.34
   5   7  -8    5.65    0.57
   6   7  -8    0.24    0.41
  -7   8  -8    6.31    0.74
  -6   8  -8    7.36    0.71
  -5   8  -8    6.65    0.64
  -4   8  -8   22.46    1.11
  -3   8  -8    6.29    0.53
  -2   8  -8   17.54    0.94
  -1   8  -8    6.21    0.53
   0   8  -8   58.46    1.90
   1   8  -8   13.18    0.55
   2   8  -8   32.97    1.51
   3   8  -8   10.50    0.73
   4   8  -8   12.27    0.81
   5   8  -8    4.42    0.55
   6   8  -8    1.94    0.52
  -7   9  -8    0.92    0.51
  -6   9  -8   16.76    1.14
  -5   9  -8    3.48    0.51
  -4   9  -8   15.14    0.99
  -3   9  -8    1.90    0.40
  -2   9  -8   15.17    0.96
  -1   9  -8    3.67    0.34
   0   9  -8    3.67    0.34
   1   9  -8   14.94    0.67
   2   9  -8   15.64    0.89
   3   9  -8   10.35    0.73
   4   9  -8    9.38    0.71
   5   9  -8    5.08    0.59
  -6  10  -8    0.20    0.45
  -5  10  -8   12.11    0.93
  -4  10  -8    0.57    0.37
  -3  10  -8   22.96    1.31
  -2  10  -8    1.72    0.33
  -1  10  -8    9.02    0.59
   1  10  -8    6.00    0.54
   2  10  -8    0.39    0.32
   3  10  -8    8.93    0.81
   4  10  -8    1.94    0.47
  -6  11  -8    6.61    0.80
  -5  11  -8    1.63    0.46
  -4  11  -8   11.65    0.90
  -3  11  -8    3.36    0.48
  -2  11  -8   18.77    1.15
  -1  11  -8    6.70    0.92
   1  11  -8    4.23    0.56
   2  11  -8    5.35    0.55
   3  11  -8    1.72    0.45
   4  11  -8    0.96    0.62
  -5  12  -8    1.40    0.50
  -4  12  -8    3.90    0.75
  -3  12  -8    6.01    0.62
  -2  12  -8    7.94    0.72
  -1  12  -8    8.34    1.12
   1  12  -8    2.91    0.55
   2  12  -8    9.88    0.91
   3  12  -8    1.33    0.55
  -4  13  -8   -0.16    0.50
  -3  13  -8    4.29    0.58
  -2  13  -8    0.47    0.72
  -2  14  -8    2.78    1.03
   1 -14  -7   -0.55    0.86
   2 -14  -7    9.91    1.55
   0 -13  -7    7.14    1.07
   1 -13  -7   10.89    1.22
   2 -13  -7    7.73    1.05
   3 -13  -7   13.98    1.36
   4 -13  -7    7.07    1.04
   5 -13  -7    4.35    1.00
  -2 -12  -7    5.55    1.11
  -1 -12  -7    7.70    1.17
   0 -12  -7    7.55    1.02
   1 -12  -7   22.11    1.67
   2 -12  -7    2.45    0.75
   3 -12  -7   11.23    1.44
   4 -12  -7    9.27    1.08
   5 -12  -7   15.17    1.34
   6 -12  -7    2.09    0.93
  -3 -11  -7    3.81    1.00
  -2 -11  -7   10.08    1.27
  -1 -11  -7    0.44    0.57
   0 -11  -7   28.79    1.54
   1 -11  -7    0.57    0.58
   2 -11  -7   13.07    1.19
   3 -11  -7    0.80    0.61
   4 -11  -7   23.09    2.07
   5 -11  -7    0.70    0.62
   6 -11  -7   10.16    1.44
   7 -11  -7   -0.11    0.81
  -4 -10  -7    8.06    1.21
  -3 -10  -7   21.70    2.64
  -2 -10  -7   15.30    1.53
  -1 -10  -7   22.89    2.52
   0 -10  -7    7.79    0.77
   1 -10  -7   14.25    1.00
   2 -10  -7   11.27    1.05
   3 -10  -7   12.83    1.39
   4 -10  -7    2.24    0.64
   5 -10  -7   23.69    1.56
   6 -10  -7    2.26    0.67
   7 -10  -7    5.23    1.04
  -5  -9  -7    3.34    1.67
  -4  -9  -7   10.26    1.27
  -3  -9  -7   29.49    2.07
  -2  -9  -7    4.25    0.82
  -1  -9  -7   46.75    2.11
   0  -9  -7   11.79    0.77
   1  -9  -7   33.08    1.87
   2  -9  -7    4.39    0.57
   3  -9  -7   11.87    1.04
   4  -9  -7    1.91    0.43
   5  -9  -7    6.70    0.84
   6  -9  -7    5.14    0.77
   7  -9  -7    5.11    1.04
   8  -9  -7    0.93    0.79
  -5  -8  -7    0.38    1.13
  -4  -8  -7   15.01    1.41
  -3  -8  -7    4.19    0.81
  -2  -8  -7   75.73    3.33
  -1  -8  -7    3.33    0.45
   0  -8  -7   64.13    2.27
   1  -8  -7    4.71    0.48
   2  -8  -7   65.54    3.29
   3  -8  -7    7.98    0.67
   4  -8  -7   30.83    1.50
   5  -8  -7    0.40    0.36
   6  -8  -7   14.33    1.22
   7  -8  -7   -0.65    0.49
   8  -8  -7    6.85    1.15
  -6  -7  -7    8.45    1.13
  -5  -7  -7    4.69    0.89
  -4  -7  -7    3.76    0.65
  -3  -7  -7   13.68    1.00
  -2  -7  -7   17.32    1.10
  -1  -7  -7   14.73    0.88
   0  -7  -7    5.32    0.48
   1  -7  -7   56.31    2.03
   2  -7  -7    6.11    0.52
   3  -7  -7   37.44    1.73
   4  -7  -7   16.71    0.98
   5  -7  -7   13.75    0.89
   6  -7  -7    2.67    0.48
   7  -7  -7    8.46    0.95
   8  -7  -7    2.81    0.82
  -7  -6  -7   12.46    1.94
  -6  -6  -7    4.79    0.97
  -5  -6  -7   30.81    2.04
  -4  -6  -7    2.26    0.49
  -3  -6  -7   51.06    1.91
  -2  -6  -7    5.05    0.47
  -1  -6  -7   42.50    1.42
   0  -6  -7    7.63    0.55
   1  -6  -7    9.52    0.61
   2  -6  -7   36.56    1.46
   3  -6  -7   24.55    1.24
   4  -6  -7    9.87    0.71
   5  -6  -7   22.06    1.15
   6  -6  -7   14.11    0.91
   7  -6  -7   11.74    1.05
   8  -6  -7    1.87    0.78
   9  -6  -7    4.39    1.43
  -7  -5  -7    0.61    0.77
  -6  -5  -7   27.73    1.99
  -5  -5  -7   -0.99    0.56
  -4  -5  -7   67.61    3.60
  -3  -5  -7   -0.35    0.27
  -2  -5  -7   94.71    3.32
  -1  -5  -7    8.81    0.50
   0  -5  -7   79.27    2.74
   1  -5  -7   11.35    0.53
   2  -5  -7   32.96    1.27
   3  -5  -7    1.03    0.25
   4  -5  -7   19.82    0.87
   5  -5  -7    0.11    0.27
   6  -5  -7   16.20    0.93
   7  -5  -7    1.16    0.39
   8  -5  -7   13.22    1.47
   9  -5  -7    0.94    0.70
  -7  -4  -7    3.71    0.93
  -6  -4  -7    0.17    0.68
  -5  -4  -7   26.83    1.76
  -4  -4  -7    9.73    0.90
  -3  -4  -7   50.44    1.96
  -2  -4  -7    2.95    0.37
  -1  -4  -7  176.63    5.67
   0  -4  -7   59.59    1.93
   1  -4  -7   69.58    2.18
   2  -4  -7   26.84    1.03
   3  -4  -7   40.53    1.29
   4  -4  -7   14.80    0.67
   5  -4  -7   17.90    0.80
   6  -4  -7    3.86    0.48
   7  -4  -7   10.08    0.75
   8  -4  -7   -0.05    0.54
   9  -4  -7    3.71    0.86
  -7  -3  -7   13.62    1.31
  -6  -3  -7    3.27    0.75
  -5  -3  -7   44.83    2.55
  -4  -3  -7    5.66    0.73
  -3  -3  -7   24.96    1.47
  -2  -3  -7   55.62    1.72
  -1  -3  -7   78.22    2.37
   0  -3  -7   95.97    3.39
   1  -3  -7  134.16    4.46
   2  -3  -7   23.90    0.83
   3  -3  -7   70.40    2.79
   4  -3  -7   29.24    1.10
   5  -3  -7   43.04    1.59
   6  -3  -7   -0.11    0.27
   7  -3  -7    6.89    0.60
   8  -3  -7    3.87    0.62
   9  -3  -7    2.75    0.78
  -8  -2  -7   19.23    2.49
  -7  -2  -7   -0.41    0.60
  -6  -2  -7   42.45    2.45
  -5  -2  -7    3.79    0.49
  -4  -2  -7   89.90    3.53
  -3  -2  -7    3.76    0.31
  -2  -2  -7   36.79    1.24
  -1  -2  -7    0.39    0.19
   0  -2  -7  121.45    5.87
   1  -2  -7    3.50    0.26
   2  -2  -7   68.73    2.39
   3  -2  -7    3.79    0.34
   4  -2  -7   99.48    3.95
   5  -2  -7    0.07    0.21
   6  -2  -7   41.08    1.49
   7  -2  -7   -0.11    0.30
   8  -2  -7    6.82    0.78
   9  -2  -7    0.93    0.66
  -8  -1  -7    2.21    1.19
  -7  -1  -7   15.01    1.96
  -6  -1  -7   13.02    0.89
  -5  -1  -7   31.60    1.46
  -4  -1  -7   41.87    1.79
  -3  -1  -7   47.01    1.92
  -2  -1  -7  111.34    3.32
  -1  -1  -7   18.66    0.81
   0  -1  -7   27.11    1.04
   1  -1  -7   16.15    0.61
   2  -1  -7   18.56    0.76
   3  -1  -7   35.22    1.28
   4  -1  -7    0.53    0.20
   5  -1  -7   58.36    1.94
   6  -1  -7    5.06    0.41
   7  -1  -7   15.75    0.87
   8  -1  -7    3.50    0.60
   9  -1  -7    6.53    1.03
  -8   0  -7    6.09    1.47
  -7   0  -7   20.36    1.46
  -6   0  -7    4.64    0.56
  -5   0  -7   24.06    0.98
  -4   0  -7   49.21    2.05
  -3   0  -7  176.15    6.58
  -2   0  -7   41.34    1.52
  -1   0  -7  127.24    3.92
   0   0  -7   11.61    0.48
   1   0  -7  112.68    3.85
   2   0  -7    2.43    0.23
   3   0  -7   62.32    2.19
   4   0  -7    3.63    0.31
   5   0  -7   11.67    0.59
   6   0  -7   15.62    0.73
   7   0  -7   13.50    0.80
   8   0  -7    4.58    0.65
   9   0  -7    4.52    0.89
  -9   1  -7   -1.25    1.56
  -8   1  -7   18.47    1.43
  -7   1  -7    2.60    0.69
  -6   1  -7   15.40    1.18
  -5   1  -7    0.65    0.24
  -4   1  -7   13.45    0.64
  -3   1  -7    0.54    0.30
  -2   1  -7  144.26    4.43
  -1   1  -7    0.38    0.16
   0   1  -7   63.56    1.94
   1   1  -7    0.98    0.14
   2   1  -7  147.03    4.89
   3   1  -7   29.20    1.12
   4   1  -7   32.44    1.21
   5   1  -7    0.93    0.23
   6   1  -7   14.68    0.71
   7   1  -7    0.36    0.31
   8   1  -7    4.20    0.51
  -9   2  -7    7.87    2.04
  -8   2  -7    5.02    0.86
  -7   2  -7   23.75    1.52
  -6   2  -7   14.59    0.82
  -5   2  -7   13.07    0.66
  -4   2  -7   15.76    0.73
  -3   2  -7   58.91    2.43
  -2   2  -7   12.31    0.55
  -1   2  -7  108.65    3.27
   0   2  -7    0.36    0.11
   1   2  -7  135.44    4.75
   2   2  -7   27.53    1.01
   3   2  -7  113.31    3.76
   4   2  -7   39.09    1.45
   5   2  -7   29.22    1.10
   6   2  -7    8.18    0.52
   7   2  -7   10.14    0.70
   8   2  -7    2.44    0.45
   9   2  -7    1.22    0.88
  -8   3  -7    5.14    0.85
  -7   3  -7   25.34    1.23
  -6   3  -7   18.68    0.96
  -5   3  -7   52.08    2.16
  -4   3  -7    1.58    0.25
  -3   3  -7   65.56    2.81
  -2   3  -7    4.93    0.41
  -1   3  -7   69.67    2.18
   0   3  -7   11.62    0.44
   1   3  -7   11.37    0.45
   2   3  -7   35.14    1.31
   3   3  -7   19.48    0.72
   4   3  -7   15.92    0.61
   5   3  -7   31.00    1.05
   6   3  -7   12.08    0.76
   7   3  -7   11.48    0.77
   8   3  -7    0.78    0.41
  -8   4  -7   10.58    1.05
  -7   4  -7    4.54    0.50
  -6   4  -7   30.00    1.31
  -5   4  -7    0.30    0.27
  -4   4  -7   67.83    2.72
  -3   4  -7    0.04    0.19
  -2   4  -7   97.65    3.91
  -1   4  -7    3.42    0.26
   0   4  -7   71.29    2.07
   1   4  -7    5.62    0.28
   2   4  -7    6.54    0.32
   3   4  -7    0.67    0.15
   4   4  -7   24.81    0.87
   5   4  -7    1.04    0.22
   6   4  -7   16.83    0.93
   7   4  -7    2.43    0.45
   8   4  -7    9.31    0.74
  -8   5  -7    6.20    0.61
  -7   5  -7   13.06    0.83
  -6   5  -7    2.27    0.38
  -5   5  -7   28.25    1.27
  -4   5  -7   10.43    0.63
  -3   5  -7   34.71    1.35
  -2   5  -7    7.95    0.46
  -1   5  -7   99.67    3.04
   0   5  -7   75.84    1.95
   1   5  -7   51.29    1.45
   2   5  -7    9.63    0.42
   3   5  -7    5.77    0.32
   4   5  -7   11.18    0.49
   5   5  -7    6.81    0.45
   6   5  -7   -0.01    0.32
   7   5  -7    4.95    0.54
   8   5  -7    0.10    0.72
  -8   6  -7    2.28    0.50
  -7   6  -7   10.93    0.75
  -6   6  -7    3.72    0.44
  -5   6  -7   16.34    0.84
  -4   6  -7    4.79    0.42
  -3   6  -7    8.22    0.56
  -2   6  -7   20.49    0.86
  -1   6  -7   21.13    0.72
   0   6  -7   55.91    1.52
   1   6  -7   28.75    0.88
   2   6  -7    7.95    0.40
   3   6  -7   30.38    1.04
   4   6  -7    2.51    0.27
   5   6  -7   21.75    1.06
   6   6  -7    0.02    0.39
   7   6  -7    1.81    0.53
  -8   7  -7   14.48    1.47
  -7   7  -7    1.10    0.46
  -6   7  -7   17.90    0.95
  -5   7  -7    0.13    0.28
  -4   7  -7   24.05    1.11
  -3   7  -7    2.24    0.33
  -2   7  -7    9.01    0.57
  -1   7  -7    0.08    0.17
   0   7  -7   34.99    1.00
   1   7  -7    6.84    0.35
   2   7  -7   30.53    1.07
   3   7  -7    1.62    0.24
   4   7  -7   33.64    1.47
   5   7  -7    0.06    0.29
   6   7  -7   16.66    1.17
   7   7  -7    1.65    1.33
  -8   8  -7    2.97    0.68
  -7   8  -7   13.52    0.99
  -6   8  -7    7.83    0.71
  -5   8  -7   29.26    1.53
  -4   8  -7   10.81    0.69
  -3   8  -7   27.74    1.49
  -2   8  -7   42.44    2.07
  -1   8  -7   18.93    0.81
   0   8  -7    2.55    0.19
   1   8  -7   14.98    0.54
   2   8  -7    1.06    0.23
   3   8  -7   11.13    0.61
   4   8  -7    0.00    0.30
   5   8  -7   13.22    0.84
   6   8  -7    1.40    0.53
  -7   9  -7   12.49    0.96
  -6   9  -7    2.68    0.49
  -5   9  -7   10.62    0.83
  -4   9  -7   13.20    0.87
  -3   9  -7   37.53    1.93
  -2   9  -7    3.65    0.41
  -1   9  -7   37.14    1.31
   0   9  -7    0.47    0.15
   1   9  -7   31.98    1.03
   2   9  -7    0.36    0.24
   3   9  -7    7.73    0.52
   4   9  -7    0.34    0.34
   5   9  -7    0.38    0.39
  -7  10  -7    0.49    0.47
  -6  10  -7   13.26    0.96
  -5  10  -7   -0.01    0.36
  -4  10  -7   13.82    0.95
  -3  10  -7    0.57    0.32
  -2  10  -7   43.09    1.77
  -1  10  -7   -0.09    0.26
   0  10  -7   38.40    1.42
   1  10  -7   -0.09    0.22
   2  10  -7   39.04    1.69
   3  10  -7    2.66    0.38
   4  10  -7    5.86    0.56
   5  10  -7    1.40    0.55
  -6  11  -7    5.43    0.63
  -5  11  -7    3.65    0.52
  -4  11  -7    4.81    0.52
  -3  11  -7   10.80    0.79
  -2  11  -7    1.73    0.36
  -1  11  -7   10.61    0.88
   0  11  -7    1.03    0.34
   1  11  -7   19.39    1.04
   2  11  -7    2.25    0.37
   3  11  -7   17.50    0.90
   4  11  -7    3.89    0.67
  -6  12  -7    2.05    0.70
  -5  12  -7    9.99    1.22
  -4  12  -7    0.11    0.42
  -3  12  -7    6.86    0.65
  -2  12  -7    2.53    0.40
  -1  12  -7    6.39    0.75
   0  12  -7    0.63    0.40
   1  12  -7    2.46    0.44
   2  12  -7    6.29    0.57
   3  12  -7    2.54    0.45
  -5  13  -7   -0.35    0.82
  -4  13  -7    8.78    0.78
  -3  13  -7   -0.23    0.37
  -2  13  -7   14.14    1.12
  -1  13  -7    0.85    0.58
   0  13  -7    9.91    0.90
   1  13  -7    0.51    0.43
   2  13  -7    1.64    0.48
  -4  14  -7    2.00    0.95
  -3  14  -7    4.75    0.85
  -2  14  -7    0.31    0.60
  -1  14  -7    7.35    0.90
   0  14  -7    5.58    0.90
   1  14  -7    5.54    2.39
   0 -14  -6   -1.86    0.87
   1 -14  -6   14.95    1.43
   2 -14  -6    0.10    0.72
   3 -14  -6   25.46    2.89
   4 -14  -6    0.12    1.26
  -2 -13  -6    5.60    1.53
  -1 -13  -6    1.15    0.62
   0 -13  -6    8.62    0.88
   1 -13  -6   10.14    1.10
   2 -13  -6   13.03    1.03
   3 -13  -6    0.94    0.64
   4 -13  -6   11.69    1.56
   5 -13  -6    5.63    0.95
  -3 -12  -6   -0.90    0.78
  -2 -12  -6   13.33    1.18
  -1 -12  -6    1.43    0.50
   0 -12  -6   27.54    1.48
   1 -12  -6    0.14    0.48
   2 -12  -6   16.45    1.15
   3 -12  -6    5.65    0.66
   4 -12  -6   10.68    0.79
   5 -12  -6    5.11    0.89
   6 -12  -6    8.95    1.38
  -4 -11  -6   -1.47    0.81
  -3 -11  -6   31.64    3.34
  -2 -11  -6   -1.33    0.46
  -1 -11  -6   38.73    1.63
   0 -11  -6    1.23    0.42
   1 -11  -6   41.33    2.20
   2 -11  -6    4.23    0.58
   3 -11  -6   20.49    1.14
   4 -11  -6    0.36    0.34
   5 -11  -6   18.01    1.29
   6 -11  -6   -0.43    0.53
  -5 -10  -6    1.29    1.23
  -4 -10  -6   13.90    1.47
  -3 -10  -6    3.82    0.85
  -2 -10  -6   19.92    1.29
  -1 -10  -6   10.45    0.75
   0 -10  -6   39.98    1.81
   1 -10  -6   22.12    0.98
   2 -10  -6   34.40    1.36
   3 -10  -6   27.03    1.54
   4 -10  -6   16.63    0.83
   5 -10  -6    5.97    0.67
   6 -10  -6    9.34    0.78
   7 -10  -6    2.92    0.74
   8 -10  -6    2.13    0.97
  -5  -9  -6   -1.03    0.71
  -4  -9  -6    9.83    1.20
  -3  -9  -6    2.61    0.76
  -2  -9  -6   21.50    1.22
  -1  -9  -6    4.89    0.45
   0  -9  -6    6.47    0.48
   1  -9  -6   41.30    1.44
   2  -9  -6   44.84    1.87
   3  -9  -6    5.60    0.46
   4  -9  -6   33.57    1.76
   5  -9  -6   11.55    0.73
   6  -9  -6   13.76    0.89
   7  -9  -6    0.71    0.45
   8  -9  -6    6.19    1.20
  -6  -8  -6   -0.17    1.12
  -4  -8  -6   -0.74    0.53
  -3  -8  -6   47.36    2.29
  -2  -8  -6    5.00    0.50
  -1  -8  -6   21.97    0.90
   0  -8  -6    0.80    0.26
   1  -8  -6   45.14    1.68
   2  -8  -6    1.11    0.26
   3  -8  -6   53.36    1.90
   4  -8  -6    0.37    0.25
   5  -8  -6   26.18    1.11
   6  -8  -6    1.16    0.32
   7  -8  -6   19.61    1.29
   8  -8  -6   -0.05    0.44
  -7  -7  -6    0.45    1.21
  -6  -7  -6   14.19    1.35
  -5  -7  -6    4.94    0.84
  -4  -7  -6   27.10    1.26
  -3  -7  -6   22.05    1.21
  -2  -7  -6   56.17    3.14
  -1  -7  -6   46.59    1.54
   0  -7  -6   15.81    0.67
   1  -7  -6   13.95    0.63
   2  -7  -6   16.69    0.75
   3  -7  -6   14.25    0.61
   4  -7  -6   10.97    0.60
   5  -7  -6    1.42    0.28
   6  -7  -6   16.25    0.82
   7  -7  -6    2.36    0.47
   8  -7  -6    6.55    0.72
   9  -7  -6    1.93    0.84
  -7  -6  -6    2.88    0.90
  -6  -6  -6   12.69    1.26
  -5  -6  -6    6.08    0.83
  -4  -6  -6   26.23    1.17
  -3  -6  -6   38.24    1.56
  -2  -6  -6   50.24    2.28
  -1  -6  -6   44.81    1.36
   0  -6  -6  128.16    3.84
   1  -6  -6    2.04    0.26
   2  -6  -6   84.35    2.57
   3  -6  -6    9.94    0.44
   4  -6  -6   34.86    1.30
   5  -6  -6    0.53    0.22
   6  -6  -6    9.37    0.59
   7  -6  -6    5.62    0.52
   8  -6  -6    6.70    0.73
   9  -6  -6    0.10    0.55
  -7  -5  -6   12.09    1.25
  -6  -5  -6    1.63    0.69
  -5  -5  -6   25.11    1.69
  -4  -5  -6    5.16    0.45
  -3  -5  -6   12.65    0.67
  -2  -5  -6    6.77    0.41
  -1  -5  -6  114.83    3.84
   0  -5  -6    0.05    0.14
   1  -5  -6   74.21    2.10
   2  -5  -6    0.52    0.14
   3  -5  -6   81.80    2.82
   4  -5  -6    2.74    0.25
   5  -5  -6   40.40    1.49
   6  -5  -6    3.07    0.34
   7  -5  -6    9.77    0.66
   8  -5  -6    0.34    0.39
   9  -5  -6    4.13    0.66
  -8  -4  -6    7.50    1.48
  -7  -4  -6    6.77    0.97
  -6  -4  -6   18.57    1.44
  -5  -4  -6   51.69    2.81
  -4  -4  -6   15.96    0.81
  -3  -4  -6   28.67    1.14
  -2  -4  -6   17.63    0.70
  -1  -4  -6   11.34    0.44
   0  -4  -6   48.95    1.42
   1  -4  -6   19.32    0.64
   2  -4  -6   55.71    1.70
   3  -4  -6    2.51    0.22
   4  -4  -6  105.27    3.48
   5  -4  -6   28.45    0.98
   6  -4  -6   14.60    0.70
   7  -4  -6    6.60    0.49
   8  -4  -6    6.27    0.67
   9  -4  -6    3.45    0.58
  -8  -3  -6    7.54    1.10
  -7  -3  -6    4.81    0.82
  -6  -3  -6   21.88    1.58
  -5  -3  -6   18.66    1.33
  -4  -3  -6   96.15    4.75
  -3  -3  -6   12.55    0.53
  -2  -3  -6   72.51    2.51
  -1  -3  -6    7.36    0.35
   0  -3  -6   76.31    2.43
   1  -3  -6    9.47    0.38
   2  -3  -6    9.89    0.38
   3  -3  -6   27.46    0.89
   4  -3  -6   29.01    0.96
   5  -3  -6   18.22    0.66
   6  -3  -6   34.70    1.29
   7  -3  -6    5.40    0.43
   8  -3  -6    6.80    0.71
   9  -3  -6    2.61    0.52
  -8  -2  -6   -0.37    1.00
  -7  -2  -6   15.69    1.30
  -6  -2  -6   -0.26    0.48
  -5  -2  -6   52.20    2.22
  -4  -2  -6    1.73    0.30
  -3  -2  -6  205.61    6.67
  -2  -2  -6    8.72    0.41
  -1  -2  -6  179.23    5.28
   0  -2  -6   14.98    0.59
   1  -2  -6  161.94    5.54
   2  -2  -6   45.03    1.25
   3  -2  -6   67.18    2.05
   4  -2  -6    0.32    0.14
   5  -2  -6   26.39    0.88
   6  -2  -6    0.48    0.19
   7  -2  -6   10.78    0.60
   8  -2  -6   -0.03    0.30
   9  -2  -6    7.64    0.77
  -8  -1  -6    8.90    1.61
  -7  -1  -6   18.80    1.10
  -6  -1  -6    8.83    0.65
  -5  -1  -6    4.25    0.44
  -4  -1  -6   62.27    2.52
  -3  -1  -6   24.94    0.85
  -2  -1  -6  164.02    4.70
  -1  -1  -6    4.25    0.24
   0  -1  -6  189.48    6.55
   1  -1  -6   46.22    1.43
   2  -1  -6  163.50    6.11
   3  -1  -6   71.64    2.14
   4  -1  -6   15.90    0.57
   5  -1  -6    9.22    0.42
   6  -1  -6   15.37    0.60
   7  -1  -6    6.52    0.41
   8  -1  -6    6.37    0.57
   9  -1  -6    0.51    0.42
  -8   0  -6   26.07    1.76
  -7   0  -6    1.69    0.60
  -6   0  -6   59.84    2.46
  -5   0  -6    3.69    0.31
  -4   0  -6   43.94    1.57
  -3   0  -6    5.69    0.36
  -2   0  -6  105.91    3.31
  -1   0  -6   25.92    0.88
   0   0  -6   26.34    0.88
   1   0  -6   69.15    2.37
   2   0  -6  240.44    7.74
   3   0  -6   19.39    0.66
   4   0  -6   85.94    2.94
   5   0  -6   20.67    0.71
   6   0  -6   28.10    0.94
   7   0  -6    1.35    0.24
   8   0  -6   11.12    0.74
   9   0  -6    1.67    0.48
  -9   1  -6    6.05    1.33
  -8   1  -6    0.81    0.65
  -7   1  -6   37.04    1.99
  -6   1  -6    6.36    0.69
  -5   1  -6   41.69    1.52
  -4   1  -6   24.97    0.96
  -3   1  -6   89.61    3.54
  -2   1  -6   28.63    0.99
  -1   1  -6   27.41    0.96
   0   1  -6    4.13    0.21
   1   1  -6   50.69    1.98
   2   1  -6    7.70    0.31
   3   1  -6   93.26    3.67
   4   1  -6    2.51    0.20
   5   1  -6   54.79    1.70
   6   1  -6    0.18    0.18
   7   1  -6   36.69    1.23
   8   1  -6    2.41    0.35
   9   1  -6    6.21    0.67
  -9   2  -6    4.11    0.88
  -8   2  -6   11.39    1.01
  -7   2  -6    8.96    0.86
  -6   2  -6   51.01    3.16
  -5   2  -6   29.17    1.13
  -4   2  -6   68.79    2.41
  -3   2  -6   37.75    1.66
  -2   2  -6  116.91    4.09
  -1   2  -6  109.83    3.67
   0   2  -6   17.29    0.54
   1   2  -6   51.95    1.47
   2   2  -6   19.72    0.67
   3   2  -6   16.35    0.60
   4   2  -6   31.27    1.04
   5   2  -6    3.21    0.25
   6   2  -6   31.69    1.06
   7   2  -6    2.45    0.33
   8   2  -6   10.49    0.64
   9   2  -6    3.63    0.84
  -9   3  -6   -0.04    0.65
  -8   3  -6   10.26    1.00
  -7   3  -6    7.07    0.56
  -6   3  -6   12.24    0.69
  -5   3  -6    2.14    0.29
  -4   3  -6   39.69    1.45
  -3   3  -6   35.51    1.34
  -2   3  -6   75.71    2.34
  -1   3  -6   32.05    0.93
   0   3  -6  221.46    5.91
   1   3  -6    1.24    0.14
   2   3  -6   96.69    2.88
   3   3  -6    1.95    0.17
   4   3  -6   48.62    1.50
   5   3  -6    0.39    0.19
   6   3  -6    4.77    0.38
   7   3  -6    3.36    0.40
   8   3  -6    4.68    0.52
   9   3  -6    1.71    0.58
  -9   4  -6   11.28    1.08
  -8   4  -6    2.13    0.62
  -7   4  -6   16.24    0.87
  -6   4  -6    2.74    0.35
  -5   4  -6   58.58    2.34
  -4   4  -6    1.68    0.24
  -3   4  -6   43.46    1.60
  -2   4  -6   15.37    0.66
  -1   4  -6  171.55    4.69
   0   4  -6    0.14    0.09
   1   4  -6  153.43    4.10
   2   4  -6    0.66    0.13
   3   4  -6  116.36    3.47
   4   4  -6    6.61    0.37
   5   4  -6   39.37    1.38
   6   4  -6    2.68    0.35
   7   4  -6    3.12    0.43
   8   4  -6    0.08    0.36
  -9   5  -6    4.99    1.18
  -8   5  -6   14.25    0.89
  -7   5  -6    6.28    0.52
  -6   5  -6   23.61    1.08
  -5   5  -6   27.95    1.22
  -4   5  -6   30.04    1.26
  -3   5  -6   17.28    0.75
  -2   5  -6   19.95    0.80
  -1   5  -6    3.77    0.20
   0   5  -6   63.28    1.80
   1   5  -6    2.06    0.17
   2   5  -6   42.43    1.30
   3   5  -6    7.44    0.39
   4   5  -6   73.87    2.47
   5   5  -6   14.71    0.69
   6   5  -6    8.91    0.63
   7   5  -6    5.42    0.54
   8   5  -6    3.07    0.50
  -8   6  -6    7.89    0.65
  -7   6  -6    1.61    0.36
  -6   6  -6   26.99    1.17
  -5   6  -6   10.07    0.62
  -4   6  -6   76.73    2.99
  -3   6  -6    1.89    0.26
  -2   6  -6   53.42    2.22
  -1   6  -6    0.15    0.10
   0   6  -6   30.07    0.89
   1   6  -6    2.42    0.17
   2   6  -6   11.16    0.48
   3   6  -6   12.33    0.57
   4   6  -6   12.49    0.59
   5   6  -6   21.68    1.01
   6   6  -6   13.87    0.83
   7   6  -6    4.29    0.50
   8   6  -6    6.17    1.09
  -9   7  -6    9.35    1.24
  -8   7  -6    0.02    0.44
  -7   7  -6   10.23    0.81
  -6   7  -6    0.00    0.28
  -5   7  -6   26.33    1.18
  -4   7  -6    1.01    0.25
  -3   7  -6   66.94    2.83
  -2   7  -6    3.34    0.32
  -1   7  -6   62.76    1.75
   0   7  -6   -0.02    0.10
   1   7  -6   30.35    0.85
   2   7  -6   10.89    0.54
   3   7  -6    7.25    0.43
   4   7  -6    0.16    0.23
   5   7  -6    5.21    0.48
   6   7  -6    1.22    0.37
   7   7  -6    5.32    0.58
  -8   8  -6    8.38    0.79
  -7   8  -6    6.72    0.67
  -6   8  -6    4.97    0.52
  -5   8  -6    1.64    0.36
  -4   8  -6   21.37    1.20
  -3   8  -6    6.16    0.48
  -2   8  -6   44.89    2.23
  -1   8  -6    1.83    0.15
   0   8  -6   34.33    0.89
   1   8  -6   26.67    0.82
   2   8  -6   27.81    1.06
   3   8  -6   26.32    1.05
   4   8  -6    1.65    0.34
   5   8  -6    3.35    0.44
   6   8  -6    2.53    0.45
   7   8  -6    2.33    0.87
  -8   9  -6    7.69    0.79
  -7   9  -6    1.94    0.48
  -6   9  -6   12.21    0.89
  -4   9  -6   10.57    0.74
  -3   9  -6    3.02    0.37
  -2   9  -6   25.87    1.33
  -1   9  -6   11.92    0.48
   0   9  -6    7.57    0.31
   1   9  -6   18.95    0.69
   2   9  -6   35.41    1.36
   3   9  -6    4.99    0.47
   4   9  -6   21.16    1.08
   5   9  -6    0.81    0.39
   6   9  -6    8.16    0.69
  -7  10  -6   20.65    1.28
  -6  10  -6    0.38    0.37
  -5  10  -6   19.95    1.13
  -4  10  -6    3.42    0.42
  -3  10  -6   33.91    1.77
  -2  10  -6    0.47    0.24
  -1  10  -6   15.08    0.65
   0  10  -6   -0.20    0.20
   1  10  -6    9.65    0.46
   2  10  -6    2.84    0.41
   3  10  -6   18.06    0.98
   4  10  -6    0.73    0.38
   5  10  -6   11.82    0.82
  -7  11  -6    1.59    0.52
  -6  11  -6   10.20    0.83
  -5  11  -6    9.52    0.74
  -4  11  -6    9.32    0.71
  -3  11  -6   12.58    0.88
  -2  11  -6   18.34    1.06
  -1  11  -6   23.99    1.16
   0  11  -6    4.44    0.35
   1  11  -6    5.93    0.44
   2  11  -6    2.10    0.41
   3  11  -6    0.75    0.40
   4  11  -6    3.78    0.54
   5  11  -6    1.90    0.95
  -7  12  -6    2.18    0.92
  -6  12  -6    5.91    0.65
  -5  12  -6    0.57    0.56
  -4  12  -6   16.62    1.06
  -3  12  -6    4.42    0.53
  -2  12  -6   17.78    0.94
  -1  12  -6    4.67    0.48
   0  12  -6   31.22    1.27
   1  12  -6   -0.08    0.36
   2  12  -6    7.86    0.65
   3  12  -6   -0.04    0.41
   4  12  -6    6.17    1.25
  -5  13  -6    8.00    0.76
  -4  13  -6    0.17    0.42
  -3  13  -6    4.67    0.57
  -2  13  -6    1.49    0.57
  -1  13  -6   16.49    0.96
   0  13  -6    0.02    0.39
   1  13  -6   16.01    0.96
   2  13  -6   -0.04    0.43
   3  13  -6    6.86    1.99
  -4  14  -6    3.70    0.79
  -3  14  -6    3.65    0.72
  -2  14  -6    3.19    0.69
  -1  14  -6    1.24    0.43
   0  14  -6    8.26    0.72
   1  14  -6    0.62    0.47
   1 -15  -5    2.68    1.75
   2 -15  -5    0.89    0.99
   3 -15  -5    5.24    1.29
   4 -15  -5    3.06    1.79
  -1 -14  -5    1.50    0.77
   0 -14  -5   10.74    0.97
   1 -14  -5    1.55    0.65
   2 -14  -5    7.24    0.80
   3 -14  -5    2.35    0.64
   4 -14  -5    9.42    0.78
   5 -14  -5    0.07    0.88
  -2 -13  -5    2.26    0.60
  -1 -13  -5   19.45    1.39
   0 -13  -5   12.70    1.00
   1 -13  -5    8.95    0.84
   2 -13  -5    7.08    0.78
   3 -13  -5    4.76    0.68
   4 -13  -5    3.34    0.52
   5 -13  -5    5.33    0.83
   6 -13  -5    4.38    0.79
   7 -13  -5    0.57    1.22
  -3 -12  -5    7.33    0.88
  -2 -12  -5    3.32    0.58
  -1 -12  -5   13.97    0.87
   0 -12  -5    9.96    0.85
   1 -12  -5   43.39    1.96
   2 -12  -5    2.30    0.55
   3 -12  -5   18.32    0.97
   4 -12  -5    3.09    0.48
   5 -12  -5   16.00    1.08
   6 -12  -5   -0.31    0.51
   7 -12  -5    3.92    0.74
  -4 -11  -5   14.50    1.46
  -3 -11  -5    0.23    0.51
  -2 -11  -5   13.08    0.87
  -1 -11  -5   -0.37    0.38
   0 -11  -5   39.51    1.81
   1 -11  -5    2.78    0.63
   2 -11  -5   41.95    1.82
   3 -11  -5    0.92    0.36
   4 -11  -5   23.53    1.21
   5 -11  -5    0.32    0.40
   6 -11  -5   13.33    1.15
   7 -11  -5    0.97    0.52
   8 -11  -5    1.73    0.81
  -5 -10  -5    9.25    1.25
  -4 -10  -5   15.10    1.45
  -3 -10  -5   11.10    0.92
  -2 -10  -5   43.49    1.77
  -1 -10  -5    3.11    0.44
   0 -10  -5   13.99    0.72
   1 -10  -5   27.54    1.35
   2 -10  -5   13.94    0.78
   3 -10  -5   12.86    0.68
   4 -10  -5    8.52    0.59
   5 -10  -5   20.70    1.02
   6 -10  -5    4.70    0.63
   7 -10  -5    6.58    0.78
   8 -10  -5    5.30    0.75
  -5  -9  -5   17.94    1.57
  -4  -9  -5   11.11    1.21
  -3  -9  -5   42.24    2.05
  -2  -9  -5    1.41    0.34
  -1  -9  -5   72.85    2.33
   0  -9  -5    0.09    0.25
   1  -9  -5   57.02    1.83
   2  -9  -5    6.46    0.50
   3  -9  -5   39.71    1.40
   4  -9  -5    3.77    0.35
   5  -9  -5    9.69    0.64
   6  -9  -5   12.44    0.96
   7  -9  -5   19.24    1.33
   8  -9  -5    2.48    0.58
   9  -9  -5    2.82    0.81
  -6  -8  -5   14.46    2.09
  -5  -8  -5   -0.61    0.53
  -4  -8  -5   16.21    1.32
  -3  -8  -5    0.68    0.32
  -2  -8  -5   95.45    3.01
  -1  -8  -5    8.34    0.51
   0  -8  -5  108.26    3.29
   1  -8  -5    5.12    0.39
   2  -8  -5   94.52    3.22
   3  -8  -5    8.69    0.50
   4  -8  -5   28.49    1.00
   5  -8  -5    1.65    0.31
   6  -8  -5   13.99    0.85
   7  -8  -5    1.53    0.46
   8  -8  -5   12.70    1.06
   9  -8  -5    0.13    0.46
  -7  -7  -5    3.86    1.06
  -6  -7  -5   13.63    1.31
  -5  -7  -5    5.21    0.63
  -4  -7  -5    5.59    0.51
  -3  -7  -5   21.97    0.96
  -2  -7  -5    0.91    0.27
  -1  -7  -5   63.21    2.06
   0  -7  -5   24.64    0.90
   1  -7  -5   57.50    2.05
   2  -7  -5   33.33    1.15
   3  -7  -5   90.37    2.84
   4  -7  -5   38.78    1.32
   5  -7  -5    9.85    0.60
   6  -7  -5   17.33    0.83
   7  -7  -5   11.32    0.94
   8  -7  -5    4.76    0.64
   9  -7  -5    2.83    0.58
  -7  -6  -5   15.63    1.43
  -6  -6  -5    2.89    0.76
  -5  -6  -5   48.33    2.19
  -4  -6  -5    0.16    0.27
  -3  -6  -5   16.19    0.68
  -2  -6  -5    2.42    0.25
  -1  -6  -5   54.35    1.59
   0  -6  -5    7.49    0.36
   1  -6  -5   42.47    1.36
   2  -6  -5   48.51    1.53
   3  -6  -5   44.04    1.33
   4  -6  -5   24.99    0.90
   5  -6  -5   50.58    1.80
   6  -6  -5    0.95    0.26
   7  -6  -5   11.19    0.88
   8  -6  -5    1.08    0.45
   9  -6  -5    6.75    0.76
  -8  -5  -5    8.85    1.63
  -7  -5  -5   -1.11    0.61
  -6  -5  -5   36.82    2.19
  -5  -5  -5    1.17    0.54
  -4  -5  -5  115.82    4.01
  -3  -5  -5    7.78    0.42
  -2  -5  -5   70.72    2.47
  -1  -5  -5    8.40    0.37
   0  -5  -5   49.31    1.69
   1  -5  -5   24.09    0.74
   2  -5  -5   24.13    0.69
   3  -5  -5    8.81    0.36
   4  -5  -5   47.63    1.72
   5  -5  -5    1.19    0.23
   6  -5  -5   26.93    1.06
   7  -5  -5   -0.04    0.29
   8  -5  -5   14.71    1.04
   9  -5  -5    0.35    0.42
  10  -5  -5    3.44    1.17
  -8  -4  -5    4.09    0.87
  -7  -4  -5    4.47    0.79
  -6  -4  -5    3.35    0.67
  -5  -4  -5   51.99    2.81
  -4  -4  -5   25.32    1.01
  -3  -4  -5   59.87    2.16
  -2  -4  -5   37.58    1.07
  -1  -4  -5   44.48    1.56
   0  -4  -5  162.12    5.48
   1  -4  -5   36.69    1.16
   2  -4  -5   62.96    2.12
   3  -4  -5   15.85    0.53
   4  -4  -5    7.52    0.37
   5  -4  -5   22.23    0.88
   6  -4  -5    7.29    0.48
   7  -4  -5   11.02    0.70
   8  -4  -5    1.42    0.43
   9  -4  -5    9.54    0.87
  10  -4  -5    2.89    0.81
  -8  -3  -5   -0.43    0.59
  -7  -3  -5   12.63    1.10
  -6  -3  -5    0.33    0.48
  -5  -3  -5   17.17    1.16
  -4  -3  -5   13.33    0.53
  -3  -3  -5   65.07    1.84
  -2  -3  -5   50.40    1.44
  -1  -3  -5   54.61    1.67
   0  -3  -5   82.15    2.53
   1  -3  -5  227.49    7.21
   2  -3  -5    1.22    0.13
   3  -3  -5  118.88    3.23
   4  -3  -5    5.79    0.31
   5  -3  -5   33.81    1.10
   6  -3  -5    0.62    0.21
   7  -3  -5    9.16    0.55
   8  -3  -5    1.38    0.41
   9  -3  -5    5.76    0.69
  10  -3  -5    1.39    0.74
  -8  -2  -5   21.78    2.40
  -7  -2  -5    9.47    0.94
  -6  -2  -5   32.85    1.50
  -5  -2  -5    8.72    0.60
  -4  -2  -5   43.51    1.27
  -3  -2  -5   11.03    0.43
  -2  -2  -5   26.44    0.87
  -1  -2  -5    0.33    0.10
   0  -2  -5   88.14    4.43
   1  -2  -5    2.02    0.14
   2  -2  -5  232.15    6.59
   3  -2  -5    9.58    0.37
   4  -2  -5  108.50    3.50
   5  -2  -5    0.73    0.16
   6  -2  -5   46.78    1.47
   7  -2  -5   10.91    0.59
   8  -2  -5   10.48    0.86
   9  -2  -5    0.27    0.39
  10  -2  -5    3.79    0.92
  -8  -1  -5    4.35    1.26
  -7  -1  -5   33.05    1.55
  -6  -1  -5   23.71    1.16
  -5  -1  -5   36.85    1.60
  -4  -1  -5   36.33    1.30
  -3  -1  -5   63.14    1.99
  -2  -1  -5   87.68    2.72
  -1  -1  -5   40.24    1.29
   0  -1  -5    0.55    0.11
   1  -1  -5   95.06    2.98
   2  -1  -5   15.91    0.55
   3  -1  -5   67.08    1.96
   4  -1  -5   13.08    0.50
   5  -1  -5   79.09    2.38
   6  -1  -5    8.58    0.43
   7  -1  -5   14.21    0.64
   8  -1  -5   12.33    0.95
   9  -1  -5    3.00    0.54
  -9   0  -5    7.96    1.49
  -8   0  -5    5.14    0.78
  -7   0  -5   35.60    1.97
  -6   0  -5    7.83    0.56
  -5   0  -5   65.48    2.99
  -4   0  -5   24.33    0.91
  -3   0  -5  217.19    6.43
  -2   0  -5   16.76    0.60
  -1   0  -5  246.58    7.20
   0   0  -5    8.39    0.32
   1   0  -5  128.52    4.30
   2   0  -5   13.42    0.45
   3   0  -5   47.89    1.61
   4   0  -5    7.09    0.32
   5   0  -5    8.35    0.39
   6   0  -5   17.62    0.66
   7   0  -5   22.35    0.82
   8   0  -5    2.26    0.39
   9   0  -5    5.52    0.65
  -9   1  -5    2.49    0.78
  -8   1  -5   17.44    1.31
  -7   1  -5    1.02    0.49
  -6   1  -5   44.04    2.19
  -5   1  -5    0.59    0.18
  -4   1  -5   73.66    2.51
  -3   1  -5    7.82    0.37
  -2   1  -5  341.02   12.82
  -1   1  -5    8.45    0.36
   0   1  -5  258.58    7.82
   1   1  -5    9.20    0.38
   2   1  -5  134.58    4.07
   3   1  -5   19.10    0.65
   4   1  -5   37.60    1.18
   5   1  -5    2.43    0.23
   6   1  -5   13.93    0.64
   7   1  -5    1.93    0.29
   8   1  -5   11.96    0.75
   9   1  -5    0.38    0.42
  -9   2  -5    4.93    0.81
  -8   2  -5   17.95    1.31
  -7   2  -5   18.30    1.21
  -6   2  -5   26.66    1.16
  -5   2  -5   11.89    0.54
  -4   2  -5   25.29    0.92
  -3   2  -5   34.08    1.26
  -2   2  -5    8.88    0.32
  -1   2  -5  114.01    3.62
   0   2  -5   60.51    1.63
   1   2  -5  129.08    3.86
   2   2  -5   55.35    1.69
   3   2  -5  161.51    4.68
   4   2  -5   60.16    2.09
   5   2  -5   11.35    0.52
   6   2  -5   15.03    0.66
   7   2  -5    9.50    0.55
   8   2  -5    2.50    0.40
   9   2  -5    3.76    0.61
  -9   3  -5   13.13    1.18
  -8   3  -5    0.67    0.56
  -7   3  -5   25.27    1.17
  -6   3  -5    1.65    0.33
  -5   3  -5  107.50    4.10
  -4   3  -5    0.33    0.19
  -3   3  -5   30.55    1.12
  -2   3  -5    1.26    0.11
  -1   3  -5   97.87    2.99
   0   3  -5   24.00    0.70
   1   3  -5   59.56    1.78
   2   3  -5   59.70    1.99
   3   3  -5   82.29    3.26
   4   3  -5   26.10    0.96
   5   3  -5   84.35    2.88
   6   3  -5    1.36    0.25
   7   3  -5   20.26    1.00
   8   3  -5    1.34    0.37
   9   3  -5    7.24    1.12
  -9   4  -5    2.27    0.68
  -8   4  -5   16.57    1.19
  -7   4  -5    0.72    0.30
  -6   4  -5   55.45    2.23
  -5   4  -5    1.84    0.25
  -4   4  -5  109.85    4.30
  -3   4  -5   20.01    0.90
  -2   4  -5   37.74    1.12
  -1   4  -5   33.35    0.97
   0   4  -5   90.53    2.54
   1   4  -5   16.12    0.48
   2   4  -5   22.07    0.71
   3   4  -5    3.29    0.24
   4   4  -5   59.56    1.98
   5   4  -5    0.02    0.18
   6   4  -5   30.45    1.15
   7   4  -5    0.08    0.31
   8   4  -5   17.74    1.00
  -9   5  -5    7.89    0.91
  -8   5  -5    2.64    0.51
  -7   5  -5    3.96    0.42
  -6   5  -5    8.14    0.54
  -5   5  -5   64.08    2.52
  -4   5  -5   20.63    0.90
  -3   5  -5   57.16    2.37
  -2   5  -5   41.35    1.29
  -1   5  -5   53.56    1.55
   0   5  -5  140.06    3.87
   1   5  -5   34.30    0.98
   2   5  -5   53.65    1.64
   3   5  -5    3.27    0.25
   4   5  -5    4.26    0.31
   5   5  -5   11.58    0.57
   6   5  -5    2.72    0.37
   7   5  -5    9.02    0.66
   8   5  -5    0.31    0.37
  -9   6  -5    9.30    1.30
  -8   6  -5    0.27    0.40
  -7   6  -5   24.30    1.14
  -6   6  -5    1.25    0.28
  -5   6  -5   27.23    1.16
  -4   6  -5   17.61    0.81
  -3   6  -5   59.62    2.93
  -2   6  -5   19.72    0.73
  -1   6  -5   87.54    2.44
   0   6  -5   29.08    0.75
   1   6  -5  192.97    5.68
   2   6  -5    1.65    0.17
   3   6  -5   63.48    2.18
   4   6  -5    0.63    0.21
   5   6  -5   12.57    0.63
   6   6  -5   -0.05    0.28
   7   6  -5    3.34    0.46
   8   6  -5    0.94    0.56
  -9   7  -5    0.25    0.65
  -8   7  -5   16.34    1.14
  -7   7  -5    5.15    0.73
  -6   7  -5   24.10    1.30
  -5   7  -5    1.43    0.25
  -4   7  -5   33.17    1.37
  -3   7  -5    0.32    0.18
  -2   7  -5   36.14    2.31
  -1   7  -5    5.59    0.27
   0   7  -5   25.92    0.65
   1   7  -5    1.60    0.15
   2   7  -5  111.38    3.72
   3   7  -5    0.03    0.19
   4   7  -5   32.50    1.22
   5   7  -5    1.41    0.34
   6   7  -5   16.09    0.91
   7   7  -5    2.45    0.47
  -9   8  -5    5.02    1.19
  -8   8  -5    5.68    0.65
  -7   8  -5   12.40    0.92
  -6   8  -5   17.78    1.06
  -5   8  -5   10.31    0.71
  -4   8  -5   15.23    0.89
  -3   8  -5   19.86    1.02
  -2   8  -5   33.11    1.63
  -1   8  -5    2.02    0.17
   0   8  -5    3.71    0.19
   1   8  -5   24.73    0.86
   2   8  -5    5.50    0.34
   3   8  -5   40.01    1.51
   4   8  -5    2.49    0.37
   5   8  -5   23.40    1.16
   6   8  -5    4.82    0.55
   7   8  -5    6.06    0.85
  -8   9  -5    2.15    0.54
  -7   9  -5   11.92    0.90
  -6   9  -5    1.92    0.39
  -5   9  -5   20.55    1.14
  -4   9  -5    6.66    0.52
  -3   9  -5   47.49    2.51
  -2   9  -5    8.78    0.59
  -1   9  -5   27.84    0.93
   0   9  -5    1.52    0.17
   1   9  -5   13.03    0.55
   2   9  -5    1.70    0.25
   3   9  -5    7.43    0.53
   4   9  -5    2.36    0.41
   5   9  -5    1.26    0.38
   6   9  -5    3.96    0.53
  -8  10  -5    6.79    0.76
  -7  10  -5    0.02    0.40
  -6  10  -5   11.12    0.83
  -5  10  -5    0.52    0.32
  -4  10  -5   18.61    1.07
  -3  10  -5    3.14    0.36
  -2  10  -5   35.64    1.76
  -1  10  -5    3.07    0.29
   0  10  -5   33.82    1.20
   1  10  -5    6.30    0.42
   2  10  -5   17.44    0.83
   3  10  -5    4.82    0.51
   4  10  -5    4.50    0.52
   5  10  -5    0.45    0.40
   6  10  -5    1.55    1.63
  -7  11  -5    5.55    0.63
  -6  11  -5    4.52    0.53
  -4  11  -5   12.42    1.13
  -3  11  -5   14.99    0.93
  -2  11  -5    1.94    0.35
  -1  11  -5   29.98    1.76
   0  11  -5   10.04    0.57
   1  11  -5   17.20    0.97
   2  11  -5   11.21    0.74
   3  11  -5   10.73    0.77
   4  11  -5   13.04    0.86
   5  11  -5    1.65    0.96
  -7  12  -5    6.50    0.96
  -6  12  -5    1.90    0.65
  -5  12  -5   24.42    2.05
  -4  12  -5    0.14    0.37
  -3  12  -5    9.06    0.72
  -2  12  -5    1.70    0.35
  -1  12  -5    9.65    0.88
   0  12  -5    3.17    0.44
   1  12  -5    6.33    0.56
   2  12  -5    5.18    0.58
   3  12  -5    7.91    0.69
   4  12  -5    4.55    1.17
  -6  13  -5    7.74    1.19
  -5  13  -5    1.16    0.48
  -4  13  -5   13.92    1.04
  -3  13  -5    3.93    0.52
  -2  13  -5   10.25    0.94
  -1  13  -5    0.93    0.39
   0  13  -5   10.05    0.74
   1  13  -5    1.25    0.43
   2  13  -5    1.94    0.49
   3  13  -5    0.14    0.97
  -5  14  -5    8.53    1.14
  -4  14  -5    5.10    0.64
  -3  14  -5    7.21    0.83
  -2  14  -5    8.62    0.90
  -1  14  -5    8.12    0.68
   0  14  -5    6.89    0.66
   1  14  -5    3.51    0.49
  -1  15  -5    6.21    0.85
   1 -15  -4   -0.42    0.92
   2 -15  -4    7.54    1.09
   3 -15  -4    1.56    0.80
   4 -15  -4    4.75    1.19
  -1 -14  -4   14.48    1.16
   0 -14  -4   -0.52    0.57
   1 -14  -4   19.12    1.25
   2 -14  -4    0.77    0.58
   3 -14  -4    7.10    0.67
   4 -14  -4    0.55    0.54
   5 -14  -4    9.55    0.87
  -3 -13  -4    5.19    0.95
  -2 -13  -4    1.44    0.55
  -1 -13  -4    0.79    0.58
   0 -13  -4   17.45    1.15
   1 -13  -4   10.19    0.87
   2 -13  -4   10.94    0.92
   3 -13  -4    5.45    0.58
   4 -13  -4   16.24    1.10
   5 -13  -4    6.34    0.69
   6 -13  -4    5.89    0.85
   7 -13  -4    1.55    0.88
  -4 -12  -4   14.50    2.00
  -3 -12  -4   -1.41    0.50
  -2 -12  -4   12.39    0.88
  -1 -12  -4   -0.35    0.40
   0 -12  -4   15.98    1.07
   1 -12  -4    8.46    0.76
   2 -12  -4    7.00    0.60
   3 -12  -4    1.21    0.39
   4 -12  -4   12.92    0.86
   5 -12  -4    6.68    0.65
   6 -12  -4   12.62    1.12
   7 -12  -4    0.54    0.53
  -5 -11  -4    8.68    1.79
  -4 -11  -4   -1.41    0.48
  -3 -11  -4   30.38    1.72
  -2 -11  -4    6.69    0.63
  -1 -11  -4   35.24    1.42
   0 -11  -4    2.90    0.43
   1 -11  -4   27.70    1.20
   2 -11  -4    8.48    0.56
   3 -11  -4   17.40    0.79
   4 -11  -4    0.98    0.30
   5 -11  -4   18.73    0.97
   6 -11  -4    0.16    0.46
   7 -11  -4    7.30    0.85
   8 -11  -4    0.75    0.54
  -5 -10  -4    1.28    0.75
  -4 -10  -4   13.42    1.00
  -3 -10  -4    6.83    0.70
  -2 -10  -4   36.82    1.48
  -1 -10  -4   41.76    1.66
   0 -10  -4   38.51    1.36
   1 -10  -4   22.03    0.96
   2 -10  -4   26.20    1.01
   3 -10  -4   39.43    1.48
   4 -10  -4    3.65    0.37
   5 -10  -4    6.59    0.51
   6 -10  -4    9.95    0.92
   7 -10  -4    6.87    0.80
   8 -10  -4    3.39    0.63
  -6  -9  -4   14.99    2.17
  -5  -9  -4   -0.61    0.55
  -4  -9  -4    5.41    0.61
  -3  -9  -4    4.48    0.56
  -2  -9  -4   44.43    1.55
  -1  -9  -4    9.78    0.58
   0  -9  -4   34.76    1.21
   1  -9  -4   24.18    0.98
   2  -9  -4   72.06    2.25
   3  -9  -4    4.39    0.36
   4  -9  -4   52.31    2.15
   5  -9  -4    0.81    0.25
   6  -9  -4   12.63    0.98
   7  -9  -4    2.20    0.51
   8  -9  -4    7.24    0.80
   9  -9  -4    0.08    0.47
  -7  -8  -4   20.03    2.31
  -6  -8  -4    4.58    0.87
  -5  -8  -4   21.57    1.33
  -4  -8  -4   13.15    0.79
  -3  -8  -4   24.69    1.08
  -2  -8  -4   15.52    0.70
  -1  -8  -4   43.94    1.46
   0  -8  -4    4.15    0.34
   1  -8  -4   44.52    1.43
   2  -8  -4    4.04    0.31
   3  -8  -4   91.30    3.12
   4  -8  -4    4.51    0.35
   5  -8  -4   36.05    1.26
   6  -8  -4    1.48    0.41
   7  -8  -4   33.13    1.89
   8  -8  -4    0.60    0.45
   9  -8  -4    4.63    0.71
  -7  -7  -4    3.88    0.86
  -6  -7  -4   26.38    1.79
  -5  -7  -4   21.94    1.06
  -4  -7  -4   25.18    0.97
  -3  -7  -4   59.36    1.93
  -2  -7  -4   25.86    0.85
  -1  -7  -4  104.16    3.16
   0  -7  -4   20.39    0.75
   1  -7  -4   44.67    1.61
   2  -7  -4   44.15    1.44
   3  -7  -4    9.10    0.53
   4  -7  -4   35.98    1.39
   5  -7  -4   29.72    1.03
   6  -7  -4   32.65    1.52
   7  -7  -4    2.78    0.48
   8  -7  -4   13.75    1.04
   9  -7  -4    5.95    0.77
  -7  -6  -4    1.36    0.68
  -6  -6  -4    8.35    0.92
  -5  -6  -4    9.93    0.63
  -4  -6  -4   59.57    1.92
  -3  -6  -4    9.12    0.46
  -2  -6  -4  101.14    3.11
  -1  -6  -4   19.95    0.67
   0  -6  -4  240.30    6.53
   1  -6  -4    0.93    0.18
   2  -6  -4   93.85    2.87
   3  -6  -4    7.14    0.34
   4  -6  -4   32.64    1.09
   5  -6  -4    1.02    0.18
   6  -6  -4   32.23    1.26
   7  -6  -4    5.04    0.59
   8  -6  -4   10.77    0.94
   9  -6  -4    1.16    0.49
  -8  -5  -4    4.36    0.87
  -7  -5  -4    6.96    0.87
  -6  -5  -4   -0.71    0.47
  -5  -5  -4   36.08    1.43
  -4  -5  -4    0.64    0.19
  -3  -5  -4   42.71    1.53
  -2  -5  -4    5.23    0.30
  -1  -5  -4  158.16    4.79
   0  -5  -4    7.22    0.34
   1  -5  -4  309.74    9.90
   2  -5  -4   21.15    0.63
   3  -5  -4   79.90    2.25
   4  -5  -4   11.63    0.48
   5  -5  -4   62.97    2.23
   6  -5  -4   12.04    0.60
   7  -5  -4   13.14    0.94
   8  -5  -4   -0.11    0.32
   9  -5  -4    9.48    0.89
  10  -5  -4    0.05    0.75
  -8  -4  -4    8.35    0.98
  -7  -4  -4   13.94    1.18
  -6  -4  -4   10.69    0.97
  -5  -4  -4   21.26    1.07
  -4  -4  -4    7.20    0.37
  -3  -4  -4   26.99    1.03
  -2  -4  -4   12.36    0.43
  -1  -4  -4    1.80    0.13
   0  -4  -4  158.96    5.18
   1  -4  -4   32.67    1.20
   2  -4  -4   75.51    2.09
   3  -4  -4   24.75    0.77
   4  -4  -4   74.25    2.05
   5  -4  -4   35.40    1.49
   6  -4  -4    9.18    0.52
   7  -4  -4   17.60    1.12
   8  -4  -4    4.03    0.56
   9  -4  -4    2.19    0.51
  10  -4  -4    2.46    0.61
  -8  -3  -4   17.73    1.40
  -7  -3  -4    2.23    0.60
  -6  -3  -4   61.86    3.16
  -5  -3  -4    5.46    0.59
  -4  -3  -4  110.33    3.03
  -3  -3  -4    0.53    0.10
  -2  -3  -4   67.93    2.11
  -1  -3  -4    5.49    0.22
   0  -3  -4   57.46    1.74
   1  -3  -4   32.72    0.92
   2  -3  -4   23.84    0.73
   3  -3  -4   19.73    0.59
   4  -3  -4   41.08    1.22
   5  -3  -4   34.47    1.14
   6  -3  -4   48.41    1.74
   7  -3  -4    0.34    0.27
   8  -3  -4   19.76    1.22
   9  -3  -4    1.80    0.47
  10  -3  -4    4.26    0.67
  -8  -2  -4    0.41    0.85
  -7  -2  -4   33.87    1.98
  -6  -2  -4    0.75    0.30
  -5  -2  -4   43.46    1.78
  -4  -2  -4    0.12    0.11
  -3  -2  -4  183.77    4.93
  -2  -2  -4   85.24    2.55
  -1  -2  -4  108.80    3.01
   0  -2  -4   45.61    1.58
   1  -2  -4   56.35    1.84
   2  -2  -4   19.99    0.67
   3  -2  -4   45.02    1.24
   4  -2  -4    0.86    0.10
   5  -2  -4   41.95    1.31
   6  -2  -4    0.82    0.18
   7  -2  -4   36.09    1.32
   8  -2  -4    1.83    0.39
   9  -2  -4   13.34    1.01
  10  -2  -4    0.16    0.50
  -9  -1  -4    5.29    1.28
  -8  -1  -4    6.84    1.25
  -7  -1  -4   16.82    0.93
  -6  -1  -4    7.06    0.51
  -5  -1  -4    5.17    0.41
  -4  -1  -4   65.69    1.82
  -3  -1  -4   27.30    0.88
  -2  -1  -4  173.81    5.22
  -1  -1  -4  157.85    6.01
   0  -1  -4   44.34    1.51
   1  -1  -4  146.69    4.78
   2  -1  -4  122.81    3.64
   3  -1  -4  112.46    3.44
   4  -1  -4    3.21    0.20
   5  -1  -4    6.29    0.33
   6  -1  -4   11.20    0.53
   7  -1  -4    7.92    0.48
   8  -1  -4    8.73    0.74
   9  -1  -4    1.91    0.48
  10  -1  -4    1.75    1.27
  -9   0  -4    0.84    0.71
  -8   0  -4   26.92    1.66
  -7   0  -4    0.12    0.44
  -6   0  -4   42.53    1.77
  -5   0  -4    0.14    0.14
  -4   0  -4   16.58    0.55
  -3   0  -4   16.39    0.56
  -2   0  -4  127.39    4.04
  -1   0  -4   71.57    2.18
   0   0  -4   84.88    3.38
   1   0  -4  114.66    5.24
   2   0  -4  328.63    9.28
   3   0  -4    4.98    0.23
   4   0  -4  163.15    5.31
   5   0  -4    3.27    0.25
   6   0  -4   35.02    1.46
   7   0  -4    0.96    0.24
   8   0  -4   14.28    1.02
   9   0  -4    0.16    0.41
  -9   1  -4   16.71    1.32
  -8   1  -4    1.10    0.56
  -7   1  -4   47.65    2.43
  -6   1  -4    4.31    0.32
  -5   1  -4   87.26    2.91
  -4   1  -4   22.92    0.82
  -3   1  -4   53.19    1.59
  -2   1  -4    7.73    0.32
  -1   1  -4   91.59    2.70
   0   1  -4    0.20    0.06
   1   1  -4   90.53    2.61
   2   1  -4    3.11    0.15
   3   1  -4  252.23    8.24
   4   1  -4    0.13    0.11
   5   1  -4   61.53    2.07
   6   1  -4    2.46    0.26
   7   1  -4   24.35    0.97
   8   1  -4    0.27    0.36
   9   1  -4    3.41    0.56
  -9   2  -4   10.12    0.99
  -8   2  -4    8.94    0.83
  -7   2  -4    8.90    0.76
  -6   2  -4   58.84    2.27
  -5   2  -4   85.37    2.82
  -4   2  -4   63.39    2.17
  -3   2  -4   93.32    3.44
  -2   2  -4   33.01    1.05
  -1   2  -4  197.38    6.66
   0   2  -4  113.53    3.35
   1   2  -4   13.80    0.44
   2   2  -4   13.74    0.52
   3   2  -4    0.43    0.08
   4   2  -4   47.03    1.67
   5   2  -4   14.58    0.59
   6   2  -4   29.75    1.10
   7   2  -4    5.11    0.38
   8   2  -4   11.12    0.72
   9   2  -4    8.07    0.79
  -9   3  -4   -0.16    0.58
  -8   3  -4   17.89    1.19
  -7   3  -4    3.35    0.37
  -6   3  -4   45.14    1.83
  -5   3  -4   25.09    1.05
  -4   3  -4  143.22    4.72
  -3   3  -4   20.68    0.89
  -2   3  -4  141.98    3.83
  -1   3  -4   36.30    1.14
   0   3  -4  418.88   19.07
   1   3  -4    5.82    0.23
   2   3  -4   60.68    2.47
   3   3  -4    2.60    0.17
   4   3  -4   38.85    1.33
   5   3  -4    9.53    0.46
   6   3  -4   14.20    0.65
   7   3  -4    9.59    0.55
   8   3  -4    7.67    0.61
   9   3  -4    3.81    0.62
  -9   4  -4   17.36    1.29
  -8   4  -4    5.39    0.67
  -7   4  -4   12.05    0.67
  -6   4  -4    4.26    0.35
  -5   4  -4   41.44    1.65
  -4   4  -4    4.76    0.32
  -3   4  -4   37.52    1.48
  -2   4  -4    0.46    0.06
  -1   4  -4  230.32    6.74
   0   4  -4   14.07    0.45
   1   4  -4  309.77    9.01
   2   4  -4   14.33    0.49
   3   4  -4   51.64    2.00
   4   4  -4   14.00    0.59
   5   4  -4   32.99    1.25
   6   4  -4    6.05    0.41
   7   4  -4    5.36    0.50
   8   4  -4    1.04    0.38
  -9   5  -4    7.48    0.82
  -8   5  -4    6.99    0.55
  -7   5  -4   36.98    1.55
  -6   5  -4   14.80    0.71
  -5   5  -4   23.31    1.00
  -3   5  -4   41.13    1.62
  -2   5  -4   35.02    1.09
  -1   5  -4    5.90    0.23
   0   5  -4  123.75    2.96
   1   5  -4   36.41    1.11
   2   5  -4  101.51    3.02
   3   5  -4   47.64    1.49
   4   5  -4   58.28    2.01
   5   5  -4   43.16    1.58
   6   5  -4    9.86    0.57
   7   5  -4   14.56    0.86
   8   5  -4    1.37    0.42
  -9   6  -4    1.55    0.85
  -8   6  -4   19.68    1.22
  -7   6  -4    1.60    0.31
  -6   6  -4   37.80    1.54
  -5   6  -4    4.24    0.33
  -4   6  -4   58.42    2.21
  -3   6  -4    1.14    0.17
  -2   6  -4   98.98    3.30
  -1   6  -4    7.92    0.33
   0   6  -4   37.64    1.08
   1   6  -4   13.38    0.46
   2   6  -4   57.83    1.75
   3   6  -4   13.69    0.54
   4   6  -4   28.94    1.06
   5   6  -4    7.69    0.46
   6   6  -4   39.81    1.69
   7   6  -4    0.51    0.35
   8   6  -4   10.53    0.79
  -9   7  -4    4.88    0.68
  -8   7  -4    1.13    0.44
  -7   7  -4   26.54    1.47
  -6   7  -4    1.71    0.33
  -5   7  -4   33.83    1.68
  -4   7  -4    0.23    0.17
  -3   7  -4  112.23    5.20
  -2   7  -4   43.53    1.72
  -1   7  -4   50.89    1.73
   0   7  -4   16.48    0.53
   1   7  -4   31.66    0.99
   2   7  -4    4.80    0.31
   3   7  -4   11.21    0.49
   4   7  -4    0.26    0.21
   5   7  -4   12.04    0.71
   6   7  -4    1.65    0.38
   7   7  -4   15.56    0.95
  -9   8  -4    4.98    0.91
  -8   8  -4    9.64    0.86
  -7   8  -4    9.85    0.81
  -6   8  -4    9.62    0.72
  -5   8  -4    7.69    0.60
  -4   8  -4   36.60    1.79
  -3   8  -4   20.40    1.07
  -2   8  -4   67.68    2.57
  -1   8  -4   65.31    1.98
   0   8  -4   33.74    1.11
   1   8  -4   58.86    2.31
   2   8  -4   29.41    1.13
   3   8  -4   28.68    1.12
   4   8  -4    0.14    0.28
   5   8  -4    1.48    0.37
   6   8  -4    3.43    0.50
   7   8  -4    1.51    0.47
  -8   9  -4   11.20    0.93
  -7   9  -4    2.26    0.44
  -6   9  -4   20.67    1.19
  -5   9  -4    0.00    0.26
  -4   9  -4   13.83    0.83
  -3   9  -4    8.89    0.59
  -2   9  -4   22.96    0.95
  -1   9  -4    8.38    0.44
   0   9  -4   49.19    1.98
   1   9  -4   17.15    0.76
   2   9  -4   50.63    1.86
   3   9  -4    2.07    0.28
   4   9  -4   30.60    1.38
   5   9  -4   -0.33    0.35
   6   9  -4    5.27    0.57
  -8  10  -4    2.18    0.53
  -7  10  -4   11.11    1.24
  -6  10  -4    1.67    0.39
  -5  10  -4   17.01    1.01
  -4  10  -4    6.68    0.54
  -3  10  -4    7.54    0.46
  -2  10  -4   -0.28    0.23
  -1  10  -4   20.22    0.81
   0  10  -4   -0.18    0.25
   1  10  -4   22.17    0.91
   2  10  -4    2.16    0.31
   3  10  -4   39.70    1.73
   4  10  -4   -0.19    0.34
   5  10  -4   15.67    0.98
   6  10  -4    2.48    1.07
  -8  11  -4    2.61    0.78
  -7  11  -4    2.68    0.50
  -6  11  -4   14.04    0.95
  -5  11  -4   14.33    0.95
  -4  11  -4   13.39    0.88
  -3  11  -4    7.25    0.62
  -2  11  -4    6.18    0.52
  -1  11  -4   17.51    0.92
   0  11  -4    5.49    0.47
   1  11  -4    5.31    0.44
   2  11  -4    2.45    0.41
   3  11  -4   -0.33    0.36
   4  11  -4    8.90    0.73
   5  11  -4    2.38    0.54
  -7  12  -4    0.71    0.48
  -6  12  -4    9.36    1.10
  -5  12  -4    5.20    0.57
  -4  12  -4   14.61    0.97
  -3  12  -4    0.46    0.34
  -2  12  -4   17.76    0.94
  -1  12  -4    0.43    0.45
   0  12  -4   31.30    1.49
   1  12  -4    1.67    0.43
   2  12  -4    5.73    0.58
   3  12  -4   -0.40    0.41
   4  12  -4    1.35    0.47
  -6  13  -4    0.70    0.48
  -5  13  -4   14.67    1.05
  -4  13  -4    0.18    0.40
  -3  13  -4   12.79    0.88
  -2  13  -4    0.38    0.50
  -1  13  -4   22.96    1.48
   0  13  -4    0.74    0.40
   1  13  -4   22.36    1.21
   2  13  -4    2.98    0.52
   3  13  -4    6.47    0.71
  -5  14  -4    3.49    0.67
  -4  14  -4    4.09    0.59
  -3  14  -4    7.06    0.82
  -2  14  -4    4.02    0.70
  -1  14  -4    1.48    0.62
   0  14  -4    9.81    0.78
   1  14  -4    3.07    0.52
  -2  15  -4    6.46    0.92
  -1  15  -4   -0.17    0.45
   0  15  -4    1.61    1.04
   1 -15  -3   11.22    1.13
   2 -15  -3    0.22    0.55
   3 -15  -3    6.02    0.70
   4 -15  -3    1.55    0.73
  -2 -14  -3    0.75    1.60
  -1 -14  -3    0.51    0.61
   0 -14  -3   11.69    0.99
   1 -14  -3    3.66    0.68
   2 -14  -3    5.95    0.64
   3 -14  -3    0.20    0.44
   4 -14  -3   14.79    1.06
   5 -14  -3    0.64    0.49
   6 -14  -3    6.62    0.89
  -3 -13  -3    9.39    1.00
  -2 -13  -3   13.28    0.90
  -1 -13  -3    5.90    0.76
   0 -13  -3   21.94    1.31
   1 -13  -3    9.43    0.85
   2 -13  -3    9.48    0.72
   3 -13  -3    2.57    0.47
   4 -13  -3    3.47    0.50
   5 -13  -3    9.97    0.82
   6 -13  -3    3.13    0.55
   7 -13  -3    1.62    0.78
  -4 -12  -3    3.38    0.71
  -3 -12  -3   12.43    0.99
  -2 -12  -3    3.58    0.54
  -1 -12  -3   23.25    1.14
   0 -12  -3    6.58    0.70
   1 -12  -3   22.56    1.53
   2 -12  -3   -0.12    0.33
   3 -12  -3   25.82    1.07
   4 -12  -3   -0.21    0.34
   5 -12  -3    8.83    0.71
   6 -12  -3    0.77    0.40
   7 -12  -3    6.49    0.86
  -5 -11  -3   -0.05    0.67
  -4 -11  -3    3.48    0.63
  -3 -11  -3   -0.35    0.43
  -2 -11  -3   19.83    1.03
  -1 -11  -3    1.03    0.38
   0 -11  -3   33.68    1.21
   1 -11  -3    0.50    0.30
   2 -11  -3   70.61    2.54
   3 -11  -3    7.92    0.52
   4 -11  -3   31.94    1.15
   5 -11  -3    0.55    0.36
   6 -11  -3   15.41    0.97
   7 -11  -3    1.11    0.52
   8 -11  -3    5.24    0.78
  -6 -10  -3    9.74    1.58
  -5 -10  -3    2.36    0.58
  -4 -10  -3   10.04    0.82
  -3 -10  -3    7.36    0.70
  -2 -10  -3   28.35    1.22
  -1 -10  -3    8.99    0.54
   0 -10  -3    0.08    0.25
   1 -10  -3   19.77    0.83
   2 -10  -3   11.22    0.60
   3 -10  -3   31.79    1.13
   4 -10  -3   19.88    0.83
   5 -10  -3   10.93    0.73
   6 -10  -3    6.01    0.56
   7 -10  -3    7.44    0.83
   8 -10  -3    6.92    0.84
   9 -10  -3   -0.15    1.15
  -6  -9  -3    2.20    0.72
  -5  -9  -3   24.94    1.38
  -4  -9  -3    0.78    0.40
  -3  -9  -3   59.99    2.17
  -2  -9  -3   -0.02    0.24
  -1  -9  -3   54.81    1.94
   0  -9  -3    6.11    0.41
   1  -9  -3   25.28    0.86
   2  -9  -3    2.34    0.28
   3  -9  -3   41.40    1.41
   4  -9  -3    0.23    0.20
   5  -9  -3   20.21    0.89
   6  -9  -3    4.58    0.47
   7  -9  -3   16.98    1.21
   8  -9  -3    0.50    0.45
   9  -9  -3    4.53    0.74
  -7  -8  -3   -0.49    1.08
  -6  -8  -3   15.30    1.07
  -5  -8  -3    0.06    0.33
  -4  -8  -3   41.78    1.45
  -3  -8  -3    3.03    0.35
  -2  -8  -3  126.13    3.87
  -1  -8  -3    9.67    0.51
   0  -8  -3   96.55    2.91
   1  -8  -3   38.02    1.14
   2  -8  -3   45.94    1.70
   3  -8  -3    5.92    0.38
   4  -8  -3   27.03    1.02
   5  -8  -3    4.31    0.34
   6  -8  -3   19.29    0.97
   7  -8  -3    1.33    0.42
   8  -8  -3    8.00    0.83
   9  -8  -3    0.49    0.48
  -7  -7  -3    1.31    0.73
  -6  -7  -3    6.82    0.69
  -5  -7  -3    5.65    0.42
  -4  -7  -3   26.91    0.99
  -3  -7  -3   23.41    0.85
  -2  -7  -3    5.04    0.33
  -1  -7  -3  126.32    3.76
   0  -7  -3   86.52    2.93
   1  -7  -3   46.82    1.52
   2  -7  -3   77.29    2.64
   3  -7  -3   41.13    1.50
   4  -7  -3   41.94    1.40
   5  -7  -3    8.27    0.45
   6  -7  -3   20.47    0.97
   7  -7  -3    7.18    0.73
   8  -7  -3    2.87    0.54
   9  -7  -3    4.69    0.67
  -8  -6  -3   -0.42    0.79
  -7  -6  -3   19.25    1.55
  -6  -6  -3    0.07    0.49
  -5  -6  -3   51.20    1.72
  -4  -6  -3    8.14    0.44
  -3  -6  -3   32.61    1.10
  -2  -6  -3    4.27    0.25
  -1  -6  -3   55.57    1.75
   0  -6  -3   27.05    0.80
   1  -6  -3  123.31    3.76
   2  -6  -3    9.99    0.39
   3  -6  -3   96.25    2.68
   4  -6  -3   18.55    0.70
   5  -6  -3  145.31    4.92
   6  -6  -3    0.61    0.29
   7  -6  -3   13.90    1.00
   8  -6  -3    2.19    0.49
   9  -6  -3    9.19    0.89
  10  -6  -3    1.09    0.71
  -8  -5  -3   15.96    1.41
  -7  -5  -3    1.36    0.58
  -6  -5  -3   36.36    2.06
  -5  -5  -3   14.88    0.63
  -4  -5  -3   93.31    2.87
  -3  -5  -3   62.68    1.96
  -2  -5  -3   84.04    2.31
  -1  -5  -3   23.63    0.71
   0  -5  -3  158.83    4.72
   1  -5  -3    3.83    0.22
   2  -5  -3   68.83    2.15
   3  -5  -3    0.23    0.10
   4  -5  -3  197.16    5.90
   5  -5  -3    0.27    0.13
   6  -5  -3   62.25    2.23
   7  -5  -3    6.47    0.66
   8  -5  -3   18.97    1.25
   9  -5  -3    0.53    0.43
  10  -5  -3    7.35    0.81
  -8  -4  -3    3.81    0.73
  -7  -4  -3    8.20    1.19
  -6  -4  -3    6.75    0.72
  -5  -4  -3   37.23    1.22
  -4  -4  -3   54.87    1.72
  -3  -4  -3  112.49    3.11
  -2  -4  -3  178.69    5.86
  -1  -4  -3   25.82    0.81
   0  -4  -3  142.04    4.17
   1  -4  -3   24.20    0.68
   2  -4  -3   69.06    1.93
   3  -4  -3    1.04    0.11
   4  -4  -3   53.74    1.51
   5  -4  -3   45.80    1.42
   6  -4  -3   19.24    0.83
   7  -4  -3   12.14    0.87
   8  -4  -3    8.35    0.76
   9  -4  -3    7.59    0.79
  10  -4  -3    3.77    0.61
  -8  -3  -3    0.60    0.54
  -7  -3  -3   22.26    1.46
  -6  -3  -3    1.43    0.41
  -5  -3  -3    7.35    0.36
  -4  -3  -3   29.53    0.88
  -3  -3  -3  168.70    4.60
  -2  -3  -3   15.80    0.49
  -1  -3  -3  281.40    8.09
   0  -3  -3   51.54    1.78
   1  -3  -3  264.20    6.97
   2  -3  -3    1.37    0.11
   3  -3  -3  229.80    6.19
   4  -3  -3    0.43    0.09
   5  -3  -3   32.37    0.94
   6  -3  -3    7.12    0.42
   7  -3  -3   25.56    1.43
   8  -3  -3    2.05    0.45
   9  -3  -3    7.00    0.75
  10  -3  -3    1.01    0.46
  -9  -2  -3    1.93    1.13
  -8  -2  -3   23.46    1.74
  -7  -2  -3    6.64    0.64
  -6  -2  -3   16.30    0.86
  -5  -2  -3    5.67    0.36
  -4  -2  -3   26.01    0.83
  -3  -2  -3    2.37    0.13
  -2  -2  -3  161.73    4.38
  -1  -2  -3    7.78    0.29
   0  -2  -3   74.76    2.04
   1  -2  -3   19.60    0.57
   2  -2  -3  291.72    8.02
   3  -2  -3   80.83    2.19
   4  -2  -3   41.97    1.17
   5  -2  -3   13.31    0.45
   6  -2  -3   31.08    1.15
   7  -2  -3    5.54    0.54
   8  -2  -3    9.72    0.81
   9  -2  -3   -0.05    0.36
  10  -2  -3    2.96    0.58
  -9  -1  -3    4.86    1.23
  -8  -1  -3   18.92    1.36
  -7  -1  -3   29.83    1.36
  -6  -1  -3   52.00    2.15
  -5  -1  -3   16.24    0.75
  -4  -1  -3   39.04    1.09
  -3  -1  -3    0.64    0.07
  -2  -1  -3  145.27    4.72
  -1  -1  -3   16.68    0.63
   0  -1  -3    9.02    0.38
   1  -1  -3   85.12    2.82
   2  -1  -3   26.79    1.32
   3  -1  -3  142.20    3.85
   4  -1  -3   50.57    1.49
   5  -1  -3   45.67    1.40
   6  -1  -3   27.27    1.04
   7  -1  -3   26.06    1.20
   8  -1  -3   16.41    1.11
   9  -1  -3    1.87    0.48
  10  -1  -3    2.26    0.72
  -9   0  -3   10.30    1.02
  -8   0  -3    4.08    0.66
  -7   0  -3   24.70    1.41
  -6   0  -3    9.34    0.57
  -5   0  -3  108.97    3.64
  -4   0  -3    0.37    0.07
  -3   0  -3  158.67    4.27
  -2   0  -3    0.40    0.07
  -1   0  -3  235.77    7.89
   0   0  -3    0.67    0.09
   1   0  -3   29.00    1.34
   2   0  -3    8.63    0.31
   3   0  -3   50.50    1.55
   4   0  -3   15.55    0.52
   5   0  -3   50.60    1.72
   6   0  -3   15.84    0.65
   7   0  -3   41.58    1.49
   8   0  -3    2.43    0.43
   9   0  -3   11.09    0.92
  10   0  -3    0.55    1.07
  -9   1  -3    6.14    0.83
  -8   1  -3    5.88    0.71
  -7   1  -3   -0.23    0.36
  -6   1  -3   55.65    1.90
  -5   1  -3    2.38    0.20
  -4   1  -3   86.87    2.58
  -3   1  -3    2.43    0.13
  -2   1  -3  161.26    6.21
  -1   1  -3  121.70    4.05
   0   1  -3  379.69   12.94
   1   1  -3  174.59    6.47
   2   1  -3   32.30    1.26
   3   1  -3   13.57    0.44
   4   1  -3   29.93    0.94
   5   1  -3   13.14    0.55
   6   1  -3   22.27    0.87
   7   1  -3    0.74    0.22
   8   1  -3   12.93    0.93
   9   1  -3    2.28    0.54
  -9   2  -3    5.57    0.76
  -8   2  -3   15.81    1.14
  -7   2  -3    7.74    0.67
  -6   2  -3   13.99    0.67
  -5   2  -3   21.36    0.78
  -4   2  -3   36.55    1.27
  -3   2  -3   58.67    2.02
  -2   2  -3    7.37    0.31
  -1   2  -3  369.33   10.83
   0   2  -3  301.86    9.57
   1   2  -3   84.24    2.83
   2   2  -3   98.38    3.37
   3   2  -3   28.17    0.88
   4   2  -3   99.67    3.78
   5   2  -3    4.79    0.30
   6   2  -3   23.61    0.91
   7   2  -3    3.23    0.31
   8   2  -3    1.54    0.44
   9   2  -3    6.93    0.76
  -9   3  -3   20.52    1.39
  -8   3  -3    1.46    0.48
  -7   3  -3   39.83    1.63
  -6   3  -3    2.06    0.25
  -5   3  -3   84.56    3.31
  -4   3  -3    1.00    0.12
  -3   3  -3   54.66    3.26
  -2   3  -3   20.39    0.59
  -1   3  -3   88.93    2.26
   0   3  -3   54.20    1.88
   1   3  -3  249.21    7.31
   2   3  -3   77.24    2.57
   3   3  -3  113.06    3.33
   4   3  -3   14.19    0.49
   5   3  -3  111.30    3.71
   6   3  -3    0.47    0.20
   7   3  -3    9.54    0.53
   8   3  -3    0.81    0.41
   9   3  -3    3.50    0.61
 -10   4  -3    7.97    1.25
  -9   4  -3    0.51    0.54
  -8   4  -3   27.41    1.53
  -7   4  -3    9.59    0.59
  -6   4  -3   55.20    2.20
  -5   4  -3   10.48    0.52
  -4   4  -3   99.40    3.76
  -3   4  -3   92.77    3.56
  -2   4  -3   64.22    1.98
  -1   4  -3   15.92    0.52
   0   4  -3   35.34    2.39
   1   4  -3    3.05    0.18
   2   4  -3   26.75    1.09
   3   4  -3    2.61    0.18
   4   4  -3   76.48    2.26
   5   4  -3   -0.11    0.17
   6   4  -3   38.31    1.39
   7   4  -3    3.80    0.44
   8   4  -3   12.11    0.78
   9   4  -3    1.08    0.75
  -9   5  -3    7.36    0.81
  -8   5  -3   14.48    0.83
  -7   5  -3   12.32    0.68
  -6   5  -3   22.17    0.96
  -5   5  -3   56.83    2.18
  -4   5  -3   54.10    2.12
  -3   5  -3  118.57    4.65
  -2   5  -3  139.57    4.68
  -1   5  -3   25.58    0.91
   0   5  -3   66.51    2.00
   1   5  -3   61.57    1.81
   2   5  -3   47.56    1.83
   3   5  -3   19.13    0.75
   4   5  -3    3.07    0.23
   5   5  -3   42.86    1.51
   6   5  -3    4.82    0.38
   7   5  -3   20.11    1.05
   8   5  -3    4.88    0.55
  -9   6  -3    8.91    0.94
  -8   6  -3    1.15    0.41
  -7   6  -3   25.55    1.15
  -6   6  -3   -0.03    0.20
  -5   6  -3   17.44    0.74
  -4   6  -3   10.23    0.49
  -3   6  -3  137.04    5.29
  -2   6  -3    3.07    0.20
  -1   6  -3  157.58    7.45
   0   6  -3    7.47    0.29
   1   6  -3  184.33    5.04
   2   6  -3    3.51    0.25
   3   6  -3   76.15    2.53
   4   6  -3    4.20    0.33
   5   6  -3    8.69    0.48
   6   6  -3    3.13    0.40
   7   6  -3    7.17    0.63
   8   6  -3    1.60    0.46
  -9   7  -3    3.87    0.61
  -8   7  -3   20.57    1.26
  -7   7  -3    5.02    0.51
  -6   7  -3   13.92    0.86
  -5   7  -3   13.81    0.76
  -4   7  -3   33.81    2.31
  -3   7  -3    0.83    0.15
  -2   7  -3   81.29    5.92
  -1   7  -3    0.08    0.10
   0   7  -3   81.37    2.88
   1   7  -3    2.31    0.16
   2   7  -3  166.93    5.70
   3   7  -3   25.05    0.97
   4   7  -3   34.89    1.31
   5   7  -3    8.99    0.62
   6   7  -3   13.23    0.82
   7   7  -3    3.06    0.47
   8   7  -3    2.84    1.00
  -9   8  -3    3.60    0.63
  -8   8  -3    6.53    0.66
  -7   8  -3   18.54    1.12
  -6   8  -3   19.35    1.09
  -5   8  -3    5.02    0.44
  -4   8  -3   31.24    1.54
  -3   8  -3   10.99    0.64
  -2   8  -3   35.03    2.50
  -1   8  -3   17.98    0.77
   0   8  -3   12.54    0.60
   1   8  -3   30.82    1.15
   2   8  -3   13.48    0.63
   3   8  -3   38.86    1.45
   4   8  -3   31.98    1.13
   5   8  -3   14.51    0.84
   6   8  -3   14.08    0.90
   7   8  -3    5.55    0.61
  -9   9  -3    9.36    1.22
  -8   9  -3    1.62    0.49
  -7   9  -3   14.37    0.99
  -6   9  -3    2.39    0.40
  -5   9  -3   46.58    2.31
  -4   9  -3    1.45    0.27
  -3   9  -3   55.40    2.61
  -2   9  -3    0.07    0.15
  -1   9  -3   68.10    3.35
   0   9  -3    2.82    0.27
   1   9  -3   10.01    0.49
   2   9  -3    1.84    0.27
   3   9  -3   11.70    0.62
   4   9  -3    8.02    0.70
   5   9  -3   12.53    0.79
   6   9  -3    3.41    0.52
  -8  10  -3    5.46    0.66
  -7  10  -3    0.42    0.38
  -6  10  -3   20.22    1.19
  -5  10  -3    2.06    0.34
  -4  10  -3   26.60    1.41
  -3  10  -3    1.48    0.29
  -2  10  -3   59.85    3.92
  -1  10  -3    7.22    0.47
   0  10  -3   53.69    2.26
   1  10  -3    9.81    0.54
   2  10  -3    3.68    0.42
   3  10  -3    2.04    0.40
   4  10  -3    8.73    0.75
   5  10  -3    0.74    0.43
   6  10  -3    5.23    0.70
  -8  11  -3    5.74    0.74
  -7  11  -3    3.60    0.52
  -6  11  -3    3.57    0.48
  -5  11  -3   10.47    1.11
  -4  11  -3    7.88    0.62
  -3  11  -3    6.30    0.52
  -2  11  -3   10.99    0.76
  -1  11  -3   44.49    2.37
   0  11  -3   26.29    1.34
   1  11  -3   14.32    0.70
   2  11  -3   20.51    1.11
   3  11  -3    6.89    0.70
   4  11  -3   14.75    1.09
   5  11  -3    1.02    0.47
  -8  12  -3    0.60    0.87
  -7  12  -3    8.26    1.05
  -6  12  -3    0.08    0.55
  -5  12  -3   12.76    0.91
  -4  12  -3   -0.25    0.34
  -3  12  -3   10.62    0.79
  -2  12  -3    0.14    0.29
  -1  12  -3   11.79    0.94
   0  12  -3   10.58    0.93
   1  12  -3   16.66    0.99
   2  12  -3    3.47    0.50
   3  12  -3   12.84    0.90
   4  12  -3   -0.37    0.44
  -6  13  -3   10.80    0.92
  -5  13  -3    0.06    0.42
  -4  13  -3   10.72    0.86
  -3  13  -3    5.07    0.57
  -2  13  -3    7.78    0.80
  -1  13  -3    1.09    0.53
   0  13  -3    7.40    0.64
   1  13  -3    0.26    0.41
   2  13  -3    7.82    0.69
   3  13  -3   -0.98    0.52
  -5  14  -3    3.67    0.58
  -4  14  -3    6.41    0.67
  -3  14  -3    5.45    0.73
  -2  14  -3   14.06    1.14
  -1  14  -3    0.51    0.59
   0  14  -3    5.96    0.64
   1  14  -3    1.83    0.50
   2  14  -3    1.98    0.84
  -3  15  -3    9.05    0.98
  -2  15  -3    0.60    0.62
  -1  15  -3    8.95    1.01
   0  15  -3    1.49    1.00
   0 -15  -2   14.56    1.54
   1 -15  -2    0.09    0.58
   2 -15  -2    9.86    0.80
   3 -15  -2    0.11    0.53
   4 -15  -2    9.35    0.95
  -2 -14  -2   -0.38    0.85
  -1 -14  -2   19.68    1.28
   0 -14  -2    0.84    0.57
   1 -14  -2   27.19    1.46
   2 -14  -2    6.61    0.63
   3 -14  -2    9.93    0.77
   4 -14  -2    0.80    0.47
   5 -14  -2   12.09    0.94
   6 -14  -2    1.47    0.52
  -3 -13  -2    3.35    0.65
  -2 -13  -2    1.74    0.50
  -1 -13  -2    3.81    0.67
   0 -13  -2   17.42    1.13
   1 -13  -2   11.03    0.78
   2 -13  -2    8.03    0.65
   3 -13  -2   23.78    1.16
   4 -13  -2    6.95    0.73
   5 -13  -2    8.69    0.76
   6 -13  -2    2.82    0.51
   7 -13  -2    7.41    0.73
  -4 -12  -2   10.17    0.91
  -3 -12  -2   -0.38    0.47
  -2 -12  -2   17.14    0.96
  -1 -12  -2    1.17    0.40
   0 -12  -2    9.03    0.78
   1 -12  -2    4.66    0.51
   2 -12  -2   30.23    1.15
   3 -12  -2    0.35    0.29
   4 -12  -2   18.02    1.07
   5 -12  -2    2.34    0.46
   6 -12  -2   14.00    1.12
   7 -12  -2    0.12    0.39
   8 -12  -2    4.75    1.16
  -5 -11  -2   14.10    1.09
  -4 -11  -2    0.77    0.51
  -3 -11  -2   32.82    1.60
  -2 -11  -2   18.97    0.99
  -1 -11  -2   23.29    1.05
   0 -11  -2    4.58    0.43
   1 -11  -2   11.82    0.63
   2 -11  -2    1.50    0.30
   3 -11  -2   21.92    0.89
   4 -11  -2    1.17    0.31
   5 -11  -2   10.09    0.74
   6 -11  -2   -0.13    0.32
   7 -11  -2   15.74    0.98
   8 -11  -2    5.31    0.90
  -6 -10  -2    3.77    0.79
  -5 -10  -2    2.89    0.56
  -4 -10  -2   15.21    1.00
  -3 -10  -2    9.67    0.75
  -2 -10  -2   41.83    1.42
  -1 -10  -2   39.99    1.35
   0 -10  -2    6.71    0.44
   1 -10  -2   47.02    1.75
   2 -10  -2   22.83    0.90
   3 -10  -2   23.99    0.92
   4 -10  -2    3.08    0.32
   5 -10  -2    9.53    0.67
   6 -10  -2   10.00    0.72
   7 -10  -2    6.35    0.60
   8 -10  -2    4.27    0.72
   9 -10  -2    2.65    0.91
  -6  -9  -2   10.09    0.84
  -5  -9  -2   -0.45    0.39
  -4  -9  -2    7.22    0.64
  -3  -9  -2    5.18    0.45
  -2  -9  -2   36.53    1.26
  -1  -9  -2   18.11    0.72
   0  -9  -2   90.93    2.77
   1  -9  -2    2.42    0.24
   2  -9  -2   82.47    2.90
   3  -9  -2    5.42    0.37
   4  -9  -2   51.32    1.69
   5  -9  -2    1.55    0.31
   6  -9  -2   17.55    0.95
   7  -9  -2    1.18    0.33
   8  -9  -2    7.22    0.84
   9  -9  -2   -0.04    0.47
  -7  -8  -2   10.59    1.19
  -6  -8  -2    4.48    0.51
  -5  -8  -2   18.62    0.92
  -4  -8  -2   13.82    0.66
  -3  -8  -2   13.68    0.63
  -2  -8  -2    5.43    0.37
  -1  -8  -2   32.07    1.08
   0  -8  -2    3.79    0.27
   1  -8  -2   64.99    1.99
   2  -8  -2   -0.03    0.15
   3  -8  -2   98.42    3.02
   4  -8  -2    2.38    0.25
   5  -8  -2   40.16    1.70
   6  -8  -2    8.58    0.60
   7  -8  -2    7.41    0.62
   8  -8  -2    1.39    0.47
   9  -8  -2    6.84    0.79
  -7  -7  -2    4.81    0.84
  -6  -7  -2   13.63    0.77
  -5  -7  -2   45.52    1.55
  -4  -7  -2   15.00    0.62
  -3  -7  -2   59.12    1.88
  -2  -7  -2    1.14    0.17
  -1  -7  -2   63.63    1.93
   0  -7  -2    4.87    0.29
   1  -7  -2   52.36    1.51
   2  -7  -2    6.82    0.31
   3  -7  -2   10.38    0.45
   4  -7  -2   45.92    1.51
   5  -7  -2   50.03    1.64
   6  -7  -2    7.42    0.52
   7  -7  -2   11.68    0.98
   8  -7  -2    5.70    0.68
   9  -7  -2    7.68    0.83
  10  -7  -2    2.85    0.92
  -8  -6  -2    7.19    0.99
  -7  -6  -2    0.34    0.54
  -6  -6  -2   20.84    1.00
  -5  -6  -2    6.27    0.38
  -4  -6  -2  141.76    4.30
  -3  -6  -2    5.63    0.32
  -2  -6  -2  108.97    2.94
  -1  -6  -2    1.44    0.15
   0  -6  -2  134.76    3.70
   1  -6  -2   10.08    0.39
   2  -6  -2   44.90    1.29
   3  -6  -2    1.95    0.19
   4  -6  -2   40.10    1.34
   5  -6  -2   23.47    0.84
   6  -6  -2   13.14    0.70
   7  -6  -2    1.02    0.34
   8  -6  -2   12.32    1.03
   9  -6  -2    2.96    0.60
  10  -6  -2    6.79    1.16
  -8  -5  -2    4.20    0.80
  -7  -5  -2    3.34    0.65
  -6  -5  -2    4.09    0.46
  -5  -5  -2   30.81    1.06
  -4  -5  -2    0.60    0.16
  -3  -5  -2  149.33    4.46
  -2  -5  -2    8.14    0.32
  -1  -5  -2  184.98    4.96
   0  -5  -2   29.08    0.84
   1  -5  -2  283.98    7.72
   2  -5  -2   98.54    2.70
   3  -5  -2   66.34    1.89
   4  -5  -2   20.09    0.71
   5  -5  -2   37.67    1.25
   6  -5  -2    8.74    0.52
   7  -5  -2   15.47    1.03
   8  -5  -2    1.85    0.44
   9  -5  -2   12.30    1.03
  10  -5  -2    0.40    0.47
  -9  -4  -2    8.44    1.53
  -8  -4  -2    3.76    0.72
  -7  -4  -2   29.61    1.90
  -6  -4  -2    0.12    0.36
  -5  -4  -2   29.22    0.97
  -4  -4  -2   14.07    0.49
  -3  -4  -2   67.81    1.85
  -2  -4  -2   46.90    1.31
  -1  -4  -2   15.00    0.51
   0  -4  -2  128.96    3.53
   1  -4  -2  121.76    3.75
   2  -4  -2  111.50    3.46
   3  -4  -2  343.23    9.33
   4  -4  -2   91.50    2.46
   5  -4  -2   29.48    0.97
   6  -4  -2   20.92    0.97
   7  -4  -2   25.97    1.52
   8  -4  -2    5.63    0.63
   9  -4  -2    2.95    0.55
  10  -4  -2    4.32    0.66
  -9  -3  -2    0.22    1.65
  -8  -3  -2   19.96    1.38
  -7  -3  -2   -0.17    0.37
  -6  -3  -2   64.90    3.30
  -5  -3  -2    4.07    0.25
  -4  -3  -2  101.76    3.12
  -3  -3  -2    4.34    0.17
  -2  -3  -2  242.34    7.83
  -1  -3  -2   12.92    0.39
   0  -3  -2   46.23    1.61
   1  -3  -2   99.17    3.14
   2  -3  -2  464.23   13.68
   3  -3  -2   41.72    1.18
   4  -3  -2  151.40    4.11
   5  -3  -2   18.51    0.57
   6  -3  -2   82.60    2.56
   7  -3  -2   -0.05    0.26
   8  -3  -2   28.01    1.64
   9  -3  -2    0.18    0.39
  10  -3  -2    4.58    0.69
  -9  -2  -2    3.20    1.10
  -8  -2  -2    0.50    0.44
  -7  -2  -2   39.76    1.72
  -6  -2  -2    8.49    0.55
  -5  -2  -2   90.32    2.71
  -4  -2  -2   18.91    0.57
  -3  -2  -2  183.80    4.91
  -2  -2  -2  139.49    4.12
  -1  -2  -2  165.06    4.50
   0  -2  -2   32.45    0.99
   1  -2  -2    1.65    0.10
   2  -2  -2  117.90    3.24
   3  -2  -2  108.38    2.97
   4  -2  -2   10.17    0.37
   5  -2  -2   69.23    2.12
   6  -2  -2    0.18    0.12
   7  -2  -2   49.02    2.52
   8  -2  -2    6.00    0.63
   9  -2  -2   10.89    0.92
  10  -2  -2    1.23    0.51
  -9  -1  -2    5.09    1.20
  -8  -1  -2    7.52    0.79
  -7  -1  -2    7.25    0.53
  -6  -1  -2   21.29    0.97
  -5  -1  -2   31.87    1.02
  -4  -1  -2   39.92    1.11
  -3  -1  -2   91.41    2.27
  -2  -1  -2  271.93    7.19
  -1  -1  -2  335.41    9.94
   0  -1  -2   15.45    0.67
   1  -1  -2  279.03   12.80
   2  -1  -2   34.79    1.03
   3  -1  -2   83.56    2.75
   4  -1  -2   12.10    0.43
   5  -1  -2   20.15    0.68
   6  -1  -2   27.25    0.91
   7  -1  -2    5.59    0.53
   8  -1  -2   13.43    0.95
   9  -1  -2    7.64    0.78
  10  -1  -2    4.84    0.91
  -9   0  -2   -0.15    0.59
  -8   0  -2   15.86    1.17
  -7   0  -2    0.06    0.36
  -6   0  -2   35.66    1.47
  -5   0  -2    0.12    0.11
  -4   0  -2   36.89    1.01
  -3   0  -2   67.57    1.81
  -2   0  -2  106.10    2.86
  -1   0  -2  181.74    8.29
   0   0  -2  221.52   10.47
   1   0  -2   23.64    0.79
   2   0  -2  101.07    3.93
   3   0  -2    4.86    0.20
   4   0  -2  152.40    4.47
   5   0  -2    5.04    0.25
   6   0  -2   20.73    0.83
   7   0  -2    4.35    0.46
   8   0  -2    5.21    0.60
   9   0  -2    0.20    0.40
  10   0  -2    8.94    1.26
 -10   1  -2    1.33    1.34
  -9   1  -2   21.32    1.46
  -8   1  -2    9.43    0.83
  -7   1  -2   29.14    1.54
  -6   1  -2    9.80    0.45
  -5   1  -2   35.65    1.21
  -4   1  -2   79.15    2.12
  -3   1  -2   19.27    0.59
  -2   1  -2    0.60    0.05
  -1   1  -2   94.69    3.69
   0   1  -2   20.67    0.65
   1   1  -2  128.11    4.42
   2   1  -2    3.97    0.15
   3   1  -2  209.36    6.47
   4   1  -2   46.66    1.44
   5   1  -2  105.46    3.09
   6   1  -2   26.48    0.98
   7   1  -2   13.01    0.70
   8   1  -2    2.95    0.49
   9   1  -2    9.11    0.85
 -10   2  -2    6.84    1.19
  -9   2  -2    7.83    0.83
  -8   2  -2    4.92    0.62
  -7   2  -2   16.56    1.05
  -6   2  -2   26.26    1.11
  -5   2  -2   83.34    2.71
  -4   2  -2   26.93    0.95
  -3   2  -2  106.89    3.54
  -2   2  -2    0.42    0.06
  -1   2  -2   50.38    1.54
   0   2  -2   77.23    2.84
   1   2  -2    8.51    0.30
   2   2  -2   57.92    1.91
   3   2  -2    4.07    0.19
   4   2  -2  124.27    3.69
   5   2  -2   51.15    1.58
   6   2  -2   35.74    1.26
   7   2  -2   10.57    0.56
   8   2  -2    7.76    0.71
   9   2  -2    7.80    0.81
 -10   3  -2    5.38    1.15
  -9   3  -2    0.46    0.54
  -8   3  -2   17.43    1.14
  -7   3  -2    0.88    0.26
  -6   3  -2   36.04    1.46
  -5   3  -2   21.73    0.91
  -4   3  -2  219.12    7.19
  -3   3  -2    0.83    0.09
  -2   3  -2  281.92   10.77
  -1   3  -2    5.80    0.21
   0   3  -2  336.16   15.83
   1   3  -2   17.42    0.62
   2   3  -2   51.05    2.01
   3   3  -2   22.02    0.72
   4   3  -2   38.37    1.21
   5   3  -2    6.07    0.30
   6   3  -2   24.13    0.92
   7   3  -2    0.16    0.22
   8   3  -2   18.75    1.21
   9   3  -2    1.15    0.52
 -10   4  -2    0.69    0.80
  -9   4  -2   11.77    0.93
  -8   4  -2    4.11    0.47
  -7   4  -2   13.81    0.71
  -6   4  -2    5.19    0.37
  -5   4  -2   48.96    1.91
  -4   4  -2    0.13    0.11
  -3   4  -2  144.06    4.80
  -2   4  -2   13.11    0.49
  -1   4  -2  103.38    3.55
   0   4  -2   51.02    2.05
   1   4  -2  233.56    7.52
   2   4  -2  114.12    5.37
   3   4  -2   18.44    0.70
   4   4  -2   15.43    0.55
   5   4  -2   14.89    0.56
   6   4  -2    0.62    0.21
   7   4  -2   10.53    0.59
   8   4  -2   -0.43    0.39
   9   4  -2    6.28    1.00
  -9   5  -2    9.12    1.18
  -8   5  -2   12.89    0.76
  -7   5  -2   33.02    1.36
  -6   5  -2    5.30    0.36
  -5   5  -2   20.84    0.89
  -4   5  -2   30.33    1.22
  -3   5  -2   48.98    1.94
  -2   5  -2   86.47    3.50
  -1   5  -2   29.03    1.47
   0   5  -2  209.58    7.11
   1   5  -2   77.04    2.80
   2   5  -2  126.89    4.31
   3   5  -2  119.67    4.47
   4   5  -2   16.97    0.61
   5   5  -2   23.45    0.79
   6   5  -2    3.67    0.33
   7   5  -2   12.83    0.80
   8   5  -2    0.65    0.46
  -9   6  -2    0.84    0.48
  -8   6  -2   30.32    1.61
  -7   6  -2    0.80    0.33
  -6   6  -2   61.90    2.40
  -5   6  -2    4.77    0.32
  -4   6  -2   71.34    2.75
  -3   6  -2    1.52    0.15
  -2   6  -2   62.52    2.38
  -1   6  -2    0.57    0.09
   0   6  -2    3.35    0.18
   1   6  -2   17.09    0.66
   2   6  -2  100.03    3.95
   3   6  -2   22.26    0.84
   4   6  -2   49.44    1.76
   5   6  -2    3.46    0.28
   6   6  -2   38.24    1.69
   7   6  -2   -0.16    0.31
   8   6  -2    9.56    0.85
  -9   7  -2    7.04    0.74
  -8   7  -2    1.34    0.43
  -7   7  -2   32.97    1.67
  -6   7  -2   10.48    0.70
  -5   7  -2   42.76    2.05
  -4   7  -2   12.37    0.70
  -3   7  -2   86.09    4.03
  -2   7  -2   44.24    2.12
  -1   7  -2   69.02    2.62
   0   7  -2   17.71    0.79
   1   7  -2   21.42    0.96
   2   7  -2   -0.06    0.15
   3   7  -2   56.30    2.03
   4   7  -2    0.34    0.22
   5   7  -2   35.44    1.21
   6   7  -2    0.00    0.30
   7   7  -2   26.20    1.33
   8   7  -2    2.96    0.98
  -9   8  -2    8.17    0.79
  -8   8  -2    3.99    0.73
  -7   8  -2    6.18    0.58
  -6   8  -2   12.33    0.78
  -5   8  -2   33.01    1.62
  -4   8  -2   31.15    1.58
  -3   8  -2   38.98    1.97
  -2   8  -2   90.37    4.41
  -1   8  -2  104.58    3.83
   0   8  -2    8.13    0.45
   1   8  -2   68.13    5.05
   2   8  -2    4.16    0.32
   3   8  -2   28.48    1.14
   4   8  -2    5.41    0.41
   5   8  -2    4.18    0.47
   6   8  -2    4.75    0.53
   7   8  -2    2.50    0.53
  -9   9  -2    0.16    0.49
  -8   9  -2   10.01    0.84
  -7   9  -2    0.54    0.36
  -6   9  -2   23.62    1.30
  -5   9  -2    0.10    0.24
  -4   9  -2   34.29    1.70
  -3   9  -2    2.02    0.22
  -2   9  -2   55.61    2.66
  -1   9  -2    4.21    0.38
   0   9  -2  122.06    5.80
   1   9  -2    0.38    0.24
   2   9  -2   59.22    2.14
   3   9  -2    1.14    0.27
   4   9  -2   37.53    1.71
   5   9  -2    3.49    0.48
   6   9  -2    5.18    0.57
  -8  10  -2    2.39    0.52
  -7  10  -2    7.61    0.66
  -6  10  -2    2.60    0.41
  -5  10  -2   20.62    1.15
  -4  10  -2   14.73    0.69
  -3  10  -2   14.50    0.86
  -2  10  -2    0.02    0.22
  -1  10  -2   39.05    1.62
   0  10  -2    0.18    0.34
   1  10  -2   33.59    1.53
   2  10  -2    1.48    0.29
   3  10  -2   46.04    2.04
   4  10  -2    6.09    0.58
   5  10  -2   23.47    1.26
   6  10  -2    2.54    0.53
  -8  11  -2    2.34    0.54
  -7  11  -2    8.28    0.72
  -6  11  -2    9.14    0.75
  -5  11  -2   23.65    1.30
  -4  11  -2    5.31    0.50
  -3  11  -2   39.04    1.90
  -2  11  -2    1.81    0.32
  -1  11  -2   13.14    0.93
   0  11  -2    5.66    0.62
   1  11  -2   10.45    0.66
   2  11  -2    7.29    0.60
   3  11  -2    2.99    0.46
   4  11  -2   16.16    1.02
   5  11  -2    7.48    0.71
  -7  12  -2    0.15    0.62
  -6  12  -2   10.45    0.80
  -5  12  -2    2.10    0.44
  -4  12  -2   26.18    1.41
  -3  12  -2    0.43    0.32
  -2  12  -2   30.70    1.38
  -1  12  -2    0.40    0.43
   0  12  -2   15.10    1.15
   1  12  -2   -0.24    0.35
   2  12  -2    6.31    0.69
   3  12  -2    0.05    0.42
   4  12  -2    4.94    0.71
  -7  13  -2    5.19    1.14
  -6  13  -2    0.79    0.47
  -5  13  -2    6.91    0.67
  -4  13  -2    0.30    0.38
  -3  13  -2   26.39    1.45
  -2  13  -2    3.13    0.58
  -1  13  -2   20.68    1.39
   0  13  -2    1.99    0.57
   1  13  -2   21.01    1.19
   2  13  -2    9.00    0.72
   3  13  -2    4.43    0.59
  -6  14  -2    0.85    0.80
  -5  14  -2    3.43    0.56
  -4  14  -2    3.83    0.57
  -3  14  -2    6.30    0.76
  -2  14  -2    5.18    0.71
  -1  14  -2    5.05    0.74
   0  14  -2    9.18    0.95
   1  14  -2    6.15    0.66
   2  14  -2    5.72    0.73
  -5  15  -2    0.04    0.79
  -3  15  -2    1.15    0.61
  -2  15  -2    5.83    0.80
  -1  15  -2    0.04    0.60
   0  15  -2    2.27    0.62
   2 -16  -1    5.29    1.65
   0 -15  -1    3.65    0.77
   1 -15  -1   16.13    1.14
   2 -15  -1   -0.08    0.45
   3 -15  -1    9.17    0.86
   4 -15  -1    0.46    0.51
  -2 -14  -1    2.17    0.67
  -1 -14  -1    1.19    0.59
   0 -14  -1    7.80    0.82
   1 -14  -1    0.41    0.44
   2 -14  -1   16.04    0.94
   3 -14  -1    1.74    0.54
   4 -14  -1   11.83    0.95
   5 -14  -1    0.64    0.46
   6 -14  -1    9.96    0.88
  -3 -13  -1    3.57    0.66
  -2 -13  -1   28.01    1.32
  -1 -13  -1    0.53    0.52
   0 -13  -1   19.43    1.16
   1 -13  -1    5.66    0.57
   2 -13  -1   19.40    0.99
   3 -13  -1    4.85    0.52
   4 -13  -1   10.39    0.84
   5 -13  -1    7.42    0.72
   6 -13  -1    8.32    0.73
   7 -13  -1    4.62    0.62
  -4 -12  -1    2.03    0.58
  -3 -12  -1   27.13    1.27
  -2 -12  -1    0.81    0.41
  -1 -12  -1   55.58    2.09
   0 -12  -1   -0.10    0.38
   1 -12  -1   40.11    1.39
   2 -12  -1    0.21    0.26
   3 -12  -1   33.66    1.20
   4 -12  -1    0.85    0.37
   5 -12  -1    7.92    0.69
   6 -12  -1    1.38    0.41
   7 -12  -1   12.14    0.90
   8 -12  -1   -0.26    0.77
  -5 -11  -1    1.09    0.53
  -4 -11  -1    1.95    0.52
  -3 -11  -1   -0.48    0.35
  -2 -11  -1   31.45    1.28
  -1 -11  -1    3.07    0.37
   0 -11  -1   21.79    0.89
   1 -11  -1    8.29    0.50
   2 -11  -1   51.12    1.66
   3 -11  -1   15.76    0.69
   4 -11  -1   11.60    0.78
   5 -11  -1   11.17    0.78
   6 -11  -1   13.75    0.88
   7 -11  -1    1.23    0.40
   8 -11  -1    6.91    0.86
  -6 -10  -1   12.76    1.07
  -5 -10  -1    0.14    0.42
  -4 -10  -1   13.21    0.88
  -3 -10  -1    0.45    0.34
  -2 -10  -1   15.09    0.69
  -1 -10  -1    8.34    0.55
   0 -10  -1   22.88    0.92
   1 -10  -1   26.68    0.97
   2 -10  -1   19.33    0.79
   3 -10  -1   44.22    1.44
   4 -10  -1   38.97    1.51
   5 -10  -1    7.55    0.61
   6 -10  -1   11.65    0.82
   7 -10  -1    5.65    0.57
   8 -10  -1    9.12    1.39
   9 -10  -1    2.33    0.89
  -7  -9  -1    8.62    0.98
  -6  -9  -1    0.76    0.45
  -5  -9  -1   38.37    1.78
  -4  -9  -1    1.67    0.38
  -3  -9  -1   41.53    1.55
  -2  -9  -1   -0.11    0.20
  -1  -9  -1   26.36    1.02
   0  -9  -1    3.72    0.28
   1  -9  -1   15.32    0.55
   2  -9  -1    8.85    0.45
   3  -9  -1   17.79    0.72
   4  -9  -1    3.07    0.28
   5  -9  -1   33.04    1.54
   6  -9  -1    0.18    0.26
   7  -9  -1   15.99    0.94
   8  -9  -1    1.25    0.51
   9  -9  -1    8.46    0.99
  -7  -8  -1   -0.10    0.49
  -6  -8  -1   14.51    0.81
  -5  -8  -1    0.46    0.30
  -4  -8  -1   58.40    1.91
  -3  -8  -1    4.96    0.32
  -2  -8  -1   42.20    1.36
  -1  -8  -1   39.01    1.40
   0  -8  -1  106.35    2.92
   1  -8  -1   40.82    1.20
   2  -8  -1   27.23    0.95
   3  -8  -1    1.91    0.23
   4  -8  -1   50.03    1.66
   5  -8  -1    5.33    0.45
   6  -8  -1   24.22    1.16
   7  -8  -1    0.93    0.28
   8  -8  -1   14.56    1.18
   9  -8  -1    1.60    0.55
  -7  -7  -1    0.08    0.58
  -6  -7  -1    2.09    0.37
  -5  -7  -1   11.56    0.57
  -4  -7  -1   28.75    1.13
  -3  -7  -1   39.10    1.26
  -2  -7  -1   29.34    0.88
  -1  -7  -1   83.93    2.83
   0  -7  -1  145.07    4.02
   1  -7  -1   54.06    1.53
   2  -7  -1  106.77    3.20
   3  -7  -1    4.31    0.28
   4  -7  -1   33.82    1.14
   5  -7  -1    6.35    0.44
   6  -7  -1   21.79    1.04
   7  -7  -1    1.63    0.31
   8  -7  -1    4.11    0.61
   9  -7  -1    4.83    0.67
  -8  -6  -1   -0.55    0.59
  -7  -6  -1   16.13    1.33
  -6  -6  -1    0.90    0.25
  -5  -6  -1   25.08    0.93
  -4  -6  -1    2.08    0.22
  -3  -6  -1   11.38    0.46
  -2  -6  -1    3.93    0.23
  -1  -6  -1   26.59    0.78
   0  -6  -1   60.68    1.57
   1  -6  -1  205.07    6.67
   2  -6  -1    2.85    0.17
   3  -6  -1   92.92    2.86
   4  -6  -1    3.82    0.25
   5  -6  -1   57.15    2.34
   6  -6  -1    2.29    0.29
   7  -6  -1   23.63    1.13
   8  -6  -1    0.33    0.35
   9  -6  -1    5.87    0.77
  -8  -5  -1   15.58    1.28
  -7  -5  -1    8.91    0.88
  -6  -5  -1   32.11    1.23
  -5  -5  -1   23.92    0.85
  -4  -5  -1   31.71    1.16
  -3  -5  -1   82.50    2.49
  -2  -5  -1   20.46    0.62
  -1  -5  -1   25.37    0.82
   0  -5  -1   44.75    1.44
   1  -5  -1   10.17    0.35
   2  -5  -1   99.32    2.98
   3  -5  -1   26.32    0.86
   4  -5  -1   84.52    2.62
   5  -5  -1    2.77    0.22
   6  -5  -1   40.40    1.75
   7  -5  -1   24.31    1.17
   8  -5  -1   12.36    0.98
   9  -5  -1    0.37    0.42
  10  -5  -1    3.02    1.43
  -9  -4  -1    2.91    0.92
  -8  -4  -1    6.33    0.79
  -7  -4  -1   15.37    1.15
  -6  -4  -1   51.04    1.87
  -5  -4  -1   34.88    1.15
  -4  -4  -1   63.52    1.99
  -3  -4  -1   41.17    1.18
  -2  -4  -1  244.08    6.65
  -1  -4  -1    0.18    0.06
   0  -4  -1   49.03    2.05
   1  -4  -1    8.82    0.33
   2  -4  -1   44.96    1.37
   3  -4  -1   54.01    1.65
   4  -4  -1    1.36    0.12
   5  -4  -1   41.77    1.31
   6  -4  -1   18.46    0.87
   7  -4  -1   20.01    0.97
   8  -4  -1   16.35    1.22
   9  -4  -1    3.57    0.58
  -9  -3  -1    4.40    1.11
  -8  -3  -1    0.23    0.46
  -7  -3  -1   26.18    1.63
  -6  -3  -1    0.37    0.17
  -5  -3  -1   34.68    1.09
  -4  -3  -1   22.86    0.69
  -3  -3  -1  203.94    6.08
  -2  -3  -1    5.57    0.20
  -1  -3  -1  464.59   13.56
   0  -3  -1   22.22    0.72
   1  -3  -1  220.35    8.73
   2  -3  -1    1.54    0.11
   3  -3  -1  190.50    5.61
   4  -3  -1    6.07    0.27
   5  -3  -1   31.65    1.03
   6  -3  -1    6.45    0.42
   7  -3  -1   36.86    1.62
   8  -3  -1    0.55    0.35
   9  -3  -1   14.27    1.06
  10  -3  -1    1.31    0.78
  -9  -2  -1    6.37    1.18
  -8  -2  -1    9.46    0.84
  -7  -2  -1   15.76    0.89
  -6  -2  -1   24.83    1.10
  -5  -2  -1   16.78    0.60
  -4  -2  -1   51.03    1.44
  -3  -2  -1    0.37    0.06
  -2  -2  -1  448.80   12.03
  -1  -2  -1   61.22    2.28
   0  -2  -1  362.03   13.84
   1  -2  -1  187.34    6.28
   2  -2  -1  909.81   27.13
   3  -2  -1   73.57    2.17
   4  -2  -1  112.74    3.37
   5  -2  -1   50.98    1.59
   6  -2  -1   33.31    1.44
   7  -2  -1    2.18    0.27
   8  -2  -1   17.89    1.15
   9  -2  -1    2.21    0.48
  10  -2  -1    7.62    1.40
  -9  -1  -1    2.87    0.71
  -8  -1  -1   21.23    1.40
  -7  -1  -1    7.56    0.52
  -6  -1  -1   73.45    2.87
  -5  -1  -1    5.20    0.28
  -4  -1  -1   96.00    2.57
  -3  -1  -1   14.17    0.41
  -2  -1  -1   47.74    1.27
  -1  -1  -1   63.44    2.41
   1  -1  -1  170.42    8.30
   2  -1  -1  107.57    3.14
   3  -1  -1  215.31    6.36
   4  -1  -1  176.54    5.22
   5  -1  -1   16.07    0.56
   6  -1  -1   46.99    1.46
   7  -1  -1    9.89    0.75
   8  -1  -1   15.36    1.04
   9  -1  -1    3.00    0.54
 -10   0  -1    1.19    1.01
  -9   0  -1   12.18    1.10
  -8   0  -1    0.12    0.45
  -7   0  -1   32.56    1.45
  -6   0  -1    7.04    0.47
  -5   0  -1  171.46    4.63
  -4   0  -1    6.12    0.22
  -3   0  -1  168.27    4.44
  -2   0  -1    1.51    0.07
  -1   0  -1  134.21    4.93
   1   0  -1  291.95   11.18
   2   0  -1   34.18    1.03
   3   0  -1  179.72    5.36
   4   0  -1   39.58    1.20
   5   0  -1  133.32    3.97
   6   0  -1    1.07    0.15
   7   0  -1   43.28    2.17
   8   0  -1    0.38    0.35
   9   0  -1   26.04    1.60
 -10   1  -1    8.53    1.49
  -9   1  -1    2.86    0.65
  -8   1  -1    6.32    0.66
  -7   1  -1    1.51    0.40
  -6   1  -1   54.11    1.86
  -5   1  -1   21.88    0.79
  -4   1  -1  235.27    6.94
  -3   1  -1   70.35    1.90
  -2   1  -1   39.28    1.37
  -1   1  -1  209.17    8.07
   0   1  -1  220.63    9.97
   1   1  -1  215.78    7.03
   2   1  -1    8.86    0.34
   3   1  -1    6.26    0.23
   4   1  -1   44.68    1.38
   5   1  -1    0.38    0.11
   6   1  -1   31.20    1.01
   7   1  -1    0.31    0.27
   8   1  -1   23.82    1.45
   9   1  -1    2.18    0.51
 -10   2  -1    5.51    0.83
  -9   2  -1    2.85    0.64
  -8   2  -1   15.72    1.09
  -7   2  -1    1.98    0.38
  -6   2  -1    8.98    0.50
  -5   2  -1   50.78    1.70
  -4   2  -1   30.61    1.06
  -3   2  -1  100.61    2.95
  -2   2  -1    2.48    0.14
  -1   2  -1  209.01    8.23
   0   2  -1  249.16    9.25
   1   2  -1  150.31    5.84
   2   2  -1  150.90    5.08
   3   2  -1    9.29    0.38
   4   2  -1   36.98    1.14
   5   2  -1   24.86    0.80
   6   2  -1   11.17    0.46
   7   2  -1    2.08    0.39
   8   2  -1    7.84    0.72
   9   2  -1    9.07    0.87
 -10   3  -1   -0.10    0.60
  -9   3  -1   19.05    1.31
  -8   3  -1    0.39    0.39
  -7   3  -1   27.42    1.18
  -6   3  -1    9.84    0.52
  -5   3  -1   52.95    2.08
  -4   3  -1    0.07    0.06
  -3   3  -1   77.40    2.53
  -2   3  -1    7.30    0.28
  -1   3  -1   86.13    3.42
   0   3  -1   20.40    0.89
   1   3  -1  401.57   18.43
   2   3  -1    5.58    0.26
   3   3  -1  189.83    6.25
   4   3  -1    2.84    0.18
   5   3  -1   81.55    2.48
   6   3  -1    6.84    0.36
   7   3  -1   21.54    1.02
   8   3  -1    0.66    0.42
   9   3  -1    3.73    0.65
 -10   4  -1    3.17    0.98
  -9   4  -1    0.91    0.49
  -8   4  -1   26.36    1.21
  -7   4  -1   17.63    0.84
  -6   4  -1   33.17    1.33
  -5   4  -1   18.92    0.83
  -4   4  -1   39.05    1.51
  -3   4  -1   34.45    1.18
  -2   4  -1   45.82    1.72
  -1   4  -1    4.06    0.21
   0   4  -1   17.62    0.70
   1   4  -1    0.22    0.06
   2   4  -1  197.34    7.41
   3   4  -1    2.63    0.19
   4   4  -1  116.74    3.82
   5   4  -1    1.42    0.18
   6   4  -1   41.11    1.29
   7   4  -1   13.38    0.78
   8   4  -1    4.89    0.63
   9   4  -1    1.98    0.75
  -9   5  -1    5.64    1.00
  -8   5  -1    7.96    0.54
  -7   5  -1   14.83    0.74
  -6   5  -1   42.49    1.68
  -5   5  -1   15.08    0.67
  -4   5  -1   76.69    2.97
  -3   5  -1   61.59    2.34
  -2   5  -1  288.42   10.98
  -1   5  -1    0.25    0.07
   0   5  -1   31.23    1.22
   1   5  -1    0.41    0.09
   2   5  -1   64.04    2.46
   3   5  -1   21.99    0.83
   4   5  -1    8.75    0.44
   5   5  -1   11.81    0.49
   6   5  -1   23.13    0.84
   7   5  -1   12.54    0.81
   8   5  -1   13.01    1.06
  -9   6  -1    8.77    0.78
  -8   6  -1    0.97    0.41
  -7   6  -1   33.58    1.65
  -6   6  -1    0.35    0.25
  -5   6  -1   49.99    1.93
  -4   6  -1   15.36    0.67
  -3   6  -1  143.27    5.54
  -2   6  -1    0.09    0.08
  -1   6  -1  216.71    8.18
   0   6  -1   20.02    0.75
   1   6  -1   86.34    5.85
   2   6  -1    6.98    0.43
   3   6  -1   64.10    2.23
   4   6  -1    1.30    0.23
   5   6  -1    5.10    0.38
   6   6  -1    6.73    0.46
   7   6  -1    9.87    0.71
   8   6  -1    1.81    0.57
  -9   7  -1    5.63    0.68
  -8   7  -1   12.47    0.92
  -7   7  -1    4.16    0.47
  -6   7  -1   16.18    0.93
  -5   7  -1   13.50    0.77
  -4   7  -1   25.58    1.28
  -3   7  -1    0.36    0.15
  -2   7  -1  124.64    4.98
  -1   7  -1    1.71    0.14
   0   7  -1  106.76    4.18
   1   7  -1   11.55    0.78
   2   7  -1  103.70    4.18
   3   7  -1   21.30    0.86
   4   7  -1   15.78    0.72
   5   7  -1   11.64    0.62
   6   7  -1    3.65    0.46
   7   7  -1   -0.04    0.36
   8   7  -1    2.62    0.81
  -9   8  -1    2.07    0.55
  -8   8  -1   14.73    1.02
  -7   8  -1    8.85    0.73
  -6   8  -1   33.60    1.67
  -5   8  -1   12.89    0.76
  -4   8  -1   41.75    2.00
  -3   8  -1   14.18    0.76
  -2   8  -1    5.55    0.32
  -1   8  -1   48.51    2.37
   0   8  -1   40.18    1.62
   1   8  -1   59.16    2.99
   2   8  -1   29.19    1.30
   3   8  -1   47.52    1.71
   4   8  -1   56.08    2.08
   5   8  -1    7.83    0.61
   6   8  -1   17.01    1.00
   7   8  -1    1.09    0.45
  -9   9  -1    9.92    0.89
  -8   9  -1    0.58    0.44
  -7   9  -1   19.16    1.13
  -6   9  -1    1.77    0.36
  -5   9  -1   55.61    2.65
  -4   9  -1    9.81    0.64
  -3   9  -1   43.85    1.74
  -2   9  -1    0.35    0.20
  -1   9  -1   41.48    1.99
   0   9  -1    0.46    0.28
   1   9  -1   24.36    1.46
   2   9  -1    6.71    0.48
   3   9  -1   24.72    1.01
   4   9  -1   11.35    0.75
   5   9  -1   37.36    1.68
   6   9  -1    1.38    0.46
   7   9  -1    9.41    1.60
  -8  10  -1    6.68    0.66
  -7  10  -1    3.41    0.49
  -6  10  -1   26.63    1.42
  -5  10  -1    3.49    0.40
  -4  10  -1   57.84    2.76
  -3  10  -1   13.14    0.81
  -2  10  -1   38.65    1.98
  -1  10  -1   17.44    0.84
   0  10  -1   47.48    2.54
   1  10  -1   23.66    1.48
   2  10  -1    6.31    0.50
   3  10  -1    0.60    0.36
   4  10  -1   14.12    0.90
   5  10  -1    0.11    0.39
   6  10  -1    8.15    0.77
  -8  11  -1   11.40    0.91
  -7  11  -1    1.64    0.45
  -6  11  -1   14.11    1.31
  -5  11  -1   11.91    0.85
  -4  11  -1   20.90    1.19
  -3  11  -1    8.51    0.64
  -2  11  -1   34.88    1.82
  -1  11  -1   14.69    1.05
   0  11  -1   54.79    2.96
   1  11  -1    4.26    0.61
   2  11  -1   38.07    1.75
   3  11  -1   -0.40    0.32
   4  11  -1    9.85    0.77
   5  11  -1    1.37    0.59
  -7  12  -1   10.31    0.85
  -6  12  -1    0.74    0.43
  -5  12  -1   10.46    0.80
  -4  12  -1    1.27    0.38
  -3  12  -1   18.76    1.10
  -2  12  -1    0.15    0.32
  -1  12  -1   14.15    1.08
   0  12  -1    4.73    0.61
   1  12  -1   38.04    1.83
   2  12  -1    0.37    0.38
   3  12  -1   27.03    1.40
   4  12  -1    0.42    0.47
  -7  13  -1    3.92    0.83
  -6  13  -1    6.24    0.66
  -5  13  -1    4.22    0.55
  -4  13  -1   13.57    0.96
  -3  13  -1    4.55    0.54
  -2  13  -1    7.46    0.76
  -1  13  -1    2.59    0.56
   0  13  -1    7.60    0.83
   1  13  -1    0.18    0.40
   2  13  -1   18.53    1.09
   3  13  -1    2.04    0.53
   4  13  -1    9.49    1.56
  -6  14  -1    6.90    0.73
  -5  14  -1    1.60    0.49
  -4  14  -1    8.59    0.76
  -3  14  -1    6.76    0.78
  -2  14  -1   12.32    1.01
  -1  14  -1   -0.35    0.52
   0  14  -1    4.13    0.72
   1  14  -1    0.80    0.47
   2  14  -1    5.53    0.70
  -5  15  -1    8.77    1.15
  -4  15  -1    0.05    0.89
  -3  15  -1    9.50    0.95
  -2  15  -1    0.14    0.58
  -1  15  -1   12.52    1.13
   0  15  -1    0.66    0.69
   0 -15   0    9.28    0.94
   1 -15   0    0.20    0.45
   2 -15   0    6.02    0.67
   3 -15   0    0.01    0.50
   4 -15   0    5.87    0.72
   5 -15   0   -0.25    1.06
  -3 -14   0    6.01    1.37
  -2 -14   0    6.00    0.77
  -1 -14   0   15.23    1.07
   0 -14   0    5.21    0.69
   1 -14   0   17.33    0.96
   2 -14   0    5.57    0.60
   3 -14   0    5.01    0.64
   4 -14   0    2.78    0.55
   5 -14   0    6.37    0.71
   6 -14   0    0.74    0.46
  -3 -13   0    3.11    0.55
  -2 -13   0    8.92    0.70
  -1 -13   0   13.14    0.96
   0 -13   0   12.99    0.93
   1 -13   0   12.49    0.78
   2 -13   0   13.92    0.85
   3 -13   0   27.11    1.44
   4 -13   0    2.37    0.50
   5 -13   0    8.57    0.77
   6 -13   0    5.07    0.63
   7 -13   0    6.56    0.70
  -4 -12   0    4.48    0.65
  -3 -12   0   -0.20    0.39
  -2 -12   0   15.03    0.87
  -1 -12   0   -0.22    0.33
   0 -12   0   16.76    0.89
   1 -12   0    5.84    0.45
   2 -12   0   40.93    1.39
   3 -12   0    1.92    0.35
   4 -12   0   27.89    1.37
   5 -12   0    0.57    0.37
   6 -12   0   15.78    1.01
   7 -12   0    0.08    0.37
   8 -12   0    7.85    0.91
  -5 -11   0   10.07    0.84
  -4 -11   0   12.40    0.89
  -3 -11   0   16.20    0.88
  -2 -11   0   19.67    0.94
  -1 -11   0   13.00    0.64
   0 -11   0   16.26    0.70
   1 -11   0   14.58    0.69
   2 -11   0    0.65    0.22
   3 -11   0   36.50    1.27
   4 -11   0    8.80    0.67
   5 -11   0   19.98    1.09
   6 -11   0    1.86    0.40
   7 -11   0   14.95    1.20
   8 -11   0    2.74    0.50
  -6 -10   0    6.37    0.72
  -5 -10   0   15.42    1.00
  -4 -10   0   12.46    0.84
  -3 -10   0   40.08    1.55
  -2 -10   0   15.46    0.67
  -1 -10   0   83.75    2.59
   0 -10   0    2.46    0.25
   1 -10   0   71.96    2.24
   2 -10   0    4.77    0.34
   3 -10   0   23.10    0.85
   4 -10   0    4.36    0.46
   5 -10   0   22.34    1.12
   6 -10   0    3.93    0.47
   7 -10   0    9.80    0.74
   8 -10   0    5.82    0.61
  -7  -9   0   -0.53    0.50
  -6  -9   0    3.22    0.48
  -5  -9   0    0.11    0.34
  -4  -9   0   17.49    0.96
  -3  -9   0    1.65    0.26
  -2  -9   0   21.51    0.81
  -1  -9   0    2.47    0.25
   0  -9   0  122.64    3.37
   1  -9   0    5.44    0.31
   2  -9   0   40.02    1.32
   3  -9   0    2.51    0.24
   4  -9   0   35.85    1.61
   5  -9   0    1.20    0.29
   6  -9   0   16.19    0.92
   7  -9   0    0.24    0.29
   8  -9   0    7.39    0.65
   9  -9   0   -0.33    0.67
  -7  -8   0    3.11    0.58
  -6  -8   0    6.00    0.54
  -5  -8   0    8.15    0.55
  -4  -8   0   17.43    0.71
  -3  -8   0    6.90    0.36
  -2  -8   0    0.20    0.15
  -1  -8   0   75.60    2.29
   0  -8   0    4.17    0.25
   1  -8   0  137.70    4.62
   2  -8   0   27.58    0.93
   3  -8   0   85.07    2.64
   4  -8   0   10.59    0.53
   5  -8   0   46.56    2.03
   6  -8   0   24.80    1.22
   7  -8   0    9.10    0.68
   8  -8   0    2.14    0.38
   9  -8   0    6.28    1.18
  -7  -7   0   12.54    0.90
  -6  -7   0    5.14    0.46
  -5  -7   0   43.91    1.45
  -4  -7   0    5.25    0.33
  -3  -7   0   38.24    1.37
  -2  -7   0    0.36    0.14
  -1  -7   0   13.37    0.43
   0  -7   0   33.33    0.92
   1  -7   0   15.70    0.51
   2  -7   0   12.37    0.46
   3  -7   0   18.29    0.64
   4  -7   0   50.16    1.59
   5  -7   0   39.14    1.69
   6  -7   0    6.93    0.52
   7  -7   0   22.11    1.09
   8  -7   0    2.94    0.41
   9  -7   0    3.66    0.95
  -8  -6   0    6.67    0.88
  -7  -6   0    0.86    0.39
  -6  -6   0   24.93    0.94
  -5  -6   0    3.58    0.29
  -4  -6   0   69.68    2.44
  -3  -6   0    5.47    0.29
  -2  -6   0  176.48    5.75
  -1  -6   0    5.66    0.24
   0  -6   0   73.01    1.99
   1  -6   0    0.61    0.09
   2  -6   0   65.24    2.22
   3  -6   0    0.14    0.10
   4  -6   0   59.59    1.85
   5  -6   0   12.49    0.64
   6  -6   0   48.51    2.10
   7  -6   0    0.27    0.22
   8  -6   0   20.56    1.06
   9  -6   0    1.01    0.72
  -8  -5   0    1.88    0.63
  -7  -5   0    9.22    0.72
  -6  -5   0    4.06    0.35
  -5  -5   0   28.58    0.98
  -4  -5   0    0.29    0.13
  -3  -5   0  184.53    6.22
  -2  -5   0   75.94    1.91
  -1  -5   0  196.67    5.90
   0  -5   0   64.98    1.82
   1  -5   0  124.40    4.14
   2  -5   0   78.72    2.65
   3  -5   0   36.07    1.13
   4  -5   0   25.02    0.83
   5  -5   0   16.92    0.79
   6  -5   0    1.60    0.25
   7  -5   0   21.50    1.07
   8  -5   0    2.62    0.35
   9  -5   0    4.29    1.00
  -9  -4   0    5.99    1.06
  -8  -4   0    2.05    0.55
  -7  -4   0   28.07    1.69
  -6  -4   0    2.38    0.26
  -5  -4   0    2.26    0.18
  -4  -4   0    5.45    0.25
  -3  -4   0   38.86    1.10
  -2  -4   0   81.94    2.28
  -1  -4   0   97.75    2.82
   0  -4   0   50.89    1.59
   1  -4   0   53.04    1.44
   2  -4   0   72.94    2.16
   3  -4   0  178.65    6.02
   4  -4   0    6.23    0.27
   5  -4   0   41.41    1.72
   6  -4   0    8.81    0.52
   7  -4   0   17.03    0.90
   8  -4   0    2.59    0.34
   9  -4   0    4.22    0.93
  10  -4   0    1.90    0.98
  -9  -3   0    0.78    0.86
  -8  -3   0   24.52    1.56
  -7  -3   0    1.16    0.42
  -6  -3   0   45.01    1.46
  -5  -3   0   14.74    0.55
  -4  -3   0   22.56    0.68
  -3  -3   0    6.83    0.25
  -2  -3   0   76.03    2.26
  -1  -3   0    0.45    0.07
   0  -3   0    9.58    0.39
   1  -3   0   42.60    1.40
   2  -3   0  318.34   10.50
   3  -3   0   15.97    0.53
   4  -3   0  141.03    4.15
   5  -3   0    3.61    0.23
   6  -3   0   69.63    2.86
   7  -3   0    1.35    0.25
   8  -3   0   20.75    1.10
   9  -3   0    0.31    0.57
  10  -3   0    2.91    1.12
  -9  -2   0    7.01    1.19
  -8  -2   0    5.86    0.57
  -7  -2   0   52.07    2.25
  -6  -2   0   12.53    0.50
  -5  -2   0   99.20    2.93
  -4  -2   0  110.71    3.26
  -3  -2   0   63.47    1.75
  -2  -2   0  232.37    6.16
  -1  -2   0  174.85    4.69
   0  -2   0   73.73    2.85
   1  -2   0  148.60    5.56
   2  -2   0   15.69    0.55
   3  -2   0   88.07    2.38
   4  -2   0   20.14    0.66
   5  -2   0   75.28    2.30
   6  -2   0    7.33    0.46
   7  -2   0   43.22    1.81
   8  -2   0    9.53    0.82
   9  -2   0    7.19    1.14
  10  -2   0    1.88    1.39
  -9  -1   0   11.25    1.05
  -8  -1   0    0.93    0.49
  -7  -1   0    8.99    0.72
  -6  -1   0   39.73    1.26
  -5  -1   0   75.02    2.27
  -4  -1   0   40.78    1.13
  -3  -1   0  111.11    2.98
  -2  -1   0   31.42    0.93
  -1  -1   0  317.30    9.91
   0  -1   0   24.22    1.59
   1  -1   0  206.15   13.52
   2  -1   0    2.17    0.10
   3  -1   0   27.92    0.86
   4  -1   0   39.29    1.20
   5  -1   0   47.98    1.51
   6  -1   0   29.66    1.24
   7  -1   0   15.90    0.79
   8  -1   0   18.59    1.20
   9  -1   0   12.41    1.53
 -10   0   0    7.95    1.41
  -9   0   0    1.83    0.59
  -8   0   0   17.56    1.18
  -7   0   0    0.42    0.26
  -6   0   0   45.35    1.80
  -5   0   0    3.95    0.19
  -4   0   0  198.77    5.34
  -3   0   0   13.12    0.39
  -2   0   0  415.34   10.14
  -1   0   0    0.84    0.06
   1   0   0    0.88    0.07
   2   0   0  401.80   10.93
   3   0   0   13.33    0.43
   4   0   0  198.14    5.86
   5   0   0    4.59    0.23
   6   0   0   43.05    1.79
   7   0   0    0.36    0.21
   8   0   0   14.72    1.08
   9   0   0    1.90    0.73
 -10   1   0    2.03    0.67
  -9   1   0   12.02    1.00
  -8   1   0   18.82    1.23
  -7   1   0   16.17    1.03
  -6   1   0   29.25    1.06
  -5   1   0   50.32    1.50
  -4   1   0   38.66    1.19
  -3   1   0   27.66    0.84
  -2   1   0    1.85    0.09
  -1   1   0  204.75   13.47
   0   1   0   23.61    1.59
   1   1   0  287.16    9.90
   2   1   0   29.70    1.04
   3   1   0  109.81    3.27
   4   1   0   40.42    1.25
   5   1   0   75.07    2.27
   6   1   0   39.58    1.26
   7   1   0    9.37    0.58
   8   1   0    1.24    0.41
   9   1   0   10.65    1.37
 -10   2   0    2.85    0.71
  -9   2   0    9.80    0.88
  -8   2   0   10.72    0.84
  -7   2   0   44.41    2.23
  -6   2   0    7.93    0.44
  -5   2   0   77.01    2.55
  -4   2   0   20.13    0.71
  -3   2   0   86.75    2.59
  -2   2   0   15.46    0.54
  -1   2   0  139.86    9.59
   0   2   0   77.05    3.49
   1   2   0  177.76   11.51
   2   2   0  225.77    8.72
   3   2   0   64.49    2.14
   4   2   0  107.60    3.64
   5   2   0   95.77    2.93
   6   2   0   12.78    0.50
   7   2   0   56.66    2.23
   8   2   0    6.52    0.68
   9   2   0    6.23    1.17
 -10   3   0    3.37    0.71
  -9   3   0    0.96    0.50
  -8   3   0   23.84    1.35
  -7   3   0    1.79    0.28
  -6   3   0   74.45    2.83
  -5   3   0    3.74    0.26
  -4   3   0  137.32    4.60
  -3   3   0   15.59    0.64
  -2   3   0  322.54   10.48
  -1   3   0   39.37    1.92
   0   3   0   10.56    0.50
   1   3   0    0.53    0.13
   2   3   0   75.00    3.56
   3   3   0    7.47    0.32
   4   3   0   22.91    0.83
   5   3   0   14.79    0.54
   6   3   0   46.29    1.45
   7   3   0    0.94    0.28
   8   3   0   24.43    1.50
   9   3   0   -0.27    0.69
 -10   4   0    4.55    1.39
  -9   4   0    7.41    0.75
  -8   4   0    3.36    0.38
  -7   4   0   21.02    0.91
  -6   4   0    9.53    0.50
  -5   4   0   43.12    1.68
  -4   4   0    5.81    0.31
  -3   4   0  186.49    6.91
  -2   4   0   70.15    3.35
  -1   4   0   49.81    2.43
   0   4   0   54.13    2.02
   1   4   0   85.89    4.44
   2   4   0   89.01    3.94
   3   4   0   38.83    1.56
   4   4   0    5.81    0.32
   5   4   0    2.29    0.23
   6   4   0    2.84    0.25
   7   4   0   30.66    1.39
   8   4   0    2.53    0.57
  -9   5   0    6.88    1.06
  -8   5   0    2.49    0.45
  -7   5   0   24.10    1.04
  -6   5   0    1.52    0.22
  -5   5   0   17.17    0.74
  -4   5   0   25.35    1.01
  -3   5   0   36.28    1.40
  -2   5   0   79.13    3.68
  -1   5   0  125.46    5.79
   0   5   0   66.94    2.54
   1   5   0  206.02    9.28
   2   5   0   72.81    2.91
   3   5   0  193.44    7.20
   4   5   0    0.02    0.15
   5   5   0   30.17    1.11
   6   5   0    4.44    0.33
   7   5   0    9.52    0.68
   8   5   0    2.21    0.56
  -9   6   0    0.74    0.49
  -8   6   0   22.21    1.29
  -7   6   0    0.49    0.31
  -6   6   0   54.19    2.52
  -5   6   0   12.90    0.73
  -4   6   0   60.78    2.85
  -3   6   0    0.07    0.08
  -2   6   0   64.13    3.05
  -1   6   0    0.47    0.09
   0   6   0   69.63    2.77
   1   6   0    5.90    0.33
   2   6   0  168.24    6.61
   3   6   0    4.74    0.37
   4   6   0   72.28    2.45
   5   6   0    3.89    0.34
   6   6   0   27.43    0.96
   7   6   0    1.14    0.39
   8   6   0    7.41    0.83
  -9   7   0    5.60    0.66
  -8   7   0    2.90    0.49
  -7   7   0   23.22    1.28
  -6   7   0    7.51    0.58
  -5   7   0   41.18    1.98
  -4   7   0   50.99    2.43
  -3   7   0   17.68    0.92
  -2   7   0   11.03    0.50
  -1   7   0   15.12    0.64
   0   7   0   35.03    1.36
   1   7   0   11.96    0.81
   2   7   0    0.47    0.29
   3   7   0   37.36    1.60
   4   7   0    6.02    0.40
   5   7   0   44.71    1.64
   6   7   0    5.47    0.46
   7   7   0   13.30    0.87
   8   7   0    3.92    0.95
  -9   8   0   10.39    0.87
  -7   8   0   12.26    0.82
  -6   8   0   28.00    1.42
  -5   8   0   51.12    2.39
  -4   8   0    9.80    0.62
  -3   8   0   88.55    3.40
  -2   8   0   26.62    1.09
  -1   8   0  135.30    6.41
   0   8   0    4.19    0.31
   1   8   0   71.32    3.59
   2   8   0    0.25    0.21
   3   8   0    7.02    0.51
   4   8   0   17.81    0.81
   5   8   0    8.98    0.66
   6   8   0    7.63    0.66
   7   8   0    3.10    0.54
  -9   9   0    0.43    0.50
  -8   9   0   10.15    0.84
  -7   9   0    0.49    0.36
  -6   9   0   18.43    1.04
  -5   9   0    1.20    0.29
  -4   9   0   38.24    1.50
  -3   9   0    2.16    0.29
  -2   9   0   39.62    1.95
  -1   9   0    5.37    0.38
   0   9   0  118.56    5.78
   1   9   0    1.83    0.42
   2   9   0   21.68    1.03
   3   9   0    2.18    0.37
   4   9   0   18.63    1.01
   5   9   0    0.66    0.39
   6   9   0    3.27    0.53
   7   9   0    0.98    0.63
  -9  10   0    8.14    1.15
  -8  10   0    6.94    0.70
  -7  10   0   10.79    0.86
  -6  10   0    4.15    0.47
  -5  10   0   22.60    1.00
  -4  10   0    4.97    0.45
  -3  10   0   22.31    1.21
  -2  10   0    4.59    0.42
  -1  10   0   68.87    2.79
   0  10   0    1.98    0.40
   1  10   0   81.39    5.77
   2  10   0   13.86    0.84
   3  10   0   38.68    1.74
   4  10   0   13.41    0.86
   5  10   0   15.14    0.99
   6  10   0    7.38    0.86
  -8  11   0    2.43    0.54
  -7  11   0   17.79    1.14
  -6  11   0    2.82    0.57
  -5  11   0   20.72    1.18
  -4  11   0    7.38    0.62
  -3  11   0   37.24    1.87
  -2  11   0    0.56    0.29
  -1  11   0   12.94    0.93
   0  11   0   12.54    1.01
   1  11   0   12.88    0.98
   2  11   0   17.67    1.01
   3  11   0   16.60    0.97
   4  11   0   12.15    0.85
   5  11   0   12.75    0.88
  -8  12   0   11.27    1.13
  -7  12   0    0.56    0.44
  -6  12   0   16.59    1.11
  -5  12   0    0.23    0.36
  -4  12   0   26.24    1.48
  -3  12   0    1.31    0.37
  -2  12   0   36.67    2.09
  -1  12   0    4.81    0.60
   0  12   0   13.75    1.08
   1  12   0    0.29    0.48
   2  12   0   14.13    0.90
   3  12   0    0.46    0.43
   4  12   0    5.50    0.64
   5  12   0    3.52    1.41
  -7  13   0    8.44    0.81
  -6  13   0    5.84    0.64
  -5  13   0    7.75    0.71
  -4  13   0    2.63    0.47
  -3  13   0   28.47    1.57
  -2  13   0   14.17    1.06
  -1  13   0   12.25    0.97
   0  13   0   11.14    0.98
   1  13   0   11.05    0.80
   2  13   0    9.46    0.74
   3  13   0    3.95    0.58
  -6  14   0    0.47    0.48
  -5  14   0    6.92    0.70
  -4  14   0    3.14    0.54
  -3  14   0    3.92    0.65
  -2  14   0    4.95    0.70
  -1  14   0   14.21    1.16
   0  14   0    4.27    0.72
   1  14   0   13.89    0.93
   2  14   0    5.33    0.66
  -5  15   0    1.23    0.72
  -4  15   0    5.65    1.05
  -3  15   0    0.74    0.55
  -2  15   0    5.55    0.76
  -1  15   0    1.16    0.61
   0  15   0    8.77    1.02
   0 -15   1    0.31    0.55
   1 -15   1   14.80    0.92
   2 -15   1    0.32    0.51
   3 -15   1   11.81    0.95
   4 -15   1    0.30    0.49
   5 -15   1    7.05    1.37
  -3 -14   1    3.61    1.17
  -2 -14   1    5.72    0.77
  -1 -14   1    1.54    0.58
   0 -14   1    4.56    0.63
   1 -14   1   -0.15    0.39
   2 -14   1   13.10    0.97
   3 -14   1    8.16    0.79
   4 -14   1    8.62    0.78
   5 -14   1    1.62    0.49
   6 -14   1    5.84    0.74
  -3 -13   1    0.54    0.44
  -2 -13   1   17.74    0.98
  -1 -13   1   -0.02    0.46
   0 -13   1    8.88    0.66
   1 -13   1    2.58    0.43
   2 -13   1    8.41    0.61
   3 -13   1    5.10    0.62
   4 -13   1   15.19    1.00
   5 -13   1    3.30    0.53
   6 -13   1    6.43    0.67
   7 -13   1    4.18    0.64
  -4 -12   1   -0.38    0.43
  -3 -12   1   27.46    1.26
  -2 -12   1    0.54    0.36
  -1 -12   1   48.73    1.98
   0 -12   1    3.41    0.44
   1 -12   1   17.16    0.75
   2 -12   1    0.49    0.25
   3 -12   1   17.88    1.06
   4 -12   1    1.35    0.39
   5 -12   1   10.46    0.79
   6 -12   1    0.89    0.39
   7 -12   1    7.91    0.72
   8 -12   1    0.15    0.60
  -5 -11   1    0.97    0.49
  -4 -11   1    9.70    0.75
  -3 -11   1   -0.20    0.31
  -2 -11   1   41.85    1.57
  -1 -11   1    4.02    0.36
   0 -11   1   61.22    2.17
   1 -11   1   16.77    0.71
   2 -11   1   37.11    1.26
   3 -11   1    9.54    0.68
   4 -11   1   21.06    1.10
   5 -11   1   12.49    0.81
   6 -11   1   10.98    0.79
   7 -11   1    1.19    0.40
   8 -11   1    6.97    0.87
  -6 -10   1    7.72    0.75
  -5 -10   1   -0.27    0.38
  -4 -10   1   14.58    0.89
  -3 -10   1    0.42    0.30
  -2 -10   1    5.89    0.40
  -1 -10   1   26.54    0.96
   0 -10   1   51.73    1.65
   1 -10   1   18.61    0.74
   2 -10   1   40.89    1.34
   3 -10   1   14.41    0.61
   4 -10   1   55.94    2.37
   5 -10   1    3.48    0.43
   6 -10   1   25.00    1.26
   7 -10   1    2.72    0.43
   8 -10   1    3.84    0.64
   9 -10   1    0.49    0.58
  -7  -9   1    8.92    1.02
  -6  -9   1    0.30    0.36
  -5  -9   1   35.58    1.67
  -4  -9   1   11.29    0.65
  -3  -9   1   24.64    1.16
  -2  -9   1    5.75    0.38
  -1  -9   1   27.21    0.86
   0  -9   1   -0.07    0.14
   1  -9   1   40.32    1.34
   2  -9   1    1.01    0.18
   3  -9   1   43.92    1.42
   4  -9   1   11.69    0.67
   5  -9   1   53.14    2.27
   6  -9   1    1.82    0.34
   7  -9   1   17.02    0.98
   8  -9   1    0.43    0.38
   9  -9   1    9.47    0.93
  -7  -8   1    0.83    0.46
  -6  -8   1   15.92    0.86
  -5  -8   1    8.46    0.54
  -4  -8   1   59.75    1.85
  -3  -8   1   47.48    1.40
  -2  -8   1   30.38    0.93
  -1  -8   1   61.85    1.61
   0  -8   1   39.90    1.18
   1  -8   1   49.80    1.43
   2  -8   1    6.47    0.33
   3  -8   1   13.94    0.54
   4  -8   1   40.09    1.72
   5  -8   1   12.48    0.70
   6  -8   1   30.74    1.43
   7  -8   1    7.35    0.59
   8  -8   1   12.62    1.02
   9  -8   1    1.89    0.48
  -7  -7   1    0.11    0.39
  -6  -7   1    3.46    0.39
  -5  -7   1   11.05    0.54
  -4  -7   1   16.42    0.63
  -3  -7   1   22.23    0.71
  -2  -7   1  110.29    2.98
  -1  -7   1   13.07    0.46
   0  -7   1  109.99    2.59
   1  -7   1    1.97    0.13
   2  -7   1  135.34    3.92
   3  -7   1    0.49    0.12
   4  -7   1   25.25    1.12
   5  -7   1   12.85    0.69
   6  -7   1   15.39    0.82
   7  -7   1    2.58    0.37
   8  -7   1   10.99    0.93
   9  -7   1    4.50    0.61
  -8  -6   1    1.15    0.61
  -7  -6   1   10.18    0.74
  -6  -6   1    6.24    0.39
  -5  -6   1    5.33    0.33
  -4  -6   1    1.50    0.19
  -3  -6   1   65.21    1.99
  -2  -6   1    7.52    0.33
  -1  -6   1   87.57    2.08
   0  -6   1   22.62    0.60
   1  -6   1  216.61    5.83
   2  -6   1    0.14    0.06
   3  -6   1  148.17    4.85
   4  -6   1   15.92    0.63
   5  -6   1   47.25    1.99
   6  -6   1    0.60    0.22
   7  -6   1   28.91    1.38
   8  -6   1    0.63    0.33
   9  -6   1    6.26    0.74
  -8  -5   1   12.71    1.10
  -7  -5   1   13.69    0.82
  -6  -5   1   22.66    0.93
  -5  -5   1   10.63    0.47
  -4  -5   1    8.61    0.37
  -3  -5   1   22.69    0.69
  -2  -5   1   62.25    1.74
  -1  -5   1    0.76    0.08
   0  -5   1   30.87    0.72
   1  -5   1    0.38    0.06
   2  -5   1  291.78    7.80
   3  -5   1   60.62    1.86
   4  -5   1   77.72    2.61
   5  -5   1   14.96    0.72
   6  -5   1   40.08    1.73
   7  -5   1   14.38    0.78
   8  -5   1    5.95    0.63
   9  -5   1    4.24    1.02
  -9  -4   1    0.90    0.71
  -8  -4   1    5.71    0.70
  -7  -4   1   13.11    0.78
  -6  -4   1   37.64    1.43
  -5  -4   1    1.41    0.16
  -4  -4   1  112.89    3.12
  -3  -4   1    2.69    0.16
  -2  -4   1  193.00    6.42
  -1  -4   1    0.20    0.05
   0  -4   1   18.15    0.43
   1  -4   1    4.84    0.14
   2  -4   1   44.07    1.24
   3  -4   1   34.82    0.99
   4  -4   1   38.51    1.37
   5  -4   1   20.40    0.88
   6  -4   1   30.89    1.37
   7  -4   1   17.32    0.86
   8  -4   1   24.81    1.47
   9  -4   1    0.60    0.71
  -9  -3   1    3.08    0.98
  -8  -3   1    0.08    0.42
  -7  -3   1   21.13    0.91
  -6  -3   1    6.38    0.36
  -5  -3   1   82.12    2.49
  -4  -3   1    2.86    0.17
  -3  -3   1  188.88    5.10
  -2  -3   1    6.47    0.22
  -1  -3   1  397.59   11.66
   0  -3   1   18.18    0.49
   1  -3   1   92.14    2.15
   2  -3   1    7.88    0.30
   3  -3   1   75.41    2.57
   4  -3   1    0.22    0.06
   5  -3   1   52.67    2.11
   6  -3   1    9.70    0.55
   7  -3   1   26.39    1.21
   8  -3   1    0.03    0.28
   9  -3   1   15.12    1.84
  -9  -2   1   10.97    1.44
  -8  -2   1    7.04    0.60
  -7  -2   1    1.39    0.33
  -6  -2   1   11.12    0.47
  -5  -2   1   23.42    0.80
  -4  -2   1   36.10    1.14
  -3  -2   1    9.95    0.31
  -2  -2   1  157.38    4.55
  -1  -2   1  157.08    4.53
   0  -2   1  240.88    8.01
   1  -2   1  224.19    7.14
   2  -2   1    2.59    0.13
   3  -2   1   99.61    2.98
   4  -2   1   31.30    0.97
   5  -2   1   49.12    1.74
   6  -2   1    9.19    0.51
   7  -2   1    1.72    0.27
   8  -2   1   14.69    0.89
   9  -2   1    2.81    0.88
  -9  -1   1    1.54    0.61
  -8  -1   1   25.88    1.57
  -7  -1   1    0.35    0.24
  -6  -1   1   30.31    1.00
  -5  -1   1    0.30    0.11
  -4  -1   1   45.64    1.26
  -3  -1   1    6.16    0.21
  -2  -1   1    9.52    0.28
  -1  -1   1  214.95    5.32
   0  -1   1  209.63    9.98
   1  -1   1  216.02    7.00
   2  -1   1   42.83    1.23
   3  -1   1   70.41    1.77
   4  -1   1  236.78    6.96
   5  -1   1   21.71    0.72
   6  -1   1   53.78    2.17
   7  -1   1    2.03    0.28
   8  -1   1    5.91    0.52
   9  -1   1    2.41    0.82
 -10   0   1    1.56    1.08
  -9   0   1   28.15    1.78
  -8   0   1    0.13    0.43
  -7   0   1   41.77    1.77
  -6   0   1    0.93    0.17
  -5   0   1  133.35    3.97
  -4   0   1   38.88    1.09
  -3   0   1  184.71    4.89
  -2   0   1   34.23    0.94
  -1   0   1  299.37   11.18
   0   0   1   22.22    1.49
   1   0   1  124.21    6.04
   2   0   1    1.50    0.07
   3   0   1  161.76    4.87
   4   0   1    6.17    0.24
   5   0   1  171.01    5.08
   6   0   1    7.57    0.46
   7   0   1   33.00    1.42
   8   0   1    0.09    0.27
   9   0   1   13.07    1.62
 -10   1   1    4.58    0.81
  -9   1   1    2.01    0.59
  -8   1   1   15.70    1.12
  -7   1   1   10.86    0.81
  -6   1   1   46.25    1.45
  -5   1   1   16.19    0.55
  -4   1   1  176.21    5.20
  -3   1   1  216.86    6.35
  -2   1   1  104.99    3.50
  -1   1   1  184.95    6.77
   1   1   1   62.61    2.08
   2   1   1   44.73    1.80
   3   1   1   13.83    0.46
   4   1   1   92.27    3.15
   5   1   1    5.53    0.26
   6   1   1   70.39    2.85
   7   1   1    6.23    0.48
   8   1   1   21.40    1.11
   9   1   1    1.80    0.87
 -10   2   1    7.30    0.88
  -8   2   1   18.23    1.20
  -7   2   1    1.95    0.39
  -6   2   1   35.97    1.43
  -5   2   1   52.18    1.75
  -4   2   1  113.01    3.74
  -3   2   1   71.09    2.40
  -2   2   1  950.02   35.00
  -1   2   1  200.18    8.86
   0   2   1  376.73   23.95
   1   2   1   53.02    3.96
   2   2   1  453.88   17.02
   3   2   1    0.23    0.09
   4   2   1   53.58    1.78
   5   2   1   16.59    0.58
   6   2   1   23.53    0.96
   7   2   1   16.76    0.84
   8   2   1    8.94    0.71
   9   2   1    5.74    1.15
 -10   3   1    1.24    0.61
  -9   3   1   14.72    1.15
  -8   3   1    0.37    0.40
  -7   3   1   39.98    1.61
  -6   3   1    6.12    0.41
  -5   3   1   32.07    1.29
  -4   3   1    6.08    0.26
  -3   3   1  189.03    6.23
  -2   3   1    1.58    0.11
  -1   3   1  243.33   10.64
   0   3   1   22.47    1.09
   1   3   1  451.97   30.33
   2   3   1    5.20    0.29
   3   3   1  210.32    7.86
   4   3   1   23.78    0.85
   5   3   1   32.88    1.22
   6   3   1    0.21    0.16
   7   3   1   29.51    1.30
   8   3   1    0.46    0.72
   9   3   1    5.01    1.21
 -10   4   1    4.99    1.37
  -9   4   1    4.46    0.63
  -8   4   1   21.62    1.00
  -7   4   1   21.55    0.96
  -6   4   1   19.52    0.85
  -5   4   1   40.52    1.64
  -4   4   1    1.27    0.14
  -3   4   1   53.87    2.08
  -2   4   1   42.44    2.07
  -1   4   1    9.15    0.37
   0   4   1   55.80    2.48
   1   4   1    0.09    0.15
   2   4   1  256.53   11.51
   3   4   1   43.38    1.69
   4   4   1   67.13    2.23
   5   4   1   36.98    1.30
   6   4   1   53.80    1.68
   7   4   1   15.41    0.87
   8   4   1    5.81    1.10
  -9   5   1    1.13    0.81
  -8   5   1   14.37    0.99
  -7   5   1   27.38    1.16
  -6   5   1   43.57    1.71
  -5   5   1    2.89    0.23
  -4   5   1   88.38    3.31
  -3   5   1   26.09    1.04
  -2   5   1   99.83    3.79
   0   5   1   47.78    1.81
   1   5   1   25.28    1.04
   2   5   1   19.97    0.87
   3   5   1   81.29    3.21
   4   5   1   32.06    1.17
   5   5   1   25.24    0.97
   6   5   1   31.69    1.23
   7   5   1    9.91    0.69
   8   5   1   14.11    1.73
  -9   6   1    8.17    0.79
  -8   6   1    0.22    0.38
  -7   6   1   24.69    1.35
  -6   6   1    2.10    0.34
  -5   6   1   59.04    2.80
  -4   6   1    3.56    0.31
  -3   6   1   97.49    4.43
  -2   6   1    2.89    0.19
  -1   6   1  197.48    7.62
   0   6   1   60.27    2.36
   1   6   1   24.47    1.07
   2   6   1    3.74    0.31
   3   6   1   10.26    0.58
   4   6   1    2.36    0.30
   5   6   1   28.06    1.06
   6   6   1    1.09    0.29
   7   6   1   18.00    1.05
   8   6   1    0.08    0.90
  -9   7   1    7.26    1.12
  -8   7   1    5.02    0.58
  -7   7   1    1.54    0.39
  -6   7   1   22.63    1.22
  -5   7   1    5.18    0.45
  -4   7   1   35.51    1.70
  -3   7   1    3.97    0.26
  -2   7   1  105.91    4.06
  -1   7   1   51.44    2.54
   0   7   1  154.15    6.92
   1   7   1   79.58    5.62
   2   7   1   27.04    1.22
   3   7   1   37.65    1.63
   4   7   1   30.52    1.33
   5   7   1   12.93    0.68
   6   7   1    3.09    0.44
   7   7   1    0.76    0.41
  -9   8   1    2.79    0.60
  -8   8   1   17.09    1.12
  -7   8   1    0.92    0.37
  -6   8   1   24.97    1.34
  -5   8   1    6.11    0.49
  -4   8   1   54.65    2.05
  -3   8   1    1.87    0.19
  -2   8   1   28.31    1.38
  -1   8   1   39.69    1.97
   0   8   1  102.64    4.05
   1   8   1   35.20    1.93
   2   8   1   40.38    1.72
   3   8   1    5.83    0.46
   4   8   1   62.24    2.48
   5   8   1   -0.02    0.34
   6   8   1   14.16    0.91
   7   8   1   -0.28    0.44
  -9   9   1   12.35    1.03
  -8   9   1    0.97    0.45
  -7   9   1   19.18    1.11
  -6   9   1    0.00    0.29
  -5   9   1   36.36    1.45
  -4   9   1    3.11    0.27
  -3   9   1   20.35    1.02
  -2   9   1    8.28    0.58
  -1   9   1   13.41    0.69
   0   9   1    3.02    0.42
   1   9   1   24.04    1.43
   2   9   1   -0.24    0.24
   3   9   1   40.28    1.77
   4   9   1    1.57    0.39
   5   9   1   40.32    1.79
   6   9   1    1.40    0.47
   7   9   1   11.42    1.06
  -9  10   1    1.29    0.81
  -8  10   1   11.92    1.01
  -7  10   1    7.04    0.66
  -6  10   1   12.64    0.68
  -5  10   1    7.93    0.63
  -4  10   1   38.94    1.96
  -3  10   1   41.52    2.12
  -2  10   1   23.17    1.58
  -1  10   1   24.72    1.13
   0  10   1   26.12    1.37
   1  10   1    9.46    0.78
   2  10   1   13.24    0.80
   3  10   1    0.83    0.36
   4  10   1   13.00    0.84
   5  10   1    0.36    0.43
   6  10   1   14.74    1.19
  -8  11   1    8.29    0.79
  -7  11   1    1.48    0.43
  -6  11   1   13.66    0.96
  -5  11   1   11.49    0.83
  -4  11   1   12.46    0.83
  -3  11   1   14.20    0.93
  -2  11   1   46.98    2.45
  -1  11   1    6.63    0.95
   0  11   1   21.31    1.30
   1  11   1    2.76    0.53
   2  11   1   27.93    1.39
   3  11   1    0.05    0.38
   4  11   1    2.31    0.48
   5  11   1    2.67    0.54
  -7  12   1   12.86    1.01
  -6  12   1    1.18    0.43
  -5  12   1    8.56    0.69
  -4  12   1    0.64    0.37
  -3  12   1   30.26    1.70
  -2  12   1   -0.06    0.39
  -1  12   1   36.11    2.06
   0  12   1   -0.30    0.43
   1  12   1   47.47    2.68
   2  12   1    0.53    0.42
   3  12   1   24.77    1.35
   4  12   1    3.25    0.56
  -7  13   1    5.46    0.71
  -6  13   1    8.55    0.75
  -5  13   1    8.79    0.74
  -4  13   1    9.04    0.79
  -3  13   1    4.18    0.55
  -2  13   1   15.78    1.18
  -1  13   1    4.81    0.66
   0  13   1   13.47    1.14
   1  13   1    1.78    0.59
   2  13   1   26.93    1.41
   3  13   1    4.53    0.61
  -6  14   1   11.43    0.94
  -5  14   1    0.60    0.47
  -4  14   1   13.21    0.99
  -3  14   1    1.32    0.53
  -2  14   1   12.29    1.07
  -1  14   1    0.30    0.51
   0  14   1    6.85    0.83
   1  14   1    1.64    0.48
   2  14   1    2.61    0.61
  -5  15   1   14.22    1.71
  -4  15   1    0.74    0.76
  -3  15   1    8.72    0.87
  -2  15   1    0.25    0.54
  -1  15   1   12.71    1.13
   0  15   1    2.36    1.00
   0 -15   2    1.61    0.61
   1 -15   2   -0.15    0.43
   2 -15   2    6.18    0.74
   3 -15   2    0.42    0.49
   4 -15   2    5.09    0.77
   5 -15   2    0.24    0.82
  -2 -14   2    4.43    0.72
  -1 -14   2    7.05    0.76
   0 -14   2    8.77    0.70
   1 -14   2    4.87    0.55
   2 -14   2    6.44    0.71
   3 -14   2    6.81    0.73
   4 -14   2    3.66    0.58
   5 -14   2    3.25    0.56
  -3 -13   2    3.26    0.51
  -2 -13   2    8.11    0.70
  -1 -13   2   24.81    1.31
   0 -13   2    3.23    0.48
   1 -13   2   20.88    1.04
   2 -13   2    3.16    0.52
   3 -13   2   24.12    1.35
   4 -13   2    0.15    0.39
   5 -13   2    7.13    0.69
   6 -13   2    0.35    0.40
   7 -13   2    3.73    0.93
  -4 -12   2    4.18    0.58
  -3 -12   2   -0.11    0.37
  -2 -12   2    6.35    0.53
  -1 -12   2   -0.39    0.37
   0 -12   2   15.88    1.55
   1 -12   2    0.36    0.24
   2 -12   2   30.13    1.27
   3 -12   2    0.28    0.33
   4 -12   2   23.95    1.29
   5 -12   2    1.87    0.43
   6 -12   2    7.50    0.69
   7 -12   2   -0.01    0.43
  -5 -11   2    7.65    0.69
  -4 -11   2   17.28    1.24
  -3 -11   2    2.50    0.39
  -2 -11   2    8.04    0.56
  -1 -11   2    9.68    0.49
   0 -11   2    7.38    0.44
   1 -11   2   12.77    0.60
   2 -11   2    1.97    0.26
   3 -11   2   35.35    1.68
   4 -11   2    4.80    0.51
   5 -11   2   21.78    1.17
   6 -11   2    7.49    0.65
   7 -11   2    7.82    0.85
   8 -11   2    1.79    0.57
  -6 -10   2    2.74    0.53
  -5 -10   2   23.23    1.24
  -4 -10   2    6.86    0.57
  -3 -10   2   48.93    1.80
  -2 -10   2    2.12    0.27
  -1 -10   2   36.96    1.12
   0 -10   2    0.17    0.16
   1 -10   2   39.54    1.31
   2 -10   2    0.19    0.16
   3 -10   2   15.32    0.84
   4 -10   2   14.19    0.82
   5 -10   2   21.80    1.08
   6 -10   2    2.45    0.41
   7 -10   2    7.51    0.78
   8 -10   2    1.61    0.86
   9 -10   2    4.84    0.91
  -7  -9   2    1.63    1.03
  -6  -9   2    4.32    0.49
  -5  -9   2    2.61    0.38
  -4  -9   2   40.01    1.71
  -3  -9   2    0.87    0.21
  -2  -9   2   62.74    1.94
  -1  -9   2    0.73    0.16
   0  -9   2  122.23    3.37
   1  -9   2    5.07    0.31
   2  -9   2   55.03    1.75
   3  -9   2    2.48    0.33
   4  -9   2   33.61    1.49
   5  -9   2    0.14    0.24
   6  -9   2   23.52    1.16
   7  -9   2   -0.51    0.33
   8  -9   2    7.63    0.83
   9  -9   2   -0.54    0.41
  -7  -8   2    0.90    0.46
  -6  -8   2    5.11    0.46
  -5  -8   2    4.76    0.41
  -4  -8   2    5.08    0.34
  -3  -8   2   31.20    0.97
  -2  -8   2    4.79    0.28
  -1  -8   2   76.06    2.10
   0  -8   2    8.86    0.35
   1  -8   2   98.24    2.56
   2  -8   2   95.49    2.86
   3  -8   2   42.65    1.37
   4  -8   2   32.24    1.39
   5  -8   2   30.79    1.40
   6  -8   2   10.35    0.70
   7  -8   2    5.45    0.63
   8  -8   2    2.81    0.52
   9  -8   2    5.56    0.73
  -8  -7   2    0.88    0.74
  -7  -7   2   25.80    1.35
  -6  -7   2    0.30    0.28
  -5  -7   2   33.57    1.30
  -4  -7   2    0.38    0.17
  -3  -7   2   60.03    1.67
  -2  -7   2    0.23    0.12
  -1  -7   2   22.94    0.65
   0  -7   2   18.78    0.51
   1  -7   2   68.10    1.76
   2  -7   2   44.55    1.27
   3  -7   2   85.36    2.37
   4  -7   2   12.31    0.57
   5  -7   2   40.40    1.74
   6  -7   2    9.69    0.63
   7  -7   2   29.00    1.73
   8  -7   2    1.47    0.42
   9  -7   2    6.16    0.72
  -8  -6   2   11.11    1.05
  -7  -6   2    0.11    0.34
  -6  -6   2   39.41    1.71
  -5  -6   2    3.43    0.27
  -4  -6   2   49.95    1.57
  -3  -6   2   21.58    0.74
  -2  -6   2  103.32    2.81
  -1  -6   2   17.88    0.45
   0  -6   2    3.76    0.16
   1  -6   2    0.58    0.07
   2  -6   2   61.96    1.61
   3  -6   2    1.58    0.12
   4  -6   2   70.99    2.45
   5  -6   2    4.53    0.37
   6  -6   2   58.07    2.45
   7  -6   2    0.35    0.30
   8  -6   2   26.31    1.64
   9  -6   2    0.05    0.38
  -8  -5   2    0.21    0.48
  -7  -5   2   13.47    0.83
  -6  -5   2    3.60    0.33
  -5  -5   2   21.47    0.79
  -4  -5   2   16.48    0.55
  -3  -5   2  114.38    3.16
  -2  -5   2  132.11    3.27
  -1  -5   2   71.54    1.74
   0  -5   2  221.33    5.05
   1  -5   2   31.44    0.72
   2  -5   2   94.30    2.32
   3  -5   2   50.66    1.53
   4  -5   2   30.50    1.11
   5  -5   2   20.89    0.82
   6  -5   2    4.08    0.37
   7  -5   2   28.85    1.70
   8  -5   2   11.38    0.94
   9  -5   2    5.98    0.70
  -9  -4   2    4.34    0.94
  -8  -4   2    1.05    0.43
  -7  -4   2   10.39    0.57
  -6  -4   2    0.56    0.18
  -5  -4   2   15.04    0.52
  -4  -4   2   15.45    0.51
  -3  -4   2   18.84    0.57
  -2  -4   2  114.82    2.87
  -1  -4   2  226.72    6.16
   0  -4   2   54.81    1.28
   1  -4   2  109.53    2.38
   2  -4   2   14.59    0.46
   3  -4   2  147.57    4.82
   4  -4   2    0.17    0.11
   5  -4   2   47.75    1.71
   6  -4   2    5.40    0.41
   7  -4   2   12.54    0.89
   8  -4   2    2.08    0.42
   9  -4   2    8.55    0.82
  -9  -3   2    1.12    0.92
  -8  -3   2   16.56    1.19
  -7  -3   2    0.08    0.19
  -6  -3   2   23.01    0.82
  -5  -3   2    6.27    0.32
  -4  -3   2   39.11    1.11
  -3  -3   2   22.82    0.61
  -2  -3   2   52.30    1.74
  -1  -3   2   17.88    0.48
   0  -3   2  343.51    7.92
   1  -3   2    6.08    0.17
   2  -3   2  287.63   10.80
   3  -3   2    0.92    0.11
   4  -3   2  217.72    7.23
   5  -3   2   21.70    0.84
   6  -3   2   34.91    1.49
   7  -3   2    0.80    0.31
   8  -3   2   15.63    1.07
   9  -3   2    0.42    0.37
  -9  -2   2    8.91    1.30
  -8  -2   2    6.69    0.59
  -7  -2   2    9.86    0.49
  -6  -2   2   33.68    1.12
  -5  -2   2   51.08    1.59
  -4  -2   2  124.05    3.70
  -3  -2   2    4.61    0.17
  -2  -2   2   56.73    1.44
  -1  -2   2    7.92    0.22
   0  -2   2   73.46    1.74
   1  -2   2   53.38    1.32
   2  -2   2    0.53    0.07
   3  -2   2  107.03    3.56
   4  -2   2   27.44    0.78
   5  -2   2   78.09    2.74
   6  -2   2   25.51    1.13
   7  -2   2   15.58    1.00
   8  -2   2    4.62    0.56
   9  -2   2    6.41    0.71
 -10  -1   2    1.02    1.17
  -9  -1   2   10.62    1.03
  -8  -1   2    1.42    0.50
  -7  -1   2   12.47    0.60
  -6  -1   2   25.43    0.98
  -5  -1   2  100.75    3.09
  -4  -1   2   48.01    1.45
  -3  -1   2  230.43    6.48
  -2  -1   2    3.38    0.14
  -1  -1   2  137.61    3.91
   0  -1   2   22.15    0.84
   1  -1   2   99.05    3.68
   2  -1   2    0.51    0.05
   3  -1   2   18.77    0.55
   4  -1   2   76.96    2.14
   5  -1   2   33.15    1.41
   6  -1   2    9.75    0.55
   7  -1   2   25.82    1.50
   8  -1   2    8.69    0.79
   9  -1   2   17.32    1.30
 -10   0   2    9.37    1.58
  -9   0   2   -0.05    0.54
  -8   0   2    6.01    0.66
  -7   0   2    3.41    0.37
  -6   0   2   22.07    0.82
  -5   0   2    4.92    0.26
  -4   0   2  149.54    4.47
  -3   0   2    4.77    0.20
  -2   0   2  104.68    3.41
  -1   0   2   22.47    0.79
   0   0   2  229.46   10.48
   1   0   2  176.16    8.29
   2   0   2  106.40    3.51
   3   0   2   65.09    1.99
   4   0   2   35.34    1.02
   5   0   2    0.11    0.10
   6   0   2   33.98    1.46
   7   0   2   -0.15    0.27
   8   0   2   14.50    1.06
   9   0   2   -0.16    0.48
 -10   1   2    4.46    0.81
  -9   1   2    7.76    0.84
  -8   1   2   12.16    0.97
  -7   1   2    5.71    0.56
  -6   1   2   27.35    1.01
  -5   1   2   20.01    0.67
  -4   1   2   12.34    0.42
  -3   1   2   81.50    2.74
  -2   1   2   32.87    1.14
  -1   1   2  274.88   10.44
   0   1   2   16.83    0.80
   1   1   2  344.55   11.11
   2   1   2  263.96    8.80
   3   1   2   88.72    3.01
   4   1   2   39.42    1.22
   5   1   2   32.57    1.02
   6   1   2   20.41    0.95
   7   1   2    5.44    0.59
   8   1   2    5.44    0.64
   9   1   2    6.89    1.23
 -10   2   2    1.25    0.62
  -9   2   2    9.84    0.91
  -8   2   2    7.96    0.71
  -7   2   2   50.38    2.51
  -6   2   2    0.15    0.18
  -5   2   2   70.11    2.35
  -4   2   2    9.84    0.40
  -3   2   2  110.67    3.62
  -2   2   2  122.14    3.95
  -1   2   2    1.67    0.14
   0   2   2   31.56    1.53
   1   2   2  171.17    5.51
   2   2   2  139.89    4.60
   3   2   2  181.38    6.02
   4   2   2   19.36    0.71
   5   2   2   89.33    3.03
   6   2   2    7.48    0.50
   7   2   2   38.93    2.09
   8   2   2    0.16    0.38
   9   2   2    2.52    1.02
 -10   3   2    4.95    0.76
  -9   3   2    0.67    0.48
  -8   3   2   29.79    1.64
  -7   3   2   -0.18    0.23
  -6   3   2   85.26    3.27
  -5   3   2   17.75    0.68
  -4   3   2  152.40    5.01
  -3   3   2   41.82    1.41
  -2   3   2  468.29   15.26
  -1   3   2  115.49    4.86
   0   3   2   48.74    1.84
   1   3   2   11.78    0.69
   2   3   2  232.19    9.03
   3   3   2    4.80    0.23
   4   3   2  109.46    4.06
   5   3   2    4.01    0.28
   6   3   2   67.11    2.67
   7   3   2    0.07    0.35
   8   3   2   18.61    1.34
   9   3   2    0.93    1.00
 -10   4   2    6.15    1.61
  -9   4   2    3.56    0.91
  -8   4   2    5.56    0.48
  -7   4   2   28.12    1.21
  -6   4   2   22.60    1.17
  -5   4   2   29.08    1.20
  -4   4   2   86.31    2.97
  -3   4   2  355.43   13.15
  -2   4   2  126.54    5.41
  -1   4   2  135.56    5.86
   0   4   2  133.28    4.97
   1   4   2   14.21    0.81
   2   4   2   46.91    1.59
   3   4   2   65.40    2.62
   4   4   2   15.25    0.70
   5   4   2   28.46    1.09
   6   4   2    0.32    0.25
   7   4   2   37.04    1.93
   8   4   2    4.42    0.68
  -9   5   2   15.41    1.75
  -8   5   2    1.40    0.44
  -7   5   2   15.99    1.00
  -6   5   2    7.25    0.47
  -5   5   2   39.12    1.54
  -4   5   2   21.03    0.86
  -3   5   2   70.36    2.61
  -2   5   2   97.93    3.75
  -1   5   2  299.63   18.77
   0   5   2   27.81    1.16
   1   5   2  177.97    8.57
   2   5   2    7.87    0.44
   3   5   2  150.23    5.76
   4   5   2    0.49    0.21
   5   5   2   32.87    1.20
   6   5   2    4.57    0.46
   7   5   2    4.96    0.68
   8   5   2    4.52    0.73
  -9   6   2    3.93    0.63
  -8   6   2   13.90    1.02
  -7   6   2    1.39    0.38
  -6   6   2   13.71    0.83
  -5   6   2   23.90    1.24
  -4   6   2   44.01    2.03
  -3   6   2    2.48    0.19
  -2   6   2   43.97    1.73
  -1   6   2   10.70    0.47
   0   6   2  136.84    5.18
   1   6   2    1.80    0.31
   2   6   2   98.75    5.09
   3   6   2    5.15    0.39
   4   6   2  147.13    5.56
   5   6   2    6.89    0.45
   6   6   2   17.30    0.89
   7   6   2    0.88    0.57
   8   6   2    7.78    1.22
  -9   7   2    9.07    0.84
  -8   7   2    6.66    0.67
  -7   7   2   13.89    0.91
  -6   7   2    7.27    0.60
  -5   7   2   52.44    2.49
  -4   7   2   47.16    1.83
  -3   7   2   10.21    0.48
  -2   7   2    6.82    0.35
  -1   7   2   52.12    2.51
   0   7   2    5.92    0.36
   1   7   2   56.71    2.98
   2   7   2    0.91    0.32
   3   7   2   60.47    2.42
   4   7   2   13.06    0.76
   5   7   2   49.01    1.75
   6   7   2   14.17    0.89
   7   7   2    6.23    0.83
  -9   8   2    8.15    0.82
  -8   8   2    1.80    0.50
  -7   8   2    9.94    0.77
  -6   8   2    8.57    0.67
  -5   8   2   39.82    1.61
  -4   8   2    2.41    0.24
  -3   8   2   97.67    3.77
  -2   8   2    0.09    0.19
  -1   8   2   61.24    2.49
   0   8   2    3.63    0.31
   1   8   2   30.19    1.67
   2   8   2    5.03    0.56
   3   8   2   13.62    0.76
   4   8   2   16.42    0.88
   5   8   2   20.67    1.08
   6   8   2    5.14    0.58
   7   8   2   11.93    1.20
  -9   9   2    0.42    0.53
  -8   9   2   10.63    0.86
  -7   9   2    2.19    0.44
  -6   9   2   18.91    0.87
  -5   9   2    1.18    0.24
  -4   9   2   51.92    2.51
  -3   9   2    5.53    0.45
  -2   9   2   81.65    3.89
  -1   9   2    2.35    0.28
   0   9   2   87.69    4.30
   1   9   2   15.63    1.08
   2   9   2   35.10    1.55
   3   9   2    5.32    0.49
   4   9   2    8.17    0.61
   5   9   2    0.25    0.41
   6   9   2   10.15    0.81
  -9  10   2    3.87    0.91
  -8  10   2    5.02    0.65
  -7  10   2    6.54    0.51
  -6  10   2   11.59    0.67
  -5  10   2    9.29    0.71
  -4  10   2    2.81    0.38
  -3  10   2   23.81    1.29
  -2  10   2   22.95    1.24
  -1  10   2   45.70    1.89
   0  10   2    7.89    0.66
   1  10   2   35.71    2.05
   2  10   2   38.83    1.75
   3  10   2    9.31    0.68
   4  10   2   16.32    1.04
   5  10   2    3.91    0.55
   6  10   2    5.68    0.80
  -8  11   2    3.14    0.89
  -7  11   2   16.62    1.11
  -6  11   2   -0.16    0.34
  -5  11   2    9.89    0.78
  -4  11   2    1.29    0.36
  -3  11   2   21.48    1.22
  -2  11   2    1.34    0.30
  -1  11   2   10.88    0.83
   0  11   2    4.28    0.56
   1  11   2   22.17    1.42
   2  11   2   17.33    0.97
   3  11   2   31.87    1.54
   4  11   2    1.46    0.46
   5  11   2   17.71    1.26
  -7  12   2    0.39    0.44
  -6  12   2   14.94    1.04
  -5  12   2    1.39    0.42
  -4  12   2   19.32    1.17
  -3  12   2    0.26    0.36
  -2  12   2   27.99    1.65
  -1  12   2    3.70    0.55
   0  12   2    5.52    0.69
   1  12   2    0.90    0.47
   2  12   2   14.92    0.95
   3  12   2    0.50    0.43
   4  12   2   11.19    0.85
  -7  13   2    7.00    1.00
  -6  13   2    3.54    0.55
  -5  13   2    8.27    0.75
  -4  13   2    6.93    0.68
  -3  13   2   24.10    1.44
  -2  13   2    7.61    0.76
  -1  13   2    9.73    0.89
   0  13   2   15.20    1.15
   1  13   2    3.68    0.69
   2  13   2    2.82    0.50
   3  13   2    3.85    0.58
  -6  14   2    2.29    0.56
  -5  14   2   12.55    0.99
  -4  14   2    1.68    0.52
  -3  14   2   10.67    0.93
  -2  14   2    5.57    0.73
  -1  14   2   23.10    1.60
   0  14   2    1.08    0.59
   1  14   2   16.77    1.35
   2  14   2    1.25    0.96
  -5  15   2    2.18    0.81
  -4  15   2    8.62    0.94
  -3  15   2    0.34    0.53
  -2  15   2    6.94    0.81
  -1  15   2    0.68    0.59
   0  15   2   14.84    2.39
   0 -15   3    0.22    0.50
   1 -15   3   12.19    0.98
   2 -15   3    0.00    0.48
   3 -15   3    9.86    0.87
   4 -15   3    0.92    0.80
  -2 -14   3    3.09    0.73
  -1 -14   3    0.55    0.51
   0 -14   3    7.22    0.65
   1 -14   3    0.88    0.44
   2 -14   3   14.86    1.03
   3 -14   3    6.41    0.68
   4 -14   3    5.85    0.67
   5 -14   3    3.96    0.74
  -3 -13   3   -0.54    0.38
  -2 -13   3    8.58    0.78
  -1 -13   3    0.04    0.42
   0 -13   3    8.29    0.62
   1 -13   3    0.82    0.36
   2 -13   3    8.37    0.73
   3 -13   3    6.31    0.63
   4 -13   3   12.93    0.90
   5 -13   3    0.31    0.41
   6 -13   3   11.90    1.14
  -4 -12   3    0.08    0.41
  -3 -12   3   13.72    0.81
  -2 -12   3    3.55    0.45
  -1 -12   3   19.10    0.94
   0 -12   3   11.46    0.70
   1 -12   3   12.83    0.63
   2 -12   3    0.30    0.34
   3 -12   3   11.08    0.80
   4 -12   3    0.12    0.33
   5 -12   3   10.12    0.80
   6 -12   3    0.08    0.45
   7 -12   3    6.30    0.80
  -5 -11   3    1.32    0.45
  -4 -11   3   13.53    0.87
  -3 -11   3    5.52    0.49
  -2 -11   3   23.15    1.00
  -1 -11   3   13.77    0.65
   0 -11   3   31.51    1.07
   1 -11   3   46.49    1.52
   2 -11   3   12.19    0.78
   3 -11   3    5.60    0.53
   4 -11   3    7.50    0.61
   5 -11   3    9.70    0.72
   6 -11   3    3.71    0.62
   7 -11   3    3.38    0.61
   8 -11   3    4.65    0.73
  -6 -10   3    5.48    0.81
  -5 -10   3    0.82    0.39
  -4 -10   3    5.92    0.53
  -3 -10   3    1.01    0.31
  -2 -10   3    4.14    0.33
  -1 -10   3    9.90    0.47
   0 -10   3   56.23    1.75
   1 -10   3    8.50    0.42
   2 -10   3   56.64    1.81
   3 -10   3    2.03    0.33
   4 -10   3   27.86    1.28
   5 -10   3    1.93    0.35
   6 -10   3   20.76    1.35
   7 -10   3   -0.01    0.38
   8 -10   3    5.19    0.71
  -7  -9   3    8.66    1.85
  -6  -9   3    2.66    0.42
  -5  -9   3    9.46    0.61
  -4  -9   3    8.02    0.52
  -3  -9   3   12.42    0.51
  -2  -9   3    2.22    0.25
  -1  -9   3    9.38    0.42
   0  -9   3    2.95    0.21
   1  -9   3   71.78    2.00
   2  -9   3   -0.02    0.12
   3  -9   3   53.84    1.95
   4  -9   3    1.46    0.25
   5  -9   3   47.04    1.99
   6  -9   3    3.03    0.48
   7  -9   3   13.33    1.06
   8  -9   3    1.13    0.46
   9  -9   3    5.95    1.02
  -7  -8   3    4.94    0.60
  -6  -8   3   15.29    0.80
  -5  -8   3   14.57    0.73
  -4  -8   3   32.57    1.10
  -3  -8   3   40.51    1.19
  -2  -8   3   14.52    0.52
  -1  -8   3   31.74    0.89
   0  -8   3   12.43    0.40
   1  -8   3   18.65    0.52
   2  -8   3   36.86    1.08
   3  -8   3   10.88    0.54
   4  -8   3   30.35    1.17
   5  -8   3    4.74    0.42
   6  -8   3   17.95    1.16
   7  -8   3   17.85    1.21
   8  -8   3    4.80    0.66
   9  -8   3    3.31    0.60
  -8  -7   3    2.67    0.84
  -7  -7   3    3.79    0.53
  -6  -7   3   13.35    0.71
  -5  -7   3    8.76    0.51
  -4  -7   3   35.36    1.16
  -3  -7   3   25.76    0.85
  -2  -7   3  176.00    5.12
  -1  -7   3    2.14    0.14
   0  -7   3   89.44    2.21
   1  -7   3    0.05    0.07
   2  -7   3   90.60    2.28
   3  -7   3    0.83    0.17
   4  -7   3   32.89    1.23
   5  -7   3   11.56    0.60
   6  -7   3   14.22    0.96
   7  -7   3    4.02    0.56
   8  -7   3   18.70    1.29
   9  -7   3    3.71    0.59
  -8  -6   3    1.32    0.44
  -7  -6   3    8.96    0.66
  -6  -6   3    2.86    0.41
  -5  -6   3    8.00    0.41
  -4  -6   3    3.16    0.24
  -3  -6   3   73.31    2.06
  -2  -6   3    3.79    0.19
  -1  -6   3  161.68    4.00
   0  -6   3    7.48    0.23
   1  -6   3  160.69    4.02
   2  -6   3    3.48    0.14
   3  -6   3  139.52    4.13
   4  -6   3    9.55    0.47
   5  -6   3   15.47    0.70
   6  -6   3    0.21    0.25
   7  -6   3   21.51    1.38
   8  -6   3    0.00    0.33
   9  -6   3    5.46    0.70
  10  -6   3    0.14    0.81
  -8  -5   3    5.14    0.55
  -7  -5   3   19.70    1.06
  -6  -5   3    4.72    0.36
  -5  -5   3   40.64    1.24
  -4  -5   3    2.74    0.21
  -3  -5   3   18.84    0.59
  -2  -5   3   46.13    1.21
  -1  -5   3   57.72    1.41
   0  -5   3   67.30    1.51
   1  -5   3   26.75    0.62
   2  -5   3  143.31    3.56
   3  -5   3  124.22    4.06
   4  -5   3   54.23    2.19
   5  -5   3   53.61    1.94
   6  -5   3   21.02    1.03
   7  -5   3    9.96    0.84
   8  -5   3   12.45    1.02
   9  -5   3    6.35    0.74
  10  -5   3    4.28    0.84
  -9  -4   3    0.54    0.64
  -8  -4   3    9.48    0.72
  -7  -4   3    3.06    0.40
  -6  -4   3   36.67    1.24
  -5  -4   3   -0.03    0.14
  -4  -4   3   72.81    2.07
  -3  -4   3    2.73    0.16
  -2  -4   3   26.94    0.73
  -1  -4   3    3.42    0.13
   0  -4   3   34.96    0.91
   1  -4   3   15.79    0.39
   2  -4   3   69.09    1.83
   3  -4   3   92.63    4.44
   4  -4   3   95.93    3.29
   5  -4   3    9.95    0.48
   6  -4   3   54.71    2.76
   7  -4   3    9.25    0.77
   8  -4   3   22.89    1.48
   9  -4   3    0.23    0.39
  10  -4   3    6.46    1.01
  -9  -3   3    4.01    0.79
  -8  -3   3    0.22    0.34
  -7  -3   3    8.45    0.48
  -6  -3   3    0.49    0.17
  -5  -3   3  109.20    3.32
  -4  -3   3   12.73    0.50
  -3  -3   3  111.35    2.82
  -2  -3   3   76.68    2.29
  -1  -3   3  249.04    6.68
   0  -3   3   57.86    1.54
   1  -3   3   91.61    2.12
   2  -3   3   21.48    0.68
   3  -3   3   46.13    1.63
   4  -3   3    0.85    0.13
   5  -3   3   86.47    2.91
   6  -3   3    1.44    0.26
   7  -3   3   36.61    2.04
   8  -3   3    0.22    0.33
   9  -3   3   15.79    1.22
  10  -3   3    1.36    0.75
  -9  -2   3    6.07    0.89
  -8  -2   3    1.06    0.49
  -7  -2   3    3.02    0.31
  -6  -2   3   22.62    0.81
  -5  -2   3    4.54    0.26
  -4  -2   3   96.69    2.68
  -3  -2   3   28.53    0.82
  -2  -2   3  104.37    3.02
  -1  -2   3   86.74    2.14
   0  -2   3  285.47    7.81
   1  -2   3  370.80    9.16
   2  -2   3    7.51    0.32
   3  -2   3   62.23    2.04
   4  -2   3   37.06    1.29
   5  -2   3   20.49    0.80
   6  -2   3   12.36    0.69
   7  -2   3    6.18    0.62
   8  -2   3   13.03    1.01
   9  -2   3    4.28    0.62
  -9  -1   3    2.48    0.68
  -8  -1   3   11.54    0.81
  -7  -1   3    0.66    0.21
  -6  -1   3   22.21    0.87
  -5  -1   3   13.04    0.51
  -4  -1   3   29.61    0.95
  -3  -1   3   12.79    0.45
  -2  -1   3   30.20    0.86
  -1  -1   3  168.46    5.62
   0  -1   3  408.49   11.59
   1  -1   3  123.52    4.04
   2  -1   3  164.91    4.81
   3  -1   3    2.42    0.16
   4  -1   3   86.14    2.59
   5  -1   3    2.64    0.22
   6  -1   3   52.63    2.73
   7  -1   3    0.03    0.29
   8  -1   3    5.66    0.65
   9  -1   3    4.36    0.66
 -10   0   3    0.51    1.65
  -9   0   3    9.73    0.98
  -8   0   3    3.00    0.56
  -7   0   3   39.46    1.47
  -6   0   3   14.47    0.63
  -5   0   3   48.88    1.71
  -4   0   3   15.20    0.59
  -3   0   3   52.39    1.74
  -2   0   3    8.97    0.35
  -1   0   3   27.07    1.10
   0   0   3    0.50    0.07
   1   0   3  246.02    9.09
   2   0   3    0.25    0.06
   3   0   3  159.00    5.25
   4   0   3    0.45    0.08
   5   0   3  109.00    3.66
   6   0   3    9.26    0.72
   7   0   3   22.90    1.39
   8   0   3    3.20    0.53
   9   0   3    8.97    0.88
 -10   1   3    3.14    0.81
  -9   1   3    1.61    0.55
  -8   1   3   18.15    1.19
  -7   1   3   26.53    1.49
  -6   1   3   27.40    1.41
  -5   1   3   43.38    1.55
  -4   1   3   46.38    1.66
  -3   1   3  143.58    5.45
  -2   1   3   26.61    1.07
  -1   1   3   83.81    3.24
   0   1   3    9.71    0.42
   1   1   3   17.91    0.62
   2   1   3  142.28    4.23
   3   1   3    0.45    0.08
   4   1   3   37.74    1.34
   5   1   3   14.96    0.72
   6   1   3   53.29    2.64
   7   1   3   28.41    1.65
   8   1   3   16.70    1.22
   9   1   3    3.85    0.65
 -10   2   3    3.02    0.79
  -9   2   3    0.29    0.49
  -8   2   3    9.45    0.81
  -7   2   3    4.66    0.44
  -6   2   3   30.00    1.12
  -5   2   3   13.13    0.53
  -4   2   3   40.51    1.42
  -3   2   3   78.17    2.65
  -2   2   3  310.30    9.81
  -1   2   3   19.07    0.78
   0   2   3   74.01    2.47
   1   2   3    7.63    0.31
   2   2   3  163.45    5.35
   3   2   3    2.17    0.16
   4   2   3   26.52    1.10
   5   2   3    6.06    0.34
   6   2   3   16.33    1.04
   7   2   3    7.66    0.73
   8   2   3   22.72    1.50
   9   2   3    0.82    0.52
 -10   3   3    2.11    0.82
  -9   3   3    8.08    0.79
  -8   3   3    1.72    0.44
  -7   3   3   25.52    1.16
  -6   3   3    6.59    0.45
  -5   3   3   31.21    1.13
  -4   3   3    0.23    0.10
  -3   3   3  229.93    7.56
  -2   3   3    1.27    0.10
  -1   3   3  252.73    8.51
   0   3   3   52.33    2.00
   1   3   3  267.84    9.03
   2   3   3   16.42    0.59
   3   3   3  172.81    5.63
   4   3   3   29.98    1.25
   5   3   3    7.56    0.41
   6   3   3    0.94    0.38
   7   3   3   22.84    1.43
   8   3   3    0.50    0.48
   9   3   3    7.45    1.21
  -9   4   3    7.30    1.16
  -8   4   3    7.81    0.58
  -7   4   3   12.46    0.70
  -6   4   3   20.35    0.90
  -5   4   3   42.65    1.78
  -4   4   3   52.61    1.80
  -3   4   3    0.84    0.10
  -2   4   3   69.41    2.67
  -1   4   3   25.89    1.00
   0   4   3  135.23    6.53
   1   4   3   22.77    1.01
   2   4   3  174.28    6.73
   3   4   3  116.46    4.41
   4   4   3   55.92    2.22
   5   4   3   37.23    1.36
   6   4   3    8.18    0.79
   7   4   3    8.91    0.89
   8   4   3    4.10    0.69
  -9   5   3    0.48    0.75
  -8   5   3   19.89    1.27
  -7   5   3    6.93    0.62
  -6   5   3   60.46    3.00
  -5   5   3    0.18    0.16
  -4   5   3  199.45    7.54
  -3   5   3    0.30    0.09
  -2   5   3   72.41    2.72
   0   5   3  159.94    7.43
   1   5   3   22.14    0.98
   2   5   3   79.43    3.99
   3   5   3   63.71    2.52
   4   5   3   97.13    3.72
   5   5   3   16.47    0.83
   6   5   3   35.74    2.04
   7   5   3    1.11    0.55
   8   5   3   20.27    1.50
  -9   6   3   10.39    0.92
  -8   6   3    2.41    0.51
  -7   6   3   15.21    1.01
  -6   6   3    1.15    0.33
  -5   6   3  145.50    6.85
  -4   6   3   19.47    0.81
  -3   6   3   96.95    3.70
  -2   6   3   10.25    0.47
  -1   6   3  129.88    5.86
   0   6   3   25.45    1.09
   1   6   3   56.42    2.74
   2   6   3    4.40    0.48
   3   6   3   33.70    1.41
   4   6   3    9.13    0.56
   5   6   3   56.60    2.25
   6   6   3    0.05    0.45
   7   6   3   21.83    1.58
   8   6   3   -0.01    0.82
  -9   7   3    6.22    0.74
  -8   7   3    2.89    0.54
  -7   7   3    7.38    0.68
  -6   7   3   19.85    1.16
  -5   7   3    8.53    0.48
  -4   7   3   43.20    1.69
  -3   7   3   39.83    1.61
  -2   7   3   75.63    2.95
  -1   7   3   44.30    2.23
   0   7   3   82.72    3.29
   1   7   3  119.30    5.88
   2   7   3    4.20    0.51
   3   7   3   22.83    1.09
   4   7   3   28.08    1.28
   5   7   3    5.65    0.53
   6   7   3    8.45    0.94
   7   7   3    3.91    0.79
  -9   8   3    1.28    0.55
  -8   8   3    9.51    0.83
  -7   8   3    1.87    0.45
  -6   8   3   19.28    0.89
  -5   8   3    4.59    0.40
  -4   8   3   25.86    1.10
  -3   8   3    5.07    0.43
  -2   8   3   47.30    2.28
  -1   8   3   36.08    1.52
   0   8   3   85.39    3.53
   1   8   3    9.08    0.72
   2   8   3  127.38    6.07
   3   8   3    3.43    0.39
   4   8   3   43.03    1.84
   5   8   3    0.22    0.35
   6   8   3   18.55    1.41
   7   8   3    0.04    0.78
  -9   9   3    6.05    0.75
  -8   9   3    1.48    0.49
  -7   9   3   18.03    1.17
  -6   9   3    4.34    0.38
  -5   9   3   19.12    0.89
  -4   9   3    0.25    0.26
  -3   9   3   38.55    1.99
  -2   9   3    2.61    0.35
  -1   9   3   25.41    1.11
   0   9   3    6.50    0.65
   1   9   3   49.46    2.65
   2   9   3   -0.17    0.34
   3   9   3   58.16    2.45
   4   9   3    1.18    0.37
   5   9   3   27.56    1.63
   6   9   3    3.76    0.82
  -9  10   3    0.80    0.77
  -8  10   3    8.31    0.81
  -7  10   3    8.41    0.75
  -6  10   3    5.58    0.54
  -5  10   3   10.88    0.79
  -4  10   3   19.01    1.12
  -3  10   3   28.80    1.59
  -2  10   3   10.08    0.76
  -1  10   3   20.34    0.95
   0  10   3    0.29    0.35
   1  10   3    8.07    0.72
   2  10   3   27.43    1.66
   3  10   3    8.65    0.64
   4  10   3   10.39    0.75
   5  10   3    3.46    0.55
  -8  11   3    6.36    1.13
  -7  11   3    1.50    0.77
  -6  11   3   17.59    1.08
  -5  11   3    0.27    0.34
  -4  11   3   27.39    1.61
  -3  11   3    7.98    0.66
  -2  11   3   67.38    2.77
  -1  11   3    0.49    0.38
   0  11   3   29.34    1.77
   1  11   3    0.94    0.47
   2  11   3   19.58    1.06
   3  11   3    0.56    0.39
   4  11   3    5.43    0.61
   5  11   3    2.13    0.56
  -7  12   3    9.20    1.22
  -6  12   3    0.58    0.42
  -5  12   3    8.41    0.72
  -4  12   3    0.25    0.39
  -3  12   3   25.40    1.48
  -2  12   3   -0.21    0.38
  -1  12   3   19.91    1.32
   0  12   3    5.99    0.71
   1  12   3   20.93    1.45
   2  12   3    3.45    0.50
   3  12   3   13.27    0.89
   4  12   3    5.27    0.63
  -6  13   3    3.89    0.59
  -5  13   3   10.66    0.89
  -4  13   3    3.01    0.54
  -3  13   3    2.13    0.41
  -2  13   3    7.47    0.77
  -1  13   3    8.37    0.82
   0  13   3   18.01    1.38
   1  13   3    7.27    0.80
   2  13   3   13.53    0.90
   3  13   3   10.23    0.97
  -6  14   3    7.52    1.04
  -5  14   3    1.54    0.52
  -4  14   3   15.72    1.14
  -3  14   3    0.27    0.49
  -2  14   3    4.62    0.67
  -1  14   3    2.32    0.58
   0  14   3    8.02    0.88
   1  14   3    0.61    0.54
  -5  15   3   15.21    2.30
  -4  15   3    1.22    0.68
  -3  15   3    5.73    0.77
  -2  15   3    0.89    0.58
  -1  15   3    8.09    1.05
   0 -15   4    1.70    0.69
   1 -15   4    0.27    0.52
   2 -15   4    6.73    0.74
   3 -15   4   -0.62    0.51
  -2 -14   4    5.34    1.22
  -1 -14   4    2.46    0.55
   0 -14   4    9.14    0.69
   1 -14   4    2.10    0.53
   2 -14   4    3.83    0.60
   3 -14   4    7.10    0.71
   4 -14   4    4.77    0.83
   5 -14   4    2.77    0.72
  -3 -13   4    5.84    0.58
  -2 -13   4    3.47    0.55
  -1 -13   4   23.91    1.14
   0 -13   4    0.31    0.35
   1 -13   4   23.14    1.28
   2 -13   4    0.52    0.38
   3 -13   4   10.99    0.84
   4 -13   4    0.55    0.51
   5 -13   4   12.20    1.17
   6 -13   4    0.94    0.57
  -4 -12   4    1.89    0.45
  -3 -12   4   -0.30    0.33
  -2 -12   4    5.96    0.51
  -1 -12   4    1.99    0.39
   0 -12   4   36.14    1.54
   1 -12   4    1.05    0.30
   2 -12   4   18.95    1.06
   3 -12   4    1.16    0.35
   4 -12   4   13.49    0.90
   5 -12   4    4.37    0.71
   6 -12   4    8.87    0.96
   7 -12   4    0.23    0.47
  -5 -11   4    2.96    0.50
  -4 -11   4   10.24    0.72
  -3 -11   4    0.22    0.30
  -2 -11   4    2.92    0.35
  -1 -11   4    5.53    0.37
   0 -11   4    6.36    0.40
   1 -11   4   18.34    0.73
   2 -11   4    6.93    0.50
   3 -11   4    9.53    0.67
   4 -11   4   13.28    0.82
   5 -11   4   16.00    1.20
   6 -11   4   13.15    1.11
   7 -11   4    2.14    0.55
  -5 -10   4   15.05    0.93
  -4 -10   4   -0.06    0.31
  -3 -10   4   39.94    1.51
  -2 -10   4    2.22    0.26
  -1 -10   4   22.34    0.76
   0 -10   4   -0.08    0.15
   1 -10   4   19.78    0.68
   2 -10   4    0.44    0.22
   3 -10   4    7.81    0.50
   4 -10   4    7.60    0.50
   5 -10   4   16.80    1.16
   6 -10   4    1.30    0.45
   7 -10   4   10.04    0.94
   8 -10   4    1.11    0.51
  -6  -9   4    5.37    0.49
  -5  -9   4    0.04    0.30
  -4  -9   4   28.76    1.17
  -3  -9   4    2.00    0.23
  -2  -9   4   53.92    1.53
  -1  -9   4   18.12    0.62
   0  -9   4   49.88    1.34
   1  -9   4    8.76    0.38
   2  -9   4   21.83    1.02
   3  -9   4    9.52    0.52
   4  -9   4   14.51    0.68
   5  -9   4    0.40    0.27
   6  -9   4   20.53    1.30
   7  -9   4    1.49    0.47
   8  -9   4   10.74    1.01
  -7  -8   4    2.15    0.50
  -6  -8   4    3.25    0.41
  -5  -8   4    2.13    0.32
  -4  -8   4   -0.16    0.21
  -3  -8   4   30.37    0.94
  -2  -8   4   30.77    0.87
  -1  -8   4   58.38    1.54
   0  -8   4   33.04    0.80
   1  -8   4   63.44    1.47
   2  -8   4   65.18    1.86
   3  -8   4   20.74    0.84
   4  -8   4   35.36    1.34
   5  -8   4    7.98    0.60
   6  -8   4    9.02    0.66
   7  -8   4    9.56    0.87
   8  -8   4    9.28    0.91
   9  -8   4    4.70    0.73
  -7  -7   4   13.66    0.92
  -6  -7   4    0.86    0.36
  -5  -7   4   10.75    0.59
  -4  -7   4    0.10    0.16
  -3  -7   4   11.88    0.50
  -2  -7   4    4.70    0.23
  -1  -7   4   30.96    0.76
   0  -7   4   16.97    0.44
   1  -7   4   51.49    1.26
   2  -7   4   44.00    1.09
   3  -7   4  110.52    3.74
   4  -7   4    0.16    0.16
   5  -7   4   32.91    1.48
   6  -7   4    1.41    0.32
   7  -7   4   26.05    1.56
   8  -7   4    1.18    0.43
   9  -7   4    3.37    0.64
  -8  -6   4    9.48    0.75
  -7  -6   4    0.09    0.35
  -6  -6   4   37.10    1.68
  -5  -6   4    6.96    0.40
  -4  -6   4   26.93    0.93
  -3  -6   4   14.40    0.50
  -2  -6   4   56.36    1.49
  -1  -6   4   13.27    0.36
   0  -6   4   38.62    0.95
   1  -6   4    8.62    0.25
   2  -6   4  100.33    2.37
   3  -6   4    1.04    0.15
   4  -6   4   54.17    1.96
   5  -6   4    4.61    0.41
   6  -6   4   35.35    1.96
   7  -6   4    1.18    0.39
   8  -6   4   17.34    1.25
   9  -6   4    1.63    0.50
  -8  -5   4    1.85    0.43
  -7  -5   4   13.74    0.85
  -6  -5   4   10.62    0.57
  -5  -5   4   44.16    1.43
  -4  -5   4   57.80    1.65
  -3  -5   4   48.58    1.38
  -2  -5   4  100.90    2.26
  -1  -5   4   35.36    0.84
   0  -5   4  127.67    2.79
   1  -5   4    6.15    0.19
   2  -5   4   35.21    0.82
   3  -5   4   40.56    1.29
   4  -5   4   14.69    0.72
   5  -5   4   23.11    1.07
   6  -5   4   11.34    0.72
   7  -5   4   34.64    1.96
   8  -5   4    5.68    0.69
   9  -5   4    5.20    0.71
  -9  -4   4    4.64    0.90
  -8  -4   4    0.44    0.34
  -7  -4   4    6.94    0.60
  -6  -4   4    5.80    0.37
  -5  -4   4   34.96    1.14
  -4  -4   4   14.15    0.49
  -3  -4   4   50.39    1.32
  -2  -4   4   14.47    0.38
  -1  -4   4  305.78    6.73
   0  -4   4   15.07    0.37
   1  -4   4  228.64    5.72
   2  -4   4    0.50    0.06
   3  -4   4   36.83    1.19
   4  -4   4    4.87    0.30
   5  -4   4   39.83    1.71
   6  -4   4    3.35    0.37
   7  -4   4   10.36    0.70
   8  -4   4    4.12    0.57
   9  -4   4   11.76    1.06
  -9  -3   4    2.99    0.66
  -8  -3   4    6.99    0.52
  -7  -3   4    8.82    0.55
  -6  -3   4   13.82    0.58
  -5  -3   4    8.81    0.42
  -4  -3   4   36.40    1.19
  -3  -3   4    2.33    0.14
  -2  -3   4   64.53    1.74
  -1  -3   4    5.89    0.19
   0  -3   4  410.45    9.55
   1  -3   4   37.31    0.84
   2  -3   4  142.58    4.70
   3  -3   4   22.25    0.81
   4  -3   4  141.23    5.47
   5  -3   4   24.03    1.09
   6  -3   4   44.77    1.89
   7  -3   4    2.97    0.38
   8  -3   4   14.63    1.12
   9  -3   4    0.08    0.40
  -9  -2   4    5.91    0.89
  -8  -2   4    9.65    0.61
  -7  -2   4    4.28    0.37
  -6  -2   4   28.30    1.10
  -5  -2   4   13.29    0.53
  -4  -2   4   49.32    1.37
  -3  -2   4    0.42    0.10
  -2  -2   4   14.07    0.40
  -1  -2   4   13.06    0.35
   0  -2   4  113.33    3.35
   1  -2   4  205.90    5.96
   2  -2   4   34.95    1.05
   3  -2   4   84.99    3.44
   4  -2   4   64.82    2.19
   5  -2   4   81.48    3.30
   6  -2   4   53.72    2.31
   7  -2   4    7.82    0.74
   8  -2   4    6.52    0.75
   9  -2   4    8.35    0.88
  -9  -1   4    2.84    0.71
  -8  -1   4    1.33    0.36
  -7  -1   4   23.93    0.98
  -6  -1   4    2.26    0.32
  -5  -1   4   58.94    1.86
  -4  -1   4    0.04    0.10
  -3  -1   4  248.74    7.38
  -2  -1   4    2.92    0.20
  -1  -1   4   85.25    2.93
   0  -1   4    0.10    0.06
   1  -1   4   88.49    3.01
   2  -1   4    8.93    0.41
   3  -1   4   51.83    1.61
   4  -1   4   21.81    0.82
   5  -1   4   84.38    3.39
   6  -1   4    3.91    0.39
   7  -1   4   44.58    2.42
   8  -1   4    0.30    0.40
   9  -1   4   12.94    1.11
  -9   0   4    0.26    0.56
  -8   0   4   16.10    1.17
  -7   0   4    0.48    0.26
  -6   0   4   33.81    1.26
  -5   0   4    2.57    0.21
  -4   0   4  156.65    5.31
  -3   0   4    4.93    0.24
  -2   0   4  299.23   10.38
  -1   0   4  109.94    5.24
   0   0   4   90.51    3.37
   1   0   4   72.71    2.17
   2   0   4  146.64    4.52
   3   0   4   17.59    0.63
   4   0   4   15.74    0.62
   5   0   4    0.10    0.16
   6   0   4   41.56    2.18
   7   0   4    0.34    0.35
   8   0   4   25.07    1.58
   9   0   4    0.71    0.51
 -10   1   4    2.35    1.25
  -9   1   4    1.65    0.57
  -8   1   4    6.49    0.72
  -7   1   4    7.74    0.68
  -6   1   4   10.51    0.52
  -5   1   4    5.42    0.33
  -4   1   4    3.23    0.23
  -3   1   4  119.91    4.43
  -2   1   4  121.93    5.77
  -1   1   4  134.32    9.51
   0   1   4   43.53    1.73
   1   1   4  155.86    5.18
   2   1   4  181.62    5.83
   3   1   4   27.08    0.96
   4   1   4   66.43    2.24
   5   1   4    5.40    0.50
   6   1   4    5.91    0.60
   7   1   4   16.35    1.13
   8   1   4    5.69    0.71
   9   1   4    4.38    0.72
 -10   2   4    0.03    0.69
  -9   2   4   11.07    0.99
  -8   2   4    0.66    0.41
  -7   2   4   31.75    1.48
  -6   2   4    0.80    0.18
  -5   2   4   40.57    1.44
  -4   2   4    0.73    0.13
  -3   2   4   42.60    1.49
  -2   2   4   19.74    0.83
  -1   2   4   51.69    1.82
   0   2   4   45.71    1.56
   1   2   4  112.30    3.66
   2   2   4   84.91    2.54
   3   2   4  180.51    6.03
   4   2   4    0.13    0.14
   5   2   4   41.24    2.19
   6   2   4    1.36    0.39
   7   2   4   34.80    1.94
   8   2   4   -0.04    0.46
   9   2   4    5.19    0.80
  -9   3   4    2.36    0.55
  -8   3   4   18.79    1.24
  -7   3   4    0.51    0.27
  -6   3   4   47.97    1.97
  -5   3   4   35.48    1.24
  -4   3   4   44.74    1.48
  -3   3   4   18.74    0.62
  -2   3   4   24.94    1.02
  -1   3   4   30.24    1.11
   0   3   4   53.93    2.70
   1   3   4    5.38    0.28
   2   3   4   71.58    2.10
   3   3   4    0.86    0.12
   4   3   4  111.14    4.29
   5   3   4    4.97    0.54
   6   3   4   61.55    3.14
   7   3   4    3.37    0.59
   8   3   4   17.40    1.33
   9   3   4    2.41    1.40
  -9   4   4    2.58    0.94
  -8   4   4    4.86    0.62
  -7   4   4   18.88    0.92
  -6   4   4    8.38    0.53
  -5   4   4   33.11    1.40
  -4   4   4   72.30    2.20
  -3   4   4   26.15    0.90
  -2   4   4   76.04    2.56
  -1   4   4   32.80    1.33
   0   4   4  148.98    7.27
   1   4   4    2.00    0.17
   2   4   4   13.33    0.62
   3   4   4   29.68    1.19
   4   4   4    8.07    0.49
   5   4   4   22.02    1.31
   6   4   4   12.74    1.02
   7   4   4   13.54    1.14
   8   4   4    8.17    0.94
  -9   5   4   12.03    1.45
  -8   5   4    0.43    0.44
  -7   5   4   14.44    0.99
  -6   5   4   10.64    0.80
  -5   5   4   62.63    3.06
  -4   5   4   12.05    0.49
  -3   5   4   81.66    2.70
  -2   5   4   22.47    0.78
  -1   5   4  282.66   11.26
   0   5   4    6.81    0.33
   1   5   4  162.81    6.14
   2   5   4    5.25    0.50
   3   5   4   41.53    1.73
   4   5   4    0.69    0.23
   5   5   4   40.99    2.07
   6   5   4    0.54    0.47
   7   5   4    8.84    0.95
   8   5   4    3.84    0.78
  -9   6   4    1.90    0.57
  -8   6   4   14.39    1.07
  -7   6   4    4.42    0.56
  -6   6   4   31.36    1.69
  -5   6   4    0.49    0.20
  -4   6   4   31.66    1.32
  -3   6   4    6.50    0.38
  -2   6   4   94.99    4.42
  -1   6   4    0.69    0.16
   0   6   4  244.17   11.25
   1   6   4   19.57    0.90
   2   6   4  103.73    4.92
   3   6   4    9.68    0.57
   4   6   4   60.71    2.46
   5   6   4   10.90    0.96
   6   6   4    7.83    0.90
   7   6   4    1.24    0.65
  -9   7   4    7.03    0.80
  -8   7   4   14.00    1.10
  -7   7   4    3.35    0.51
  -6   7   4   33.14    1.75
  -5   7   4   28.11    1.22
  -4   7   4   37.17    1.49
  -3   7   4    8.91    0.83
  -2   7   4   43.46    2.16
  -1   7   4   42.95    1.75
   0   7   4   18.32    0.88
   1   7   4   99.96    4.92
   2   7   4   26.32    1.47
   3   7   4   61.76    2.46
   4   7   4   27.45    1.23
   5   7   4   28.95    1.63
   6   7   4   26.22    1.80
   7   7   4    5.51    0.90
  -9   8   4    6.86    0.81
  -8   8   4    0.76    0.48
  -7   8   4   33.81    1.85
  -6   8   4    1.84    0.40
  -5   8   4   34.63    1.45
  -4   8   4    4.52    0.34
  -3   8   4   88.63    4.28
  -2   8   4    3.87    0.41
  -1   8   4   39.25    2.11
   0   8   4    3.37    0.34
   1   8   4   43.29    2.22
   2   8   4   16.91    1.06
   3   8   4   26.03    1.19
   4   8   4   14.09    0.94
   5   8   4   27.39    1.68
   6   8   4    6.63    0.93
  -9   9   4    1.30    0.57
  -8   9   4    7.75    0.80
  -7   9   4    3.35    0.72
  -6   9   4   13.50    0.94
  -5   9   4    0.87    0.30
  -4   9   4   48.04    2.48
  -3   9   4    4.33    0.45
  -2   9   4   67.18    3.39
  -1   9   4   21.51    1.03
   0   9   4   32.00    1.79
   1   9   4   10.30    0.79
   2   9   4   47.67    2.40
   3   9   4    4.40    0.46
   4   9   4    5.57    0.55
   5   9   4    0.55    0.61
   6   9   4   23.09    1.70
  -9  10   4    0.46    1.11
  -8  10   4    5.39    0.70
  -7  10   4    5.83    1.01
  -6  10   4   10.18    1.22
  -5  10   4    5.57    0.54
  -4  10   4    2.98    0.43
  -3  10   4   34.56    1.91
  -2  10   4   25.38    1.16
  -1  10   4   17.12    0.96
   0  10   4   37.16    2.01
   1  10   4   42.38    2.24
   2  10   4   33.58    1.99
   3  10   4    7.20    0.60
   4  10   4   12.81    0.87
   5  10   4    1.97    0.73
  -8  11   4    1.49    1.28
  -7  11   4   10.19    1.27
  -6  11   4   -0.12    0.64
  -5  11   4   16.13    1.12
  -4  11   4    1.03    0.39
  -3  11   4   13.55    1.04
  -2  11   4    6.58    0.53
  -1  11   4   24.17    1.49
   0  11   4    2.98    0.52
   1  11   4   29.47    1.87
   2  11   4    7.05    0.60
   3  11   4   37.84    1.64
   4  11   4    0.27    0.43
  -7  12   4    0.95    0.81
  -6  12   4   12.09    1.45
  -5  12   4    6.43    0.66
  -4  12   4   11.43    0.91
  -3  12   4    1.02    0.44
  -2  12   4    6.01    0.66
  -1  12   4    6.95    0.73
   0  12   4   13.50    1.08
   1  12   4    0.39    0.47
   2  12   4   13.90    0.86
   3  12   4    0.27    0.42
   4  12   4   18.71    1.40
  -6  13   4    5.41    1.10
  -5  13   4    6.66    0.72
  -4  13   4   14.99    1.17
  -3  13   4    4.14    0.54
  -2  13   4    9.45    0.86
  -1  13   4    7.90    0.82
   0  13   4   14.38    1.16
   1  13   4    1.28    0.56
   2  13   4    2.21    0.48
   3  13   4    6.24    0.83
  -5  14   4   11.50    0.94
  -4  14   4    1.04    0.51
  -3  14   4    6.21    0.75
  -2  14   4    1.00    0.52
  -1  14   4   14.96    1.23
   0  14   4    0.12    0.52
   1  14   4   11.86    1.46
  -4  15   4    4.66    1.62
  -3  15   4    2.57    0.73
  -2  15   4    6.95    1.14
  -1  15   4   -0.39    0.79
   0 -15   5    4.57    1.66
   1 -15   5    6.40    0.89
   2 -15   5    1.08    0.62
  -1 -14   5    3.32    0.56
   0 -14   5    8.72    0.74
   1 -14   5    9.16    0.79
   2 -14   5    9.14    0.79
   3 -14   5    6.94    0.96
   4 -14   5    5.42    0.90
   5 -14   5    8.74    1.95
  -3 -13   5    0.11    0.67
  -2 -13   5    1.82    0.49
  -1 -13   5    0.58    0.38
   0 -13   5   10.92    0.71
   1 -13   5    0.82    0.42
   2 -13   5   11.36    0.82
   3 -13   5    4.41    0.74
   4 -13   5   15.72    1.31
   5 -13   5    0.64    0.56
   6 -13   5    7.63    1.45
  -4 -12   5    3.93    0.73
  -3 -12   5    9.13    0.63
  -2 -12   5    4.51    0.46
  -1 -12   5    6.69    0.52
   0 -12   5    3.48    0.40
   1 -12   5   11.30    0.79
   2 -12   5    1.54    0.32
   3 -12   5    8.30    0.66
   4 -12   5    0.38    0.48
   5 -12   5   26.91    1.70
   6 -12   5    1.43    0.55
   7 -12   5    4.84    1.23
  -5 -11   5    0.53    1.23
  -4 -11   5   11.16    0.77
  -3 -11   5   12.78    0.71
  -2 -11   5   10.67    0.64
  -1 -11   5   18.82    0.77
   0 -11   5   10.62    0.53
   1 -11   5   32.46    1.49
   2 -11   5    1.35    0.29
   3 -11   5   14.33    0.76
   4 -11   5   10.22    0.77
   5 -11   5    6.62    0.75
   6 -11   5    4.07    0.65
   7 -11   5    4.93    0.74
  -6 -10   5    0.41    0.96
  -5 -10   5    0.80    0.34
  -4 -10   5    4.14    0.46
  -3 -10   5    6.51    0.47
  -2 -10   5   17.37    0.80
  -1 -10   5    6.57    0.36
   0 -10   5   30.22    1.18
   1 -10   5    3.19    0.24
   2 -10   5   34.30    1.34
   3 -10   5    3.14    0.33
   4 -10   5   19.64    1.04
   5 -10   5    0.46    0.33
   6 -10   5   11.01    0.98
   7 -10   5    0.20    0.44
   8 -10   5    5.18    0.75
  -6  -9   5    4.26    0.46
  -5  -9   5    1.14    0.33
  -4  -9   5    2.59    0.32
  -3  -9   5    6.65    0.41
  -2  -9   5    1.64    0.20
  -1  -9   5   12.88    0.47
   0  -9   5    1.77    0.17
   1  -9   5   28.77    0.81
   2  -9   5    8.91    0.46
   3  -9   5   55.65    1.88
   4  -9   5    5.84    0.53
   5  -9   5   19.88    1.06
   6  -9   5    1.38    0.37
   7  -9   5   10.22    0.96
   8  -9   5    2.12    0.55
  -7  -8   5    4.76    0.75
  -6  -8   5    4.27    0.54
  -5  -8   5   23.01    0.99
  -4  -8   5    1.86    0.28
  -3  -8   5   42.93    1.35
  -2  -8   5    5.87    0.29
  -1  -8   5   25.40    0.70
   0  -8   5    3.83    0.20
   1  -8   5    2.46    0.15
   2  -8   5   32.95    1.01
   3  -8   5   17.97    0.70
   4  -8   5   15.58    0.84
   5  -8   5   10.26    0.69
   6  -8   5   17.05    0.97
   7  -8   5   11.31    0.99
   8  -8   5    4.53    0.66
  -7  -7   5    2.61    0.46
  -6  -7   5   15.19    0.93
  -5  -7   5    1.35    0.28
  -4  -7   5   32.21    1.09
  -3  -7   5    0.13    0.15
  -2  -7   5  110.39    2.64
  -1  -7   5    1.65    0.13
   0  -7   5   27.97    0.67
   1  -7   5    6.32    0.22
   2  -7   5   32.43    1.07
   3  -7   5    0.33    0.14
   4  -7   5   32.14    1.44
   5  -7   5    1.27    0.28
   6  -7   5   22.23    1.14
   7  -7   5    4.67    0.51
   8  -7   5   15.24    1.20
   9  -7   5    0.33    0.47
  -8  -6   5    0.62    0.51
  -7  -6   5    2.54    0.45
  -6  -6   5   -0.09    0.30
  -5  -6   5   12.53    0.54
  -4  -6   5    0.41    0.16
  -3  -6   5   63.51    1.79
  -2  -6   5    1.65    0.14
  -1  -6   5  191.77    4.25
   0  -6   5   30.48    0.72
   1  -6   5   90.00    2.13
   2  -6   5   19.63    0.53
   3  -6   5   62.17    1.91
   4  -6   5   17.81    1.08
   5  -6   5   25.71    1.22
   6  -6   5    0.87    0.29
   7  -6   5   23.92    1.20
   8  -6   5    0.12    0.38
   9  -6   5    7.11    0.85
  -8  -5   5    0.98    0.39
  -7  -5   5    8.12    0.63
  -6  -5   5    3.25    0.39
  -5  -5   5   11.70    0.54
  -4  -5   5    4.02    0.24
  -3  -5   5    3.20    0.20
  -2  -5   5   53.98    1.32
  -1  -5   5   34.45    0.81
   0  -5   5  144.13    3.35
   1  -5   5   56.68    1.27
   2  -5   5   42.35    1.03
   3  -5   5   62.61    2.10
   4  -5   5   20.18    0.95
   5  -5   5   62.83    2.59
   6  -5   5    7.14    0.56
   7  -5   5    3.03    0.42
   8  -5   5    2.37    0.49
   9  -5   5    5.98    0.79
  -8  -4   5   16.47    1.00
  -7  -4   5   -0.04    0.27
  -6  -4   5   28.76    1.09
  -5  -4   5    0.13    0.17
  -4  -4   5   54.33    1.78
  -3  -4   5    3.47    0.18
  -2  -4   5   21.87    0.55
  -1  -4   5   15.17    0.39
   0  -4   5   95.10    2.08
   1  -4   5   34.86    0.80
   2  -4   5   40.86    1.04
   3  -4   5   21.56    0.81
   4  -4   5  112.75    4.35
   5  -4   5    1.69    0.26
   6  -4   5   54.55    2.28
   7  -4   5    0.28    0.27
   8  -4   5   11.60    1.06
   9  -4   5    0.99    0.50
  -9  -3   5    6.37    1.04
  -8  -3   5    0.94    0.31
  -7  -3   5   19.05    0.90
  -6  -3   5    1.08    0.25
  -5  -3   5   84.00    2.59
  -4  -3   5   25.69    0.88
  -3  -3   5   85.67    2.54
  -2  -3   5   59.14    1.43
  -1  -3   5   58.46    1.40
   0  -3   5   24.19    0.66
   1  -3   5  101.97    2.37
   2  -3   5    0.85    0.07
   3  -3   5   31.15    1.13
   4  -3   5    0.46    0.17
   5  -3   5  103.57    4.15
   6  -3   5    0.95    0.27
   7  -3   5   24.23    1.20
   8  -3   5    0.02    0.39
   9  -3   5   14.43    1.78
  -9  -2   5    4.91    0.80
  -8  -2   5    2.25    0.35
  -7  -2   5    9.21    0.56
  -6  -2   5   13.77    0.67
  -5  -2   5   10.63    0.53
  -4  -2   5   61.75    1.89
  -3  -2   5  153.04    5.25
  -2  -2   5   55.99    1.89
  -1  -2   5  131.84    3.86
   0  -2   5   57.57    1.80
   1  -2   5  131.16    4.06
   2  -2   5    9.47    0.35
   3  -2   5   37.27    1.28
   4  -2   5   23.99    1.08
   5  -2   5   11.35    0.64
   6  -2   5   25.29    1.19
   7  -2   5   14.95    1.10
   8  -2   5   16.07    1.19
   9  -2   5    3.99    0.68
  -9  -1   5    0.04    0.58
  -8  -1   5   11.31    0.78
  -7  -1   5    1.65    0.27
  -6  -1   5   14.04    0.64
  -5  -1   5    2.14    0.21
  -4  -1   5   36.27    1.18
  -3  -1   5   18.73    0.65
  -2  -1   5  140.33    4.09
  -1  -1   5    8.73    0.39
   0  -1   5  274.62    7.91
   1  -1   5    9.71    0.35
   2  -1   5  334.54   12.80
   3  -1   5    7.64    0.38
   4  -1   5   73.12    3.57
   5  -1   5    0.60    0.20
   6  -1   5   39.05    2.16
   7  -1   5    0.99    0.40
   8  -1   5   15.90    1.20
   9  -1   5    1.60    0.56
  -9   0   5    5.35    0.79
  -8   0   5    2.02    0.54
  -7   0   5   20.69    1.05
  -6   0   5   16.10    0.83
  -5   0   5    8.18    0.39
  -4   0   5    7.12    0.33
  -3   0   5   45.90    1.88
  -2   0   5   12.51    0.53
  -1   0   5  130.46    4.31
   0   0   5    7.97    0.36
   1   0   5  238.81    8.01
   2   0   5   17.44    0.65
   3   0   5  216.69    8.31
   4   0   5   24.00    1.29
   5   0   5   58.00    2.47
   6   0   5    7.49    0.68
   7   0   5   33.98    1.94
   8   0   5    4.69    0.67
   9   0   5    6.48    0.84
  -9   1   5    3.06    0.65
  -8   1   5   13.42    1.05
  -7   1   5   15.87    1.22
  -6   1   5    9.51    0.86
  -5   1   5   75.35    3.06
  -4   1   5   13.76    0.64
  -3   1   5   59.72    2.52
  -2   1   5   16.07    0.71
  -1   1   5   81.92    2.97
   0   1   5    0.70    0.11
   1   1   5   40.86    1.40
   2   1   5   90.86    2.99
   3   1   5   67.06    2.23
   4   1   5   35.91    1.51
   5   1   5   37.50    1.94
   6   1   5   23.98    1.40
   7   1   5   32.40    1.87
   8   1   5    4.17    0.70
   9   1   5    6.48    0.87
 -10   2   5    4.74    0.97
  -9   2   5    0.40    0.49
  -8   2   5   10.41    0.90
  -7   2   5   10.56    0.69
  -6   2   5   43.19    1.86
  -5   2   5    0.71    0.17
  -4   2   5   97.01    4.00
  -3   2   5    7.72    0.39
  -2   2   5  211.09    7.36
  -1   2   5    1.93    0.17
   0   2   5   95.79    4.39
   1   2   5    0.20    0.09
   2   2   5   26.91    0.85
   3   2   5   12.59    0.49
   4   2   5   42.88    2.20
   5   2   5    9.23    0.72
   6   2   5   31.53    1.80
   7   2   5   10.70    0.96
   8   2   5   24.40    1.63
  -9   3   5    5.47    0.72
  -8   3   5    1.31    0.43
  -7   3   5    9.42    0.63
  -6   3   5    0.26    0.22
  -5   3   5   32.21    1.20
  -4   3   5    6.04    0.33
  -3   3   5  115.32    4.49
  -2   3   5    1.31    0.14
  -1   3   5  198.10   10.14
   0   3   5   83.49    2.78
   1   3   5   53.47    1.85
   2   3   5   50.70    1.75
   3   3   5   66.31    2.56
   4   3   5   12.24    0.87
   5   3   5   17.35    1.13
   6   3   5    0.78    0.41
   7   3   5   13.30    1.10
   8   3   5   -0.42    0.53
  -9   4   5   13.97    1.58
  -8   4   5    1.59    0.50
  -7   4   5   10.75    0.72
  -6   4   5    7.10    0.49
  -5   4   5   20.13    0.94
  -4   4   5    7.46    0.45
  -3   4   5   16.61    0.62
  -2   4   5   59.85    2.08
  -1   4   5   35.75    1.28
   0   4   5  168.04    7.66
   1   4   5   44.99    1.56
   2   4   5   34.45    1.29
   3   4   5   64.86    2.47
   4   4   5   23.48    1.41
   5   4   5   56.28    2.80
   6   4   5    3.46    0.60
   7   4   5    5.71    0.81
   8   4   5    4.40    0.81
  -9   5   5    0.48    0.81
  -8   5   5   14.29    1.13
  -7   5   5    0.39    0.40
  -6   5   5   23.53    1.43
  -5   5   5    1.16    0.34
  -4   5   5   46.69    2.35
  -3   5   5    8.67    0.40
  -2   5   5   24.34    0.91
  -1   5   5   22.02    1.00
   0   5   5   46.88    1.69
   1   5   5    8.91    0.51
   2   5   5   70.16    2.82
   3   5   5    7.89    0.48
   4   5   5  119.13    5.67
   5   5   5    1.99    0.51
   6   5   5   37.11    2.15
   7   5   5   -0.82    0.55
   8   5   5    7.08    1.26
  -9   6   5    7.81    0.86
  -8   6   5    2.75    0.81
  -7   6   5   11.24    0.94
  -6   6   5    1.14    0.38
  -5   6   5   45.98    2.44
  -4   6   5   25.72    1.08
  -3   6   5   45.96    1.81
  -2   6   5   45.88    1.89
  -1   6   5   39.50    1.65
   0   6   5    6.67    0.46
   1   6   5   55.02    2.21
   2   6   5    2.49    0.41
   3   6   5   18.47    0.99
   4   6   5    0.02    0.41
   5   6   5   51.02    2.68
   6   6   5    3.52    0.70
   7   6   5   17.25    1.46
  -9   7   5    4.03    0.70
  -8   7   5    5.50    0.69
  -7   7   5   12.92    0.99
  -6   7   5   16.67    1.11
  -5   7   5   11.20    0.78
  -4   7   5   39.27    1.60
  -3   7   5   94.29    3.58
  -2   7   5   34.95    1.74
  -1   7   5   57.33    2.28
   0   7   5   23.85    1.07
   1   7   5   63.90    3.12
   2   7   5    1.01    0.38
   3   7   5   22.82    1.07
   4   7   5    7.46    0.79
   5   7   5    6.21    0.80
   6   7   5   18.78    1.42
   7   7   5    5.33    0.95
  -9   8   5    0.70    0.57
  -8   8   5   15.94    1.17
  -7   8   5    1.44    0.47
  -6   8   5   13.42    0.96
  -5   8   5    1.54    0.38
  -4   8   5   25.98    1.21
  -3   8   5    8.69    0.66
  -2   8   5   90.11    4.44
  -1   8   5    4.71    0.39
   0   8   5  101.78    5.06
   1   8   5    7.47    0.66
   2   8   5   98.07    4.69
   3   8   5    0.81    0.29
   4   8   5   19.30    1.79
   5   8   5    0.52    0.59
   6   8   5   14.25    1.33
  -9   9   5    4.12    1.03
  -8   9   5    2.46    0.57
  -7   9   5   19.84    1.31
  -6   9   5   10.53    0.88
  -5   9   5    9.85    1.23
  -4   9   5    3.81    0.45
  -3   9   5   37.98    1.98
  -2   9   5    7.17    0.60
  -1   9   5   50.85    2.71
   0   9   5    0.21    0.32
   1   9   5   70.30    3.56
   2   9   5    2.89    0.52
   3   9   5   48.37    1.97
   4   9   5   14.09    1.13
   5   9   5   20.88    1.52
   6   9   5    2.46    1.07
  -8  10   5    6.59    0.83
  -7  10   5    8.83    1.19
  -6  10   5    5.11    0.93
  -5  10   5   20.33    1.86
  -4  10   5    7.81    0.66
  -3  10   5   10.81    0.87
  -2  10   5   12.04    0.73
  -1  10   5   24.98    1.47
   0  10   5   12.15    0.93
   1  10   5    3.12    0.53
   2  10   5   41.86    2.31
   3  10   5   11.83    0.77
   4  10   5   19.53    1.46
   5  10   5   12.34    1.16
  -7  11   5    1.28    0.81
  -6  11   5   15.72    1.67
  -5  11   5    0.18    0.65
  -4  11   5   22.24    1.36
  -3  11   5    0.60    0.39
  -2  11   5   35.97    1.64
  -1  11   5    1.98    0.45
   0  11   5   35.90    2.03
   1  11   5   -0.27    0.42
   2  11   5   12.27    1.04
   3  11   5    1.42    0.43
   4  11   5   16.72    1.33
  -7  12   5    5.15    1.26
  -6  12   5    1.13    0.80
  -5  12   5   14.94    1.71
  -3  12   5   15.09    0.91
  -2  12   5    2.09    0.70
  -1  12   5   37.99    2.19
   0  12   5    8.00    0.81
   1  12   5   11.99    1.02
   2  12   5    3.39    0.50
   3  12   5    9.18    0.73
  -6  13   5    5.21    1.08
  -5  13   5    5.93    1.06
  -4  13   5    3.88    0.61
  -3  13   5    4.22    0.61
  -2  13   5    5.40    0.68
  -1  13   5    7.42    0.81
   0  13   5   12.73    1.03
   1  13   5   15.68    1.24
   2  13   5    3.68    0.56
  -5  14   5    1.70    0.85
  -4  14   5    7.80    0.67
  -3  14   5    1.07    0.52
  -2  14   5    6.56    0.77
  -1  14   5    2.00    0.59
   0  14   5    9.23    0.93
   1  14   5    0.31    0.71
  -3  15   5    4.87    1.10
  -2  15   5    2.70    0.87
   1 -15   6   -0.48    0.79
  -1 -14   6    0.30    0.45
   0 -14   6    8.88    0.81
   1 -14   6    1.44    0.49
   2 -14   6    2.83    0.75
   3 -14   6    3.07    0.77
   4 -14   6    4.31    0.87
  -3 -13   6    5.88    1.05
  -2 -13   6   -0.07    0.42
  -1 -13   6   14.41    0.96
   0 -13   6   -0.20    0.43
   1 -13   6   16.94    1.04
   2 -13   6    0.73    0.57
   3 -13   6    5.72    0.86
   4 -13   6    0.19    0.56
   5 -13   6    7.91    0.97
   6 -13   6    1.56    1.75
  -4 -12   6    7.97    1.86
  -3 -12   6   -0.01    0.36
  -2 -12   6    8.32    0.57
  -1 -12   6    0.30    0.35
   0 -12   6   31.75    1.45
   1 -12   6    5.59    0.55
   2 -12   6   17.59    1.08
   3 -12   6    5.47    0.60
   4 -12   6   14.63    1.02
   5 -12   6    0.30    0.49
   6 -12   6    6.77    0.90
  -4 -11   6    4.22    0.50
  -3 -11   6    0.44    0.34
  -2 -11   6    2.99    0.36
  -1 -11   6    5.89    0.43
   0 -11   6    4.51    0.34
   1 -11   6   25.38    1.24
   2 -11   6   16.57    1.18
   3 -11   6   12.79    0.87
   4 -11   6    7.86    0.69
   5 -11   6    8.01    0.72
   6 -11   6    9.91    0.84
   7 -11   6    2.21    0.81
  -5 -10   6   11.07    0.67
  -4 -10   6    0.57    0.31
  -3 -10   6   17.72    0.93
  -2 -10   6    2.61    0.33
  -1 -10   6    9.28    0.45
   0 -10   6    0.06    0.17
   1 -10   6   13.69    0.71
   2 -10   6    0.36    0.21
   3 -10   6   36.24    1.94
   4 -10   6    3.57    0.48
   5 -10   6   16.96    1.04
   6 -10   6    0.28    0.34
   7 -10   6   18.07    1.40
   8 -10   6   -0.16    0.88
  -6  -9   6    7.02    0.69
  -5  -9   6    0.51    0.31
  -4  -9   6   21.17    1.03
  -3  -9   6    5.13    0.40
  -2  -9   6   37.48    1.11
  -1  -9   6   21.23    0.65
   0  -9   6    7.81    0.32
   1  -9   6   12.02    0.47
   2  -9   6   25.47    0.92
   3  -9   6    2.71    0.33
   4  -9   6   10.75    0.72
   5  -9   6    0.26    0.30
   6  -9   6   13.70    0.92
   7  -9   6    1.63    0.42
   8  -9   6    8.01    0.89
  -6  -8   6    2.07    0.45
  -5  -8   6    3.77    0.38
  -4  -8   6    1.66    0.28
  -3  -8   6   26.37    0.92
  -2  -8   6   27.32    0.86
  -1  -8   6   24.73    0.74
   0  -8   6   34.81    0.87
   1  -8   6    1.54    0.14
   2  -8   6   45.78    1.35
   3  -8   6    7.07    0.47
   4  -8   6   22.80    1.09
   5  -8   6    1.39    0.34
   6  -8   6    4.25    0.50
   7  -8   6    6.97    0.66
   8  -8   6    7.14    0.82
  -7  -7   6    5.75    0.61
  -6  -7   6    1.39    0.40
  -5  -7   6    5.54    0.41
  -4  -7   6    0.42    0.19
  -3  -7   6    7.16    0.41
  -2  -7   6   12.28    0.42
  -1  -7   6   31.07    0.76
   0  -7   6    0.33    0.09
   1  -7   6   63.30    1.54
   2  -7   6    3.42    0.24
   3  -7   6   76.17    2.52
   4  -7   6    1.24    0.27
   5  -7   6   25.44    1.23
   6  -7   6   -0.01    0.26
   7  -7   6    8.22    0.70
   8  -7   6   -0.20    0.39
  -7  -6   6    4.18    0.52
  -6  -6   6   13.60    0.85
  -5  -6   6   19.32    1.03
  -4  -6   6   12.28    0.49
  -3  -6   6   12.32    0.47
  -2  -6   6   12.38    0.41
  -1  -6   6    2.40    0.14
   0  -6   6   33.25    0.82
   1  -6   6    0.20    0.08
   2  -6   6   57.34    1.61
   3  -6   6    1.45    0.21
   4  -6   6   74.68    3.03
   5  -6   6   10.21    0.64
   6  -6   6   22.98    1.20
   7  -6   6    0.74    0.33
   8  -6   6    7.97    0.87
   9  -6   6    2.31    0.94
  -8  -5   6    3.37    0.50
  -7  -5   6    5.45    0.52
  -6  -5   6    9.55    0.60
  -5  -5   6   14.83    0.64
  -4  -5   6   69.53    2.23
  -3  -5   6    6.92    0.32
  -2  -5   6   40.61    1.03
  -1  -5   6    1.82    0.12
   0  -5   6   65.36    1.47
   1  -5   6    3.90    0.16
   2  -5   6   19.97    0.72
   3  -5   6   19.22    0.76
   4  -5   6   28.21    1.12
   5  -5   6   27.08    1.26
   6  -5   6   21.40    1.10
   7  -5   6    4.69    0.53
   8  -5   6   12.37    0.91
   9  -5   6    4.34    0.71
  -8  -4   6    0.28    0.34
  -7  -4   6    2.39    0.38
  -6  -4   6    2.42    0.34
  -5  -4   6   35.57    1.24
  -4  -4   6    6.76    0.36
  -3  -4   6  115.24    2.93
  -2  -4   6    0.79    0.11
  -1  -4   6  150.88    3.36
   0  -4   6    0.10    0.07
   1  -4   6  174.07    4.06
   2  -4   6   15.90    0.59
   3  -4   6   46.44    1.61
   4  -4   6    1.74    0.22
   5  -4   6   58.22    2.42
   6  -4   6    1.94    0.33
   7  -4   6   13.45    0.86
   8  -4   6    1.37    0.49
   9  -4   6   10.77    1.06
  -9  -3   6    1.61    0.68
  -8  -3   6    4.86    0.47
  -7  -3   6    3.91    0.40
  -6  -3   6    5.62    0.42
  -5  -3   6    0.40    0.20
  -4  -3   6   45.25    1.98
  -3  -3   6    1.98    0.19
  -2  -3   6   96.63    3.25
  -1  -3   6    1.14    0.12
   0  -3   6  217.14    5.92
   1  -3   6   31.73    0.92
   2  -3   6   77.31    2.63
   3  -3   6   38.08    1.34
   4  -3   6   40.45    1.47
   5  -3   6    2.20    0.31
   6  -3   6   10.72    0.71
   7  -3   6    5.77    0.56
   8  -3   6    8.53    0.89
   9  -3   6   -0.19    0.45
  -9  -2   6    5.07    1.03
  -8  -2   6    9.97    0.64
  -7  -2   6    2.23    0.33
  -6  -2   6   29.28    1.19
  -5  -2   6    3.26    0.30
  -4  -2   6   31.05    1.04
  -3  -2   6   17.83    0.63
  -2  -2   6   20.75    0.70
  -1  -2   6   54.31    1.49
   0  -2   6   18.49    0.55
   1  -2   6  108.28    3.27
   2  -2   6  125.25    4.07
   3  -2   6   40.57    1.42
   4  -2   6   71.20    2.79
   5  -2   6   31.23    1.32
   6  -2   6   42.17    1.91
   7  -2   6    6.45    0.71
   8  -2   6    7.47    0.86
   9  -2   6    3.26    0.69
  -9  -1   6    6.78    0.84
  -8  -1   6    2.00    0.41
  -7  -1   6   34.02    1.59
  -6  -1   6    0.44    0.22
  -5  -1   6   52.89    1.71
  -4  -1   6    2.57    0.22
  -3  -1   6   95.05    2.86
  -2  -1   6    7.54    0.39
  -1  -1   6   46.14    3.42
   0  -1   6    3.35    0.21
   1  -1   6   30.20    0.94
   2  -1   6   30.60    1.07
   3  -1   6   89.04    3.04
   4  -1   6   24.11    1.09
   5  -1   6   41.88    1.76
   6  -1   6    5.71    0.61
   7  -1   6   30.71    1.89
   8  -1   6   -0.41    0.43
   9  -1   6    6.84    0.90
  -9   0   6    1.49    0.55
  -8   0   6   10.19    0.95
  -7   0   6    0.81    0.28
  -6   0   6   24.53    1.21
  -5   0   6   17.53    0.79
  -4   0   6   86.87    2.95
  -3   0   6   19.22    0.77
  -2   0   6  227.39    7.74
  -1   0   6   70.25    2.12
   0   0   6   28.24    1.17
   1   0   6   25.63    0.84
   2   0   6  113.01    3.67
   3   0   6    5.73    0.33
   4   0   6   43.50    1.81
   5   0   6    3.23    0.35
   6   0   6   56.61    2.98
   7   0   6    2.36    0.51
   8   0   6   23.64    1.62
   9   0   6    2.06    1.05
  -9   1   6    0.28    0.49
  -8   1   6    6.60    0.75
  -7   1   6    6.46    0.55
  -6   1   6   13.62    0.76
  -5   1   6    8.92    0.48
  -4   1   6   14.06    0.64
  -3   1   6   67.45    2.77
  -2   1   6  154.99    5.30
  -1   1   6   45.85    1.60
   0   1   6  205.22    6.56
   1   1   6    5.03    0.26
   2   1   6  147.27    5.21
   3   1   6   24.19    0.93
   4   1   6   61.12    2.48
   5   1   6    2.61    0.42
   6   1   6    7.27    0.73
   7   1   6   18.05    1.30
   8   1   6    8.72    0.94
  -9   2   6    7.25    0.84
  -8   2   6    0.53    0.45
  -7   2   6   11.00    0.72
  -6   2   6    0.29    0.19
  -5   2   6   23.98    0.97
  -4   2   6    0.18    0.15
  -3   2   6   65.66    2.63
  -2   2   6   42.09    1.53
  -1   2   6  170.56    6.37
   0   2   6   17.16    0.65
   1   2   6  172.49    6.75
   2   2   6    8.45    0.41
   3   2   6  194.83    6.66
   4   2   6    1.25    0.31
   5   2   6   53.28    2.70
   6   2   6   -0.53    0.35
   7   2   6   15.63    1.20
   8   2   6    0.44    0.56
  -9   3   6    2.44    1.04
  -8   3   6    8.28    0.77
  -7   3   6    5.02    0.48
  -6   3   6   32.25    1.46
  -5   3   6   16.04    0.71
  -4   3   6   27.50    1.20
  -3   3   6   24.00    1.12
  -2   3   6    9.84    0.44
  -1   3   6   10.08    0.45
   0   3   6   81.24    2.40
   1   3   6    7.03    0.36
   2   3   6   72.68    2.49
   3   3   6   12.17    0.64
   4   3   6   97.83    4.70
   5   3   6   22.12    1.30
   6   3   6   23.35    1.48
   7   3   6    4.65    0.73
   8   3   6    6.85    0.92
  -9   4   6    3.34    1.07
  -8   4   6    7.58    0.83
  -7   4   6    6.20    0.71
  -6   4   6   13.16    0.76
  -5   4   6   26.27    1.46
  -4   4   6   97.05    3.95
  -3   4   6    2.90    0.29
  -2   4   6   52.56    2.15
  -1   4   6   18.64    0.75
   0   4   6   49.25    1.98
   1   4   6   10.26    0.49
   2   4   6   18.71    0.85
   3   4   6   28.16    1.54
   4   4   6   18.22    1.11
   5   4   6   52.76    2.75
   6   4   6   19.19    1.37
   7   4   6    7.69    0.93
   8   4   6    7.51    1.17
  -9   5   6    5.02    1.12
  -8   5   6    0.88    0.52
  -7   5   6   10.09    0.89
  -6   5   6    2.44    0.47
  -5   5   6   38.43    2.06
  -4   5   6    2.30    0.40
  -3   5   6   81.49    3.91
  -2   5   6    0.50    0.15
  -1   5   6   73.68    2.92
   0   5   6    0.05    0.14
   1   5   6  108.44    4.34
   2   5   6    8.22    0.54
   3   5   6   11.07    0.86
   4   5   6    5.27    0.63
   5   5   6   26.52    1.63
   6   5   6    2.05    0.62
   7   5   6   10.82    1.16
  -9   6   6    2.14    0.63
  -8   6   6    8.91    0.85
  -7   6   6    5.32    0.65
  -6   6   6   10.17    0.82
  -5   6   6    0.53    0.35
  -4   6   6   31.13    1.76
  -3   6   6   10.12    0.57
  -2   6   6   79.92    3.23
  -1   6   6    2.08    0.26
   0   6   6  119.82    4.84
   1   6   6   46.83    1.88
   2   6   6   56.34    2.69
   3   6   6   44.00    2.17
   4   6   6   29.29    1.66
   5   6   6    6.84    0.83
   6   6   6   14.06    1.25
   7   6   6    2.76    0.79
  -9   7   6    2.69    0.67
  -8   7   6    7.06    0.80
  -7   7   6    2.60    0.53
  -6   7   6   16.21    1.11
  -5   7   6    1.23    0.38
  -4   7   6    9.14    0.77
  -3   7   6   13.83    0.72
  -2   7   6   14.16    0.95
   0   7   6   14.52    0.77
   1   7   6   44.04    2.33
   2   7   6   63.37    3.04
   3   7   6   23.71    1.43
   4   7   6   34.63    1.82
   5   7   6    7.88    0.89
   6   7   6   15.27    1.31
   7   7   6    1.68    1.23
  -9   8   6    3.56    0.77
  -8   8   6    0.91    0.53
  -7   8   6   19.36    1.34
  -6   8   6    1.27    0.44
  -5   8   6   24.26    1.45
  -4   8   6    0.28    0.52
  -3   8   6   47.55    2.52
  -2   8   6    1.08    0.34
  -1   8   6   42.30    2.19
   0   8   6    0.38    0.26
   1   8   6   22.81    1.32
   2   8   6    6.36    0.66
   3   8   6   58.52    3.77
   4   8   6    0.52    0.55
   5   8   6   28.14    1.89
   6   8   6    0.28    0.69
  -8   9   6    9.72    0.93
  -7   9   6    0.47    0.47
  -6   9   6   11.93    1.46
  -5   9   6   10.71    1.37
  -4   9   6   28.42    2.47
  -3   9   6    4.97    0.54
  -2   9   6   39.51    1.73
  -1   9   6   38.93    2.90
   0   9   6    5.81    0.60
   1   9   6    5.65    0.61
   2   9   6   19.87    1.36
   3   9   6    4.04    0.66
   4   9   6   13.81    1.12
   5   9   6    0.52    0.65
   6   9   6   13.41    2.67
  -8  10   6    2.60    1.33
  -7  10   6    3.47    0.94
  -6  10   6   10.40    1.31
  -5  10   6    5.55    0.96
  -4  10   6   12.03    1.55
  -3  10   6   23.72    1.44
  -2  10   6   28.68    1.38
  -1  10   6   20.71    1.28
   0  10   6   37.99    2.08
   1  10   6   11.11    0.91
   2  10   6   22.07    1.45
   3  10   6    7.34    0.80
   4  10   6   14.75    1.22
   5  10   6    4.24    1.13
  -7  11   6    6.22    1.15
  -6  11   6    0.43    0.76
  -5  11   6   16.66    1.81
  -4  11   6    0.77    0.70
  -3  11   6   16.85    0.95
  -2  11   6    4.01    0.44
  -1  11   6   37.16    2.09
   0  11   6    1.07    0.45
   1  11   6   38.41    2.15
   2  11   6    0.36    0.51
   3  11   6   37.01    2.15
   4  11   6    0.17    0.82
  -6  12   6    9.14    1.35
  -5  12   6    4.18    0.98
  -4  12   6    9.56    1.32
  -3  12   6    3.94    0.62
  -2  12   6   13.73    1.06
  -1  12   6    0.33    0.43
   0  12   6   24.65    1.60
   1  12   6    1.38    0.55
   2  12   6   16.46    0.99
   3  12   6    0.68    0.79
  -5  13   6    4.30    1.04
  -4  13   6   10.82    1.43
  -3  13   6    0.61    0.69
  -2  13   6    8.78    0.98
  -1  13   6    7.22    0.84
   0  13   6    8.01    0.92
   1  13   6    1.47    0.66
  -4  14   6    0.66    1.06
  -3  14   6   16.11    1.94
  -2  14   6    0.53    0.78
  -1  14   6   11.15    1.55
  -1 -14   7    2.96    1.04
   0 -14   7    5.04    0.86
   1 -14   7    9.57    1.11
   2 -14   7    0.70    0.66
   3 -14   7    6.68    0.93
   4 -14   7    1.70    1.33
  -2 -13   7    1.91    0.47
  -1 -13   7    0.17    0.39
   0 -13   7   11.37    0.96
   1 -13   7    0.54    0.60
   2 -13   7   14.54    1.35
   3 -13   7   -0.07    0.39
   4 -13   7    8.79    0.79
   5 -13   7   -0.37    0.93
  -3 -12   7    2.88    0.45
  -2 -12   7    6.74    0.53
  -1 -12   7    2.36    0.42
   0 -12   7    0.44    0.45
   1 -12   7    8.13    0.93
   2 -12   7    1.60    0.44
   3 -12   7    7.30    0.70
   4 -12   7    0.85    0.39
   5 -12   7    8.99    0.82
  -4 -11   7    4.58    0.50
  -3 -11   7   18.48    0.98
  -2 -11   7    2.14    0.34
  -1 -11   7   20.64    1.05
   0 -11   7    1.23    0.29
   1 -11   7   11.67    1.04
   2 -11   7    1.88    0.43
   3 -11   7   10.12    0.81
   4 -11   7    4.45    0.55
   5 -11   7    4.39    0.55
   6 -11   7    5.37    0.64
   7 -11   7    6.53    1.37
  -5 -10   7    0.28    0.34
  -4 -10   7    5.45    0.48
  -3 -10   7    2.31    0.34
  -2 -10   7   38.08    1.44
  -1 -10   7   -0.06    0.19
   0 -10   7   38.24    1.30
   1 -10   7    0.17    0.30
   2 -10   7   44.01    1.67
   3 -10   7   -0.03    0.25
   4 -10   7   14.92    0.91
   5 -10   7    0.08    0.31
   6 -10   7   11.14    0.86
   7 -10   7    0.62    0.40
  -6  -9   7    2.62    1.07
  -5  -9   7    1.06    0.34
  -4  -9   7    0.59    0.30
  -3  -9   7    7.68    0.54
  -2  -9   7    0.59    0.19
  -1  -9   7   34.02    1.02
   0  -9   7    0.75    0.14
   1  -9   7   39.21    1.46
   2  -9   7    3.58    0.37
   3  -9   7   38.88    1.48
   4  -9   7   13.21    0.84
   5  -9   7   10.46    0.79
   6  -9   7    2.19    0.43
   7  -9   7    9.09    0.97
   8  -9   7    3.51    1.09
  -6  -8   7    1.25    0.43
  -5  -8   7   14.75    0.90
  -4  -8   7   -0.01    0.24
  -3  -8   7   11.24    0.59
  -2  -8   7    1.39    0.19
  -1  -8   7   16.51    0.53
   0  -8   7    2.32    0.17
   1  -8   7   20.70    0.71
   2  -8   7   40.67    1.39
   3  -8   7   28.71    1.15
   4  -8   7   10.95    0.74
   5  -8   7   27.08    1.34
   6  -8   7    7.96    0.67
   7  -8   7    9.26    0.81
   8  -8   7    2.57    0.56
  -7  -7   7    0.86    0.63
  -6  -7   7   14.57    0.93
  -5  -7   7    0.27    0.32
  -4  -7   7   33.45    1.81
  -3  -7   7    1.96    0.22
  -2  -7   7   34.12    0.95
  -1  -7   7    7.30    0.29
   0  -7   7   37.81    0.89
   1  -7   7    0.04    0.11
   2  -7   7    8.57    0.46
   3  -7   7    2.37    0.29
   4  -7   7   23.65    1.00
   5  -7   7    0.11    0.25
   6  -7   7   17.11    0.99
   7  -7   7    0.83    0.37
   8  -7   7   11.86    0.92
  -7  -6   7    1.75    0.43
  -6  -6   7   -0.42    0.31
  -5  -6   7   21.35    1.00
  -4  -6   7    2.38    0.27
  -3  -6   7   31.24    0.96
  -2  -6   7    7.07    0.29
  -1  -6   7   29.07    0.81
   0  -6   7   59.85    1.42
   1  -6   7   23.49    0.67
   2  -6   7   21.65    0.79
   3  -6   7    8.83    0.50
   4  -6   7    4.29    0.37
   5  -6   7   14.34    0.84
   6  -6   7    4.01    0.47
   7  -6   7    8.83    0.73
   8  -6   7    1.82    0.44
  -8  -5   7    0.40    0.61
  -7  -5   7    3.68    0.49
  -6  -5   7    0.24    0.29
  -5  -5   7    6.90    0.49
  -4  -5   7    9.69    0.49
  -3  -5   7    5.02    0.27
  -2  -5   7   10.10    0.36
  -1  -5   7   50.11    1.25
   0  -5   7   75.81    1.83
   1  -5   7  100.81    2.57
   2  -5   7    8.10    0.40
   3  -5   7   37.25    1.53
   4  -5   7   10.37    0.55
   5  -5   7   27.64    1.29
   6  -5   7    2.39    0.38
   7  -5   7   11.88    0.86
   8  -5   7    4.36    0.58
   9  -5   7    6.13    1.31
  -8  -4   7    8.13    0.64
  -7  -4   7    2.90    0.41
  -6  -4   7   16.38    0.85
  -5  -4   7    1.49    0.28
  -4  -4   7   24.91    1.01
  -3  -4   7    0.91    0.18
  -2  -4   7    6.23    0.41
  -1  -4   7    5.36    0.22
   0  -4   7   77.55    1.80
   1  -4   7    3.02    0.21
   2  -4   7   98.66    3.01
   3  -4   7    0.11    0.15
   4  -4   7   67.83    2.38
   5  -4   7    0.06    0.22
   6  -4   7   26.46    1.32
   7  -4   7    4.06    0.49
   8  -4   7    8.65    0.92
   9  -4   7    0.81    0.86
  -8  -3   7    1.09    0.34
  -7  -3   7   10.33    0.66
  -6  -3   7   12.13    0.66
  -5  -3   7   28.76    1.18
  -4  -3   7   15.81    0.64
  -3  -3   7   20.85    0.74
  -2  -3   7   37.84    1.20
  -1  -3   7   11.31    0.42
   0  -3   7   10.92    0.45
   1  -3   7   71.27    2.44
   2  -3   7    5.95    0.33
   3  -3   7   71.86    2.41
   4  -3   7    1.21    0.22
   5  -3   7   53.37    2.18
   6  -3   7   16.98    0.94
   7  -3   7   22.51    1.22
   8  -3   7    3.24    0.64
   9  -3   7    6.29    1.25
  -9  -2   7    2.17    1.33
  -8  -2   7    3.12    0.48
  -7  -2   7    8.36    0.55
  -6  -2   7    8.70    0.54
  -5  -2   7   26.42    1.09
  -4  -2   7   40.38    1.31
  -3  -2   7  109.34    3.77
  -2  -2   7   26.20    1.07
  -1  -2   7  148.23    4.75
   0  -2   7    0.30    0.11
   1  -2   7  106.98    3.65
   2  -2   7   13.01    0.55
   3  -2   7   59.19    2.08
   4  -2   7   15.95    0.70
   5  -2   7   12.47    0.71
   6  -2   7   12.13    0.78
   7  -2   7   18.87    1.37
   8  -2   7    5.72    0.76
   9  -2   7    8.32    1.49
  -9  -1   7    0.57    0.63
  -8  -1   7    5.22    0.54
  -7  -1   7    0.13    0.29
  -6  -1   7   13.38    0.81
  -5  -1   7    1.02    0.24
  -4  -1   7   32.74    1.24
  -3  -1   7   30.98    1.15
  -2  -1   7  145.51    4.91
  -1  -1   7    0.45    0.11
   0  -1   7   62.79    2.18
   1  -1   7    0.55    0.14
   2  -1   7  153.17    5.70
   3  -1   7    0.89    0.17
   4  -1   7   12.39    0.60
   5  -1   7    0.51    0.24
   6  -1   7   17.05    1.10
   7  -1   7    2.13    0.52
   8  -1   7   16.26    1.35
   9  -1   7   -0.84    1.01
  -9   0   7    3.78    0.72
  -8   0   7    4.79    0.72
  -7   0   7   11.63    0.78
  -6   0   7   14.47    0.83
  -5   0   7   11.48    0.60
  -4   0   7    3.32    0.30
  -3   0   7   63.42    2.21
  -2   0   7    2.28    0.23
  -1   0   7  116.94    3.85
   0   0   7   12.63    0.53
   1   0   7  132.46    4.37
   2   0   7   40.98    1.72
   3   0   7  163.27    6.55
   4   0   7   47.54    1.99
   5   0   7   22.57    1.10
   6   0   7    5.04    0.60
   7   0   7   19.10    1.35
   8   0   7    3.30    0.70
  -9   1   7    7.16    0.83
  -8   1   7    3.94    0.64
  -7   1   7   14.15    0.86
  -6   1   7    4.96    0.40
  -5   1   7   49.83    1.91
  -4   1   7    0.27    0.18
  -3   1   7   34.27    1.28
  -2   1   7   18.53    0.76
  -1   1   7   17.21    0.68
   0   1   7   28.90    1.05
   1   1   7   19.40    0.88
   2   1   7  103.42    4.23
   3   1   7   44.42    1.61
   4   1   7   41.10    1.74
   5   1   7   30.02    1.70
   6   1   7   12.89    1.04
   7   1   7   15.97    1.25
   8   1   7    2.64    0.68
  -9   2   7    0.16    0.49
  -8   2   7    7.23    0.78
  -7   2   7    0.13    0.31
  -6   2   7   37.36    1.46
  -5   2   7   -0.10    0.18
  -4   2   7   98.87    3.38
  -3   2   7    3.07    0.28
  -2   2   7   68.46    2.76
  -1   2   7    4.02    0.28
   0   2   7  121.45    4.09
   1   2   7    0.31    0.18
   2   2   7   31.88    1.46
   3   2   7    3.12    0.28
   4   2   7   84.69    4.26
   5   2   7    4.09    0.53
   6   2   7   42.11    2.32
   7   2   7   -0.34    0.48
   8   2   7   22.36    2.31
  -9   3   7    3.89    1.18
  -8   3   7    2.38    0.59
  -7   3   7    7.51    0.59
  -6   3   7    0.27    0.27
  -5   3   7   42.15    1.55
  -4   3   7   26.85    1.06
  -3   3   7   68.58    2.78
  -2   3   7   22.91    1.07
  -1   3   7  131.16    5.15
   0   3   7  103.44    3.90
   1   3   7   70.72    2.99
   2   3   7   48.98    2.16
   3   3   7   23.01    0.94
   4   3   7    6.13    0.62
   5   3   7   48.22    2.48
   6   3   7    2.16    0.54
   7   3   7   14.12    1.27
  -9   4   7    5.44    1.20
  -8   4   7    0.21    0.54
  -7   4   7   10.03    0.91
  -6   4   7    4.46    0.61
  -5   4   7   16.66    0.75
  -4   4   7   12.66    0.72
  -3   4   7   36.40    1.63
  -2   4   7   26.06    1.00
  -1   4   7   69.05    2.39
   0   4   7   62.09    2.45
   1   4   7  157.29    6.49
   2   4   7    2.62    0.41
   3   4   7   51.96    2.60
   4   4   7    8.59    0.78
   5   4   7   28.22    1.67
   6   4   7    2.00    0.59
   7   4   7    5.59    1.22
  -9   5   7    0.13    0.88
  -8   5   7   11.70    1.05
  -7   5   7    1.30    0.50
  -6   5   7   14.49    1.11
  -5   5   7   -0.02    0.35
  -4   5   7   19.03    1.19
  -3   5   7    0.92    0.35
  -2   5   7   31.74    1.38
  -1   5   7   11.43    0.64
   0   5   7   77.88    3.83
   1   5   7    7.97    0.71
   2   5   7   95.29    4.65
   3   5   7    0.44    0.38
   4   5   7   71.42    3.55
   5   5   7   -0.66    0.44
   6   5   7   30.61    2.78
   7   5   7    1.88    1.07
  -9   6   7    4.55    0.85
  -8   6   7    3.71    0.68
  -7   6   7   10.54    0.95
  -6   6   7   13.08    1.04
  -5   6   7   20.69    1.29
  -4   6   7    9.75    0.80
  -3   6   7   26.01    1.44
  -2   6   7   39.41    1.61
  -1   6   7    9.70    0.76
   0   6   7    8.22    0.68
   1   6   7   39.78    2.18
   2   6   7    5.33    0.89
   3   6   7   44.68    3.99
   4   6   7    3.39    0.76
   5   6   7   34.24    2.95
   6   6   7    6.37    1.40
  -9   7   7    2.62    0.97
  -8   7   7    4.15    0.69
  -7   7   7   10.27    0.92
  -6   7   7    2.45    0.53
  -5   7   7   13.41    1.00
  -4   7   7   16.67    1.10
  -3   7   7   35.37    2.80
  -2   7   7    4.88    0.54
  -1   7   7   51.46    2.73
   0   7   7    4.18    0.54
   1   7   7   12.85    1.38
   2   7   7   18.47    1.77
   3   7   7   16.82    1.78
   4   7   7    5.61    1.15
   5   7   7    4.63    1.25
   6   7   7   11.83    1.72
  -8   8   7    6.16    0.81
  -7   8   7   -0.01    0.48
  -6   8   7   14.90    1.12
  -5   8   7    0.08    0.48
  -4   8   7   28.10    2.41
  -3   8   7    6.38    0.98
  -2   8   7   60.89    3.13
  -1   8   7    4.84    0.57
   0   8   7   54.43    3.02
   1   8   7    3.09    0.78
   2   8   7   83.75    5.59
   3   8   7    5.76    1.11
   5   8   7    1.79    1.07
  -8   9   7    0.96    0.58
  -7   9   7    3.92    0.99
  -6   9   7    3.37    0.92
  -5   9   7    6.97    1.06
  -4   9   7    1.98    0.74
  -3   9   7   10.91    1.39
  -2   9   7    3.01    0.50
  -1   9   7   28.57    1.71
   0   9   7   11.04    1.30
   1   9   7   43.97    3.50
   2   9   7    7.12    1.15
   3   9   7   30.78    2.81
   4   9   7   13.72    1.78
   5   9   7    4.77    1.39
  -7  10   7    4.90    1.08
  -6  10   7    3.87    0.93
  -5  10   7   18.41    2.02
  -4  10   7    1.65    0.77
  -3  10   7    8.87    0.89
  -2  10   7    8.69    0.80
  -1  10   7   10.49    1.32
   0  10   7    5.53    1.02
   1  10   7   20.36    2.15
   2  10   7   16.30    1.79
   3  10   7   23.94    2.52
   4  10   7    8.37    1.52
  -7  11   7    1.53    1.39
  -6  11   7   14.81    1.74
  -5  11   7   -0.23    0.75
  -4  11   7   19.84    2.03
  -3  11   7    0.91    0.49
  -2  11   7   11.92    1.00
  -1  11   7    0.13    0.65
   0  11   7   24.12    2.43
   1  11   7    1.75    0.88
   2  11   7   11.52    1.56
   3  11   7    3.89    1.17
  -6  12   7    1.31    0.89
  -5  12   7   10.83    1.51
  -4  12   7    7.98    1.28
  -3  12   7   11.55    0.99
  -2  12   7    2.54    0.81
  -1  12   7   20.83    2.13
   0  12   7    7.53    1.21
   1  12   7    8.13    1.34
   2  12   7    6.35    1.29
  -5  13   7    4.76    1.10
  -4  13   7    6.06    1.18
  -3  13   7   11.04    1.74
  -2  13   7    7.31    1.15
  -1  13   7   10.26    1.41
   0  13   7    9.33    1.36
  -2  14   7    9.83    1.37
   2 -14   8    3.22    1.04
  -2 -13   8   -0.09    0.87
   2 -13   8   -0.09    0.67
   3 -13   8    3.49    0.68
   4 -13   8    0.09    0.46
  -3 -12   8    0.79    0.47
  -2 -12   8   11.28    0.85
  -1 -12   8    2.52    0.48
   1 -12   8   11.06    1.92
   2 -12   8    8.30    0.86
   3 -12   8    5.38    0.74
   4 -12   8    2.66    0.58
   5 -12   8    1.09    0.49
  -4 -11   8    0.95    0.56
  -3 -11   8    2.18    0.40
  -2 -11   8    6.23    0.52
  -1 -11   8    4.66    0.52
   1 -11   8    7.62    1.11
   2 -11   8   18.49    1.28
   3 -11   8    2.84    0.46
   4 -11   8    9.61    0.95
   5 -11   8    0.82    0.47
   6 -11   8    5.37    0.81
  -5 -10   8    7.03    1.45
  -4 -10   8    2.90    0.40
  -3 -10   8    7.95    0.55
  -2 -10   8    0.87    0.29
  -1 -10   8    6.62    0.48
   1 -10   8    8.20    0.68
   2 -10   8    1.36    0.35
   3 -10   8   22.24    1.18
   4 -10   8   -0.26    0.34
   5 -10   8   11.99    1.07
   6 -10   8    0.06    0.41
  -5  -9   8    4.72    0.57
  -4  -9   8    8.74    0.57
  -3  -9   8   10.98    0.62
  -2  -9   8   16.27    0.76
  -1  -9   8   16.24    0.64
   0  -9   8    4.81    0.35
   1  -9   8    3.66    0.38
   2  -9   8   14.64    0.86
   3  -9   8    2.09    0.37
   4  -9   8   13.91    1.06
   5  -9   8    3.86    0.58
   6  -9   8   14.30    1.20
   7  -9   8    1.02    0.49
  -6  -8   8    2.43    0.60
  -5  -8   8    5.40    0.55
  -4  -8   8   11.37    0.65
  -3  -8   8   12.19    0.62
  -2  -8   8   35.61    1.08
  -1  -8   8   14.05    0.52
   0  -8   8   61.21    1.89
   1  -8   8    7.58    0.44
   2  -8   8   17.71    0.83
   3  -8   8    6.26    0.54
   4  -8   8   21.68    1.15
   5  -8   8    5.69    0.69
   6  -8   8    6.64    0.78
   7  -8   8    5.93    0.79
  -6  -7   8    0.22    0.36
  -5  -7   8    5.65    0.56
  -4  -7   8    0.54    0.29
  -3  -7   8   14.66    0.57
  -2  -7   8    6.41    0.33
  -1  -7   8   62.99    1.79
   0  -7   8    1.77    0.19
   1  -7   8   67.41    2.08
   2  -7   8    1.07    0.25
   3  -7   8   35.94    1.65
   4  -7   8    1.63    0.35
   5  -7   8   26.47    1.70
   6  -7   8   -0.18    0.36
   7  -7   8    9.58    0.97
   8  -7   8    1.05    0.78
  -7  -6   8    4.76    0.55
  -6  -6   8    2.69    0.44
  -5  -6   8    8.44    0.58
  -4  -6   8    2.82    0.36
  -3  -6   8    7.17    0.37
  -2  -6   8    1.74    0.22
  -1  -6   8    5.91    0.30
   0  -6   8   67.97    1.89
   1  -6   8    5.13    0.34
   2  -6   8   28.19    1.12
   3  -6   8    9.78    0.64
   4  -6   8   44.69    1.92
   5  -6   8   12.88    1.00
   6  -6   8   13.86    1.08
   7  -6   8    3.14    0.58
   8  -6   8    5.37    0.81
  -7  -5   8    1.54    0.41
  -6  -5   8   11.88    0.74
  -5  -5   8    5.27    0.45
  -4  -5   8   37.04    1.43
  -3  -5   8    0.14    0.23
  -2  -5   8   34.04    1.01
  -1  -5   8    3.66    0.23
   0  -5   8   18.43    0.61
   1  -5   8   12.30    0.46
   2  -5   8   13.45    0.66
   3  -5   8   10.22    0.64
   4  -5   8   19.63    1.03
   5  -5   8   14.33    1.02
   6  -5   8   29.48    1.79
   7  -5   8    2.87    0.58
   8  -5   8    6.71    0.87
  -8  -4   8    0.73    0.41
  -7  -4   8    6.49    0.54
  -6  -4   8    0.73    0.30
  -5  -4   8   20.43    0.95
  -4  -4   8    0.66    0.23
  -3  -4   8   38.85    1.33
  -2  -4   8   23.76    0.82
  -1  -4   8   36.81    1.23
   0  -4   8   12.46    0.45
   1  -4   8   31.32    1.18
   2  -4   8    6.40    0.43
   3  -4   8    8.16    0.55
   4  -4   8   -0.04    0.22
   5  -4   8   19.15    1.27
   6  -4   8    0.19    0.35
   7  -4   8   20.51    1.44
   8  -4   8   -0.22    0.62
  -8  -3   8    1.94    0.47
  -7  -3   8    3.47    0.41
  -6  -3   8    4.85    0.43
  -5  -3   8    0.22    0.22
  -4  -3   8   19.76    0.85
  -3  -3   8    9.93    0.53
  -2  -3   8   94.88    2.85
  -1  -3   8   22.80    0.91
   0  -3   8   80.39    2.41
   1  -3   8   40.03    1.73
   2  -3   8   73.56    2.66
   3  -3   8   31.81    1.37
   4  -3   8   13.93    0.80
   5  -3   8    9.00    0.79
   6  -3   8   20.99    1.42
   7  -3   8    4.77    0.91
   8  -3   8   10.88    1.49
  -8  -2   8    7.50    0.69
  -7  -2   8    0.94    0.38
  -6  -2   8   17.45    0.99
  -5  -2   8    0.23    0.23
  -4  -2   8    5.35    0.38
  -3  -2   8   13.09    0.66
  -2  -2   8   37.41    1.38
  -1  -2   8   16.53    0.83
   0  -2   8   47.02    1.49
   1  -2   8   39.68    1.43
   2  -2   8  120.13    4.58
   3  -2   8   12.11    0.70
   4  -2   8   37.98    1.73
   5  -2   8    0.48    0.33
   6  -2   8   23.46    1.51
   7  -2   8    3.11    0.81
   8  -2   8    6.75    1.22
  -8  -1   8    0.42    0.37
  -7  -1   8   22.85    1.23
  -6  -1   8    1.02    0.33
  -5  -1   8   21.10    1.41
  -4  -1   8    6.36    0.44
  -3  -1   8   26.64    1.03
  -2  -1   8    2.12    0.26
  -1  -1   8   46.55    1.73
   0  -1   8    0.40    0.16
   1  -1   8   63.75    3.27
   2  -1   8   13.35    0.71
   3  -1   8  108.60    5.46
   4  -1   8    0.87    0.27
   5  -1   8   53.31    2.78
   6  -1   8   -0.59    0.50
   7  -1   8   34.60    2.79
   8  -1   8    0.10    0.73
  -9   0   8    1.98    0.98
  -8   0   8    7.33    0.87
  -7   0   8    1.28    0.36
  -6   0   8   28.40    1.25
  -5   0   8   24.65    1.06
  -4   0   8   39.44    1.49
  -3   0   8   31.13    1.38
  -2   0   8   50.61    1.80
  -1   0   8   90.27    3.41
   0   0   8   28.68    1.05
   1   0   8   24.83    0.96
   2   0   8   54.81    2.21
   3   0   8    2.12    0.30
   4   0   8   35.64    1.62
   5   0   8    6.12    0.65
   6   0   8   23.74    2.15
   7   0   8    3.63    0.94
   8   0   8   13.97    1.80
  -9   1   8    0.17    0.68
  -8   1   8    4.74    0.72
  -7   1   8    5.74    0.53
  -6   1   8   11.01    0.63
  -5   1   8   16.81    0.80
  -4   1   8   39.63    1.79
  -3   1   8   30.78    1.15
  -2   1   8   50.57    2.19
  -1   1   8   20.93    0.97
   0   1   8  151.14    4.93
   1   1   8    3.00    0.32
   2   1   8   18.98    0.94
   3   1   8    2.00    0.32
   4   1   8   31.57    1.81
   5   1   8    6.96    1.03
   6   1   8   10.62    1.42
   7   1   8    7.05    1.24
  -9   2   8    4.73    0.92
  -8   2   8    1.77    0.56
  -7   2   8    8.69    0.69
  -6   2   8   -0.10    0.23
  -5   2   8   20.54    0.89
  -4   2   8   -0.11    0.19
  -3   2   8   31.66    1.24
  -2   2   8    6.86    0.81
  -1   2   8  122.80    4.85
   0   2   8    0.24    0.24
   1   2   8  154.29    5.85
   2   2   8    1.36    0.27
   3   2   8   76.14    3.92
   4   2   8   -0.25    0.47
   5   2   8   45.76    3.38
   6   2   8   -0.86    0.61
   7   2   8    9.17    1.43
  -8   3   8    4.39    1.10
  -7   3   8    9.01    0.69
  -6   3   8   14.42    0.86
  -5   3   8    9.56    0.58
  -4   3   8   31.39    1.24
  -3   3   8   11.12    0.71
  -2   3   8   33.90    1.50
  -1   3   8    2.10    0.24
   0   3   8  159.20    5.26
   1   3   8    8.29    0.55
   2   3   8   68.43    2.93
   3   3   8   14.21    0.99
   4   3   8   78.26    5.47
   5   3   8   19.85    1.99
   6   3   8   12.93    1.57
   7   3   8    6.98    1.36
  -8   4   8   10.34    1.03
  -7   4   8    0.43    0.55
  -6   4   8   17.41    1.36
  -5   4   8   10.35    0.88
  -4   4   8   38.39    1.69
  -3   4   8    0.79    0.26
  -2   4   8   48.04    1.93
  -1   4   8    1.92    0.25
   0   4   8   23.10    1.04
   1   4   8   13.68    0.77
   2   4   8   37.81    2.10
   3   4   8   19.81    1.89
   4   4   8   29.27    2.43
   5   4   8   20.40    2.09
   6   4   8   30.38    2.69
   7   4   8    1.73    1.06
  -8   5   8    0.59    0.56
  -7   5   8    9.85    0.95
  -6   5   8   -0.33    0.43
  -5   5   8   37.99    2.06
  -4   5   8    0.80    0.40
  -3   5   8   92.30    4.71
  -2   5   8   11.00    0.85
  -1   5   8   99.28    3.80
   0   5   8    0.96    0.36
   1   5   8   90.59    4.77
   2   5   8    1.08    0.47
   3   5   8   42.37    3.43
   4   5   8    1.02    0.76
   5   5   8   32.14    2.82
   6   5   8    1.89    0.98
  -9   6   8    1.70    0.99
  -8   6   8    8.93    0.96
  -7   6   8    5.02    0.76
  -6   6   8    9.73    0.92
  -5   6   8    3.76    0.60
  -4   6   8   22.77    1.39
  -3   6   8   12.17    0.91
  -2   6   8   41.50    2.98
  -1   6   8   40.93    2.08
   0   6   8   35.10    1.88
   1   6   8   38.37    1.98
   2   6   8   31.92    2.55
   3   6   8   25.66    2.42
   4   6   8    3.75    1.03
   5   6   8    3.22    1.06
   6   6   8    9.53    1.57
  -8   7   8    3.58    0.72
  -7   7   8    2.04    0.61
  -6   7   8    9.87    0.92
  -5   7   8    0.23    0.42
  -4   7   8    6.36    0.70
  -3   7   8   18.25    1.70
  -2   7   8   24.59    2.26
   0   7   8   32.98    1.88
   1   7   8   36.24    2.82
   2   7   8   66.28    4.95
   3   7   8   12.00    1.44
   4   7   8   31.10    2.97
   5   7   8    1.36    1.00
  -8   8   8    0.67    0.59
  -7   8   8   11.92    1.06
  -6   8   8    0.80    0.49
  -5   8   8   13.77    1.73
  -4   8   8    1.51    0.74
  -3   8   8   13.24    1.56
  -2   8   8   -0.12    0.47
  -1   8   8   30.01    1.77
   0   8   8    0.16    0.39
   1   8   8   31.46    2.83
   2   8   8    6.10    1.09
   3   8   8   49.38    3.98
   4   8   8    1.21    0.94
   5   8   8   28.48    2.77
  -8   9   8    3.43    1.25
  -7   9   8    0.74    0.86
  -6   9   8    9.22    1.36
  -5   9   8    9.41    1.31
  -4   9   8    8.72    1.26
  -3   9   8    8.37    1.24
  -2   9   8   16.35    1.24
  -1   9   8   13.59    1.07
   0   9   8   10.06    1.28
   1   9   8    5.55    1.06
   2   9   8   14.48    1.64
   3   9   8   -0.24    0.86
   4   9   8   17.27    2.04
  -7  10   8    1.38    0.97
  -6  10   8    5.35    1.11
  -5  10   8    6.02    1.16
  -4  10   8   15.18    1.75
  -3  10   8    3.89    0.97
  -2  10   8   17.70    1.28
  -1  10   8    3.84    0.86
   0  10   8   44.10    3.74
   1  10   8    0.50    0.76
   2  10   8   14.82    1.79
   3  10   8    2.96    1.10
  -6  11   8    0.32    0.85
  -5  11   8   10.11    1.49
  -4  11   8    1.43    0.82
  -3  11   8   14.37    1.77
  -2  11   8    0.68    0.50
  -1  11   8   29.35    2.55
   0  11   8    0.19    0.73
   1  11   8   33.68    2.91
   2  11   8    2.41    1.01
  -5  12   8    2.32    0.95
  -4  12   8    8.74    1.36
  -3  12   8    6.13    1.12
  -2  12   8    5.38    1.00
  -1  12   8    1.27    0.82
   0  12   8   18.42    2.10
   1  12   8    6.96    1.23
  -4  13   8    7.82    1.36
  -2  13   8    8.55    1.35
  -1  13   8    1.26    0.87
   0  13   8    4.77    1.18
   3 -13   9    1.00    0.51
  -2 -12   9    1.88    0.74
   2 -12   9    0.68    0.52
   3 -12   9    5.06    0.74
   4 -12   9    2.40    0.59
  -3 -11   9    9.63    0.67
  -2 -11   9    1.06    0.39
  -1 -11   9   10.45    1.72
   2 -11   9    0.72    0.46
   3 -11   9    9.10    0.76
   4 -11   9    1.12    0.48
   5 -11   9    5.11    0.74
  -4 -10   9    6.86    0.53
  -3 -10   9    0.11    0.30
  -2 -10   9   20.19    1.01
  -1 -10   9    3.09    0.49
   1 -10   9    2.86    0.55
   2 -10   9   11.93    0.82
   3 -10   9    1.26    0.38
   4 -10   9    6.44    0.76
   5 -10   9    0.89    0.45
   6 -10   9    5.48    0.80
  -5  -9   9    1.54    1.07
  -4  -9   9    1.67    0.42
  -3  -9   9    6.63    0.47
  -2  -9   9    1.43    0.29
  -1  -9   9   22.57    0.85
   0  -9   9    9.47    0.62
   1  -9   9   14.95    0.92
   2  -9   9    8.37    0.60
   3  -9   9    9.97    0.75
   4  -9   9   11.92    0.84
   5  -9   9    6.07    0.77
   6  -9   9    1.29    0.52
  -5  -8   9    8.86    0.71
  -4  -8   9   -0.21    0.34
  -3  -8   9    3.20    0.34
  -2  -8   9    1.47    0.25
  -1  -8   9    7.57    0.44
   0  -8   9   11.95    0.66
   1  -8   9   15.37    0.90
   2  -8   9    9.60    0.63
   3  -8   9   21.58    1.12
   4  -8   9    6.75    0.63
   5  -8   9   20.01    1.40
   6  -8   9    0.92    0.49
   7  -8   9    6.94    0.91
  -6  -7   9    9.32    0.74
  -5  -7   9    1.17    0.40
  -4  -7   9   27.90    1.21
  -3  -7   9    7.48    0.54
  -2  -7   9   12.88    0.60
  -1  -7   9    3.23    0.31
   0  -7   9   30.99    1.07
   1  -7   9    0.14    0.19
   2  -7   9   16.24    0.81
   3  -7   9    0.09    0.27
   4  -7   9   38.73    1.81
   5  -7   9    0.11    0.36
   6  -7   9   18.14    1.83
   7  -7   9    0.10    0.45
  -6  -6   9    0.94    0.40
  -5  -6   9   20.79    0.99
  -4  -6   9    9.19    0.60
  -3  -6   9   28.54    1.30
  -2  -6   9   21.96    0.81
  -1  -6   9   32.98    1.15
   0  -6   9   13.99    0.60
   1  -6   9   20.54    0.79
   2  -6   9   11.86    0.66
   3  -6   9   14.83    0.87
   4  -6   9    0.57    0.31
   5  -6   9   25.22    1.57
   6  -6   9    5.27    0.71
   7  -6   9   10.81    1.03
   8  -6   9    1.44    0.92
  -7  -5   9    2.42    0.44
  -6  -5   9    0.67    0.35
  -5  -5   9    5.53    0.49
  -4  -5   9   14.40    0.77
  -3  -5   9   28.02    1.14
  -2  -5   9   13.68    0.60
  -1  -5   9   52.68    1.67
   0  -5   9   15.79    0.63
   1  -5   9  103.77    3.38
   2  -5   9    0.46    0.23
   3  -5   9   45.63    2.00
   4  -5   9    2.57    0.39
   5  -5   9   19.23    1.33
   6  -5   9    3.64    0.61
   7  -5   9    9.04    0.96
  -7  -4   9    2.79    0.43
  -6  -4   9    4.41    0.47
  -5  -4   9    2.53    0.36
  -4  -4   9    4.35    0.41
  -3  -4   9    2.20    0.26
  -2  -4   9   36.43    1.34
  -1  -4   9    4.35    0.31
   0  -4   9   29.47    1.18
   1  -4   9    0.12    0.18
   2  -4   9   75.48    2.67
   3  -4   9    1.78    0.32
   4  -4   9   28.42    1.37
   5  -4   9    0.28    0.35
   6  -4   9   19.62    1.40
   7  -4   9    0.07    0.43
  -8  -3   9    0.99    0.54
  -7  -3   9    7.54    0.69
  -6  -3   9   11.97    0.86
  -5  -3   9    3.69    0.39
  -4  -3   9   16.46    0.69
  -3  -3   9   14.15    0.61
  -2  -3   9   11.36    0.59
  -1  -3   9    7.38    0.48
   0  -3   9    1.56    0.26
   1  -3   9   33.59    1.49
   2  -3   9   10.24    0.58
   3  -3   9   48.00    2.10
   4  -3   9   17.95    0.96
   5  -3   9   24.91    1.56
   6  -3   9    7.90    0.86
   7  -3   9   13.96    1.67
  -8  -2   9    2.60    0.51
  -7  -2   9    5.34    0.66
  -6  -2   9    3.04    0.47
  -5  -2   9   15.78    0.91
  -4  -2   9   -0.24    0.23
  -3  -2   9   50.45    2.10
  -2  -2   9    0.56    0.22
  -1  -2   9   54.88    1.93
   0  -2   9    3.45    0.44
   1  -2   9    9.87    0.55
   2  -2   9    5.00    0.45
   3  -2   9   23.60    1.13
   4  -2   9    1.72    0.35
   5  -2   9   22.29    1.41
   6  -2   9    9.25    0.93
   7  -2   9   16.20    1.81
  -8  -1   9    3.77    0.55
  -7  -1   9    0.71    0.37
  -6  -1   9    8.70    0.71
  -5  -1   9    1.14    0.30
  -4  -1   9   44.06    1.65
  -3  -1   9    1.55    0.28
  -2  -1   9  119.06    5.44
  -1  -1   9    7.27    0.47
   0  -1   9   80.96    3.16
   1  -1   9   10.57    0.55
   2  -1   9   49.93    2.52
   3  -1   9    2.54    0.35
   4  -1   9   37.38    1.73
   5  -1   9    0.45    0.37
   6  -1   9   17.88    1.89
   7  -1   9   -0.02    0.66
  -8   0   9    2.92    0.63
  -7   0   9    3.81    0.50
  -6   0   9    0.85    0.33
  -5   0   9    6.46    0.48
  -4   0   9    5.65    0.43
  -3   0   9   30.51    1.19
  -2   0   9    8.38    0.51
  -1   0   9  118.55    4.43
   0   0   9   46.53    1.97
   1   0   9   68.15    2.71
   2   0   9   26.97    1.23
   3   0   9   24.59    1.19
   4   0   9   45.42    2.07
   5   0   9   11.68    0.96
   6   0   9    6.83    1.15
   7   0   9    6.16    1.20
  -8   1   9    0.19    0.52
  -7   1   9    9.44    0.71
  -6   1   9    0.87    0.29
  -5   1   9   28.07    1.39
  -4   1   9    0.47    0.25
  -3   1   9   29.88    1.26
  -2   1   9    3.52    0.40
  -1   1   9   45.52    1.90
   0   1   9   27.54    1.07
   1   1   9   52.70    2.10
   2   1   9    6.00    0.51
   3   1   9   79.49    3.32
   4   1   9   12.51    0.83
   5   1   9   50.39    3.93
   6   1   9    0.38    0.72
   7   1   9   13.79    1.73
  -8   2   9    8.78    0.90
  -7   2   9    0.41    0.39
  -6   2   9   19.93    0.95
  -5   2   9    0.08    0.25
  -4   2   9   39.70    1.53
  -3   2   9   17.45    0.94
  -2   2   9   26.70    1.24
  -1   2   9   -0.06    0.22
   0   2   9   81.60    2.72
   1   2   9    7.15    0.53
   2   2   9   26.10    1.26
   3   2   9    2.50    0.38
   4   2   9   54.31    4.55
   5   2   9   -0.31    0.61
   6   2   9   33.78    2.90
   7   2   9    0.27    0.89
  -8   3   9    3.28    1.08
  -7   3   9    8.01    0.92
  -6   3   9    2.70    0.45
  -5   3   9   39.16    1.51
  -4   3   9   17.34    0.97
  -3   3   9   28.50    1.34
  -2   3   9   54.88    2.87
  -1   3   9   43.12    1.90
   0   3   9   22.83    0.93
   1   3   9   16.65    1.09
   2   3   9   35.19    1.58
   3   3   9    8.00    0.76
   4   3   9    5.55    1.02
   5   3   9   26.30    2.57
   6   3   9    7.80    1.35
  -8   4   9    0.47    0.64
  -7   4   9    6.70    0.85
  -6   4   9    1.22    0.56
  -5   4   9    5.73    0.73
  -4   4   9   12.85    1.10
  -3   4   9   29.91    1.42
  -2   4   9    9.65    0.65
  -1   4   9   60.10    2.47
   0   4   9   28.64    1.27
   1   4   9   91.36    4.40
   2   4   9    7.18    0.72
   3   4   9   24.68    2.29
   4   4   9    3.68    0.92
   5   4   9   16.28    1.83
   6   4   9    5.84    1.25
  -8   5   9    9.45    1.03
  -7   5   9    1.98    0.66
  -6   5   9   16.23    1.28
  -5   5   9   -0.15    0.45
  -4   5   9   22.19    1.41
  -3   5   9    0.28    0.39
  -2   5   9   83.40    4.02
  -1   5   9    2.95    0.54
   0   5   9   80.74    3.98
   1   5   9    0.55    0.38
   2   5   9  102.30    7.11
   3   5   9    2.25    0.82
   4   5   9   32.22    2.87
   5   5   9    1.07    0.89
   6   5   9   18.99    2.27
  -8   6   9    3.26    0.71
  -7   6   9    9.63    1.00
  -6   6   9   14.76    1.21
  -5   6   9    4.26    0.66
  -4   6   9    8.37    0.82
  -3   6   9   13.46    1.04
  -2   6   9   20.53    1.82
  -1   6   9   11.41    1.41
   0   6   9   13.67    1.00
   1   6   9   37.83    2.04
   2   6   9    7.20    1.09
   3   6   9   41.90    3.76
   4   6   9   14.16    1.74
   5   6   9   15.97    1.98
  -8   7   9    2.18    0.66
  -7   7   9   10.02    0.98
  -6   7   9    1.88    0.58
  -5   7   9   24.50    1.56
  -4   7   9    0.79    0.76
  -3   7   9   37.36    2.81
  -2   7   9    5.44    1.01
  -1   7   9   59.98    4.47
   0   7   9    0.72    0.41
   1   7   9   21.86    1.96
   2   7   9   21.17    2.01
   3   7   9   23.84    2.37
   4   7   9   10.14    1.53
   5   7   9   17.54    2.16
  -8   8   9    4.30    1.10
  -7   8   9   -0.28    0.52
  -6   8   9    9.98    1.42
  -5   8   9    1.57    0.83
  -4   8   9   20.16    2.04
  -3   8   9   -0.11    0.68
  -2   8   9   35.42    3.09
  -1   8   9    7.20    0.74
   0   8   9   38.11    2.26
   1   8   9    2.91    0.85
   2   8   9   21.21    2.13
   3   8   9    0.53    0.84
  -7   9   9    1.48    0.96
  -6   9   9    3.14    0.99
  -5   9   9    5.37    1.10
  -4   9   9    8.67    1.30
  -3   9   9    9.49    1.32
  -2   9   9    2.75    0.87
  -1   9   9   25.69    1.62
   0   9   9   21.56    2.15
   1   9   9   23.35    2.14
   2   9   9   13.98    1.66
   3   9   9   15.42    1.88
   4   9   9   16.20    2.71
  -6  10   9    2.53    0.96
  -5  10   9    8.08    1.34
  -4  10   9    0.76    0.85
  -3  10   9   11.50    1.57
  -2  10   9    4.74    1.06
  -1  10   9    9.92    1.35
   0  10   9   17.05    1.88
   1  10   9   27.38    2.49
   2  10   9    5.71    1.15
   3  10   9   20.28    2.24
  -5  11   9    1.44    0.92
  -4  11   9   16.34    1.93
  -3  11   9    4.32    1.07
  -1  11   9    0.44    0.73
   0  11   9   15.30    1.75
   1  11   9    1.51    0.92
   2  11   9   10.88    1.55
  -4  12   9    6.12    1.24
  -3  12   9    5.23    1.14
  -1  12   9    7.81    1.26
   0  12   9    5.33    1.09
  -1  13   9   13.30    1.74
   2 -12  10    1.44    0.79
   3 -12  10    4.38    0.77
   4 -12  10    3.23    1.33
  -2 -11  10    2.10    0.52
   2 -11  10    8.02    1.28
   3 -11  10    1.05    0.41
   4 -11  10    7.36    0.89
  -4 -10  10    2.28    1.35
  -3 -10  10    2.87    0.50
  -2 -10  10   -0.03    0.35
  -1 -10  10   10.44    1.02
   1 -10  10    8.26    0.88
   2 -10  10    0.13    0.43
   3 -10  10   16.11    1.04
   4 -10  10    1.01    0.41
   5 -10  10    8.43    0.90
  -4  -9  10    3.88    0.54
  -3  -9  10    6.40    0.61
  -2  -9  10    1.36    0.39
  -1  -9  10    7.55    0.55
   0  -9  10    2.86    0.43
   1  -9  10    3.40    0.52
   2  -9  10    6.52    0.67
   3  -9  10    1.68    0.41
   4  -9  10    8.91    0.77
   5  -9  10    3.98    0.70
   6  -9  10    5.10    1.09
  -5  -8  10    2.73    0.55
  -4  -8  10   12.43    0.86
  -3  -8  10    0.41    0.33
  -2  -8  10   24.06    1.06
  -1  -8  10    0.91    0.30
   0  -8  10   30.29    1.21
   1  -8  10   -0.07    0.33
   2  -8  10   12.06    0.73
   3  -8  10    0.24    0.32
   4  -8  10   12.71    0.89
   5  -8  10    1.67    0.51
   6  -8  10    6.98    0.89
  -5  -7  10    6.01    0.60
  -4  -7  10    0.21    0.33
  -3  -7  10   15.16    0.82
  -2  -7  10    0.38    0.28
  -1  -7  10   29.44    1.08
   0  -7  10    1.47    0.32
   1  -7  10   36.93    1.44
   2  -7  10    8.69    0.60
   3  -7  10   13.27    0.87
   4  -7  10    0.20    0.33
   5  -7  10    9.93    1.00
   6  -7  10    1.23    0.52
  -6  -6  10    1.38    0.42
  -5  -6  10    2.14    0.41
  -4  -6  10    3.77    0.45
  -3  -6  10    2.11    0.37
  -2  -6  10    8.58    0.51
  -1  -6  10    0.51    0.23
   0  -6  10   41.88    1.57
   1  -6  10   11.78    0.82
   2  -6  10   30.34    1.31
   3  -6  10   12.59    0.82
   4  -6  10   15.64    0.98
   5  -6  10   10.74    1.02
   6  -6  10   10.45    1.04
   7  -6  10    3.82    0.74
  -7  -5  10    0.47    1.34
  -6  -5  10   14.40    0.86
  -5  -5  10    0.28    0.34
  -4  -5  10   19.97    0.97
  -3  -5  10   -0.11    0.27
  -2  -5  10   23.03    0.91
  -1  -5  10    1.62    0.31
   0  -5  10   19.04    0.86
   1  -5  10   10.40    0.76
   2  -5  10   51.79    1.92
   3  -5  10   10.78    0.74
   4  -5  10   23.66    1.23
   5  -5  10    7.12    0.79
   6  -5  10   16.67    1.32
   7  -5  10   -0.05    0.46
  -7  -4  10    8.89    0.85
  -6  -4  10    0.19    0.42
  -5  -4  10   22.81    1.04
  -4  -4  10    0.91    0.31
  -3  -4  10   54.56    2.70
  -2  -4  10    3.31    0.38
  -1  -4  10   23.80    1.02
   0  -4  10    4.58    0.41
   1  -4  10   29.97    1.44
   2  -4  10    1.07    0.27
   3  -4  10   28.62    1.36
   4  -4  10   -0.05    0.30
   5  -4  10   21.43    1.44
   6  -4  10   -0.39    0.40
   7  -4  10   17.86    1.47
  -7  -3  10    1.08    0.45
  -6  -3  10    6.37    0.65
  -5  -3  10    3.78    0.51
  -4  -3  10   20.02    0.95
  -3  -3  10   10.60    0.64
  -2  -3  10   50.34    1.84
  -1  -3  10   43.76    1.88
   0  -3  10   12.49    0.79
   1  -3  10   43.52    1.87
   2  -3  10   29.01    1.22
   3  -3  10   24.94    1.27
   4  -3  10   14.65    0.93
   5  -3  10    3.91    0.61
   6  -3  10   12.09    1.09
   7  -3  10    2.07    0.87
  -8  -2  10    2.59    0.79
  -7  -2  10   -0.06    0.38
  -6  -2  10    7.33    0.69
  -5  -2  10    1.22    0.39
  -4  -2  10   16.03    0.95
  -3  -2  10   17.46    0.83
  -2  -2  10   26.11    1.27
  -1  -2  10   10.27    0.62
   0  -2  10   56.52    2.38
   1  -2  10    5.61    0.55
   2  -2  10   60.86    2.54
   3  -2  10    4.25    0.47
   4  -2  10   35.72    1.71
   5  -2  10    0.04    0.38
   6  -2  10    8.48    0.91
   7  -2  10    4.51    1.08
  -8  -1  10    0.08    0.48
  -7  -1  10    6.45    0.66
  -6  -1  10    2.59    0.46
  -5  -1  10   14.27    0.83
  -4  -1  10    4.20    0.42
  -3  -1  10    6.33    0.49
  -2  -1  10    0.05    0.23
  -1  -1  10   19.73    1.00
   0  -1  10   -0.48    0.25
   1  -1  10   29.88    1.19
   2  -1  10   -0.11    0.24
   3  -1  10   64.82    2.87
   4  -1  10    2.30    0.42
   5  -1  10   29.80    1.84
   6  -1  10   -1.13    0.58
   7  -1  10    9.87    1.49
  -8   0  10    3.40    0.75
  -7   0  10    1.32    0.41
  -6   0  10    6.15    0.55
  -5   0  10   18.51    0.94
  -4   0  10   12.30    0.77
  -3   0  10   29.62    1.31
  -2   0  10    7.35    0.63
  -1   0  10   18.27    0.97
   0   0  10   20.08    1.00
   1   0  10   15.79    0.75
   2   0  10   12.39    0.80
   3   0  10   16.80    0.98
   4   0  10   41.49    2.00
   5   0  10   13.42    1.21
   6   0  10   11.79    1.57
   7   0  10    9.27    1.49
  -8   1  10    2.91    0.68
  -7   1  10    0.76    0.35
  -6   1  10   12.32    0.73
  -5   1  10    9.10    0.60
  -4   1  10   47.81    2.06
  -3   1  10    0.54    0.27
  -2   1  10   52.88    2.22
  -1   1  10    2.17    0.37
   0   1  10   64.10    2.61
   1   1  10    0.18    0.25
   2   1  10   25.73    1.26
   3   1  10    0.42    0.30
   4   1  10   18.26    1.09
   5   1  10   10.18    1.42
   6   1  10   15.72    1.89
  -8   2  10    0.70    0.68
  -7   2  10    3.91    0.55
  -6   2  10    0.47    0.30
  -5   2  10   17.45    0.87
  -4   2  10    0.10    0.33
  -3   2  10   49.17    2.55
  -2   2  10    0.27    0.29
  -1   2  10   88.71    3.49
   0   2  10    0.14    0.26
   1   2  10   72.17    2.98
   2   2  10   29.26    1.43
   3   2  10   30.93    1.50
   4   2  10    0.65    0.64
   5   2  10   25.19    2.39
   6   2  10    0.91    0.88
  -8   3  10    3.02    1.17
  -7   3  10   10.69    1.11
  -6   3  10    2.73    0.58
  -5   3  10    9.97    0.74
  -4   3  10   10.22    0.73
  -3   3  10   22.58    1.39
  -2   3  10   21.88    1.10
  -1   3  10   11.80    0.75
   0   3  10   48.70    3.46
   1   3  10   45.09    1.97
   2   3  10   36.31    2.08
   3   3  10   28.81    1.79
   4   3  10   17.70    1.92
   5   3  10   17.64    2.04
   6   3  10   13.55    1.83
  -8   4  10    6.89    0.99
  -7   4  10    0.98    0.67
  -6   4  10   14.99    1.28
  -5   4  10    0.80    0.55
  -4   4  10   15.56    1.25
  -3   4  10    1.40    0.37
  -2   4  10   35.32    1.92
  -1   4  10   10.59    0.71
   0   4  10    7.53    0.76
   1   4  10   17.49    1.19
   2   4  10   32.08    1.94
   3   4  10   11.80    1.44
   4   4  10   25.84    2.57
   5   4  10    3.96    1.08
   6   4  10   21.30    2.55
  -8   5  10    1.42    0.72
  -7   5  10   11.00    1.10
  -6   5  10    1.17    0.62
  -5   5  10   14.68    1.26
  -4   5  10    0.97    0.51
  -3   5  10   50.06    2.55
  -2   5  10    7.13    0.76
  -1   5  10   28.17    2.24
   0   5  10    9.49    1.30
   1   5  10   28.88    1.66
   2   5  10   -0.37    0.57
   3   5  10   31.18    2.83
   4   5  10    0.81    0.82
   5   5  10   24.10    2.44
  -8   6  10    3.83    1.21
  -7   6  10    2.96    0.73
  -6   6  10    7.71    0.90
  -5   6  10    8.39    0.89
  -4   6  10   16.32    1.28
  -3   6  10   13.06    1.53
  -2   6  10   46.89    3.25
  -1   6  10   49.32    3.38
   0   6  10   19.91    1.34
   1   6  10   11.55    0.96
   2   6  10   24.32    2.31
   3   6  10   12.83    1.64
   4   6  10    8.42    1.37
   5   6  10    4.05    1.24
  -7   7  10    1.85    0.66
  -6   7  10    8.67    0.93
  -5   7  10   -0.27    0.56
  -4   7  10   14.65    1.78
  -3   7  10   16.35    1.79
  -2   7  10   21.99    2.14
  -1   7  10    7.72    1.17
   0   7  10   52.94    2.74
   1   7  10    9.04    1.21
   2   7  10   41.37    3.45
   3   7  10    1.43    0.90
   4   7  10   26.19    2.69
  -7   8  10    5.70    1.46
  -6   8  10    0.24    0.86
  -5   8  10   15.80    1.80
  -4   8  10    4.78    1.09
  -3   8  10   14.54    1.79
  -2   8  10    0.52    0.74
  -1   8  10   31.80    2.81
   0   8  10    1.66    0.67
   1   8  10   41.65    3.31
   2   8  10    0.80    0.81
   3   8  10   29.26    2.89
   4   8  10    3.88    1.23
  -6   9  10    5.70    1.22
  -5   9  10    8.62    1.32
  -4   9  10    7.67    1.35
  -3   9  10   13.99    1.73
  -2   9  10    5.96    1.12
  -1   9  10    6.80    1.17
   0   9  10   16.98    1.74
   1   9  10   11.70    1.48
   2   9  10   13.72    1.66
   3   9  10    4.01    1.14
  -5  10  10    3.79    1.11
  -4  10  10   16.61    2.03
  -3  10  10    0.28    0.81
  -2  10  10   16.24    1.90
   0  10  10   22.47    2.24
   1  10  10    0.47    0.78
   2  10  10    9.93    1.43
  -4  11  10    1.37    0.94
  -3  11  10    9.28    1.49
   0  11  10    0.76    0.83
   1  11  10   21.73    2.30
  -3  12  10    6.25    1.40
   0  12  10    9.79    1.50
   2 -12  11    1.63    0.97
  -2 -11  11    1.17    0.84
   2 -11  11    1.14    0.56
   3 -11  11    4.80    0.78
   4 -11  11    0.53    0.72
  -3 -10  11    0.56    0.56
  -2 -10  11    7.40    0.68
  -1 -10  11    3.05    0.79
   0 -10  11    6.80    1.37
   1 -10  11    4.46    0.73
   2 -10  11    6.77    0.88
   3 -10  11    0.45    0.51
   4 -10  11    5.40    0.67
  -4  -9  11    1.36    1.83
  -3  -9  11    3.03    0.52
  -2  -9  11    2.05    0.44
  -1  -9  11   10.46    0.86
   0  -9  11   10.83    0.87
   1  -9  11    8.00    0.78
   2  -9  11    6.45    0.71
   3  -9  11    3.26    0.70
   4  -9  11    3.20    0.56
   5  -9  11    1.64    0.59
  -4  -8  11    0.39    0.42
  -3  -8  11    4.58    0.51
  -2  -8  11    2.28    0.40
  -1  -8  11    6.99    0.70
   0  -8  11    5.35    0.53
   1  -8  11   22.93    1.54
   2  -8  11    0.31    0.41
   3  -8  11   15.47    1.03
   4  -8  11    0.70    0.39
   5  -8  11   12.36    1.12
  -5  -7  11    1.45    0.54
  -4  -7  11    7.07    0.60
  -3  -7  11    7.07    0.58
  -2  -7  11    2.44    0.40
  -1  -7  11    1.71    0.30
   0  -7  11   10.69    0.70
   1  -7  11    0.28    0.38
   2  -7  11   12.93    0.95
   3  -7  11   -0.37    0.31
   4  -7  11   11.17    0.88
   5  -7  11    0.09    0.44
   6  -7  11   11.44    1.13
  -6  -6  11    5.44    1.72
  -5  -6  11    5.95    0.62
  -4  -6  11   12.10    0.77
  -3  -6  11    9.12    0.63
  -2  -6  11   19.12    0.83
  -1  -6  11    2.93    0.41
   0  -6  11    9.76    0.66
   1  -6  11    6.46    0.66
   2  -6  11   11.99    0.91
   3  -6  11    7.31    0.65
   4  -6  11    3.52    0.52
   5  -6  11   13.18    0.98
   6  -6  11    4.58    0.75
  -6  -5  11    0.80    0.50
  -5  -5  11    4.05    0.61
  -4  -5  11    3.71    0.57
  -3  -5  11   24.26    1.33
  -2  -5  11    1.74    0.38
  -1  -5  11   38.44    1.52
   0  -5  11   -0.17    0.26
   1  -5  11   39.96    1.87
   2  -5  11    0.42    0.44
   3  -5  11   18.91    1.06
   4  -5  11    0.13    0.34
   5  -5  11    9.19    0.84
   6  -5  11    0.92    0.52
   7  -5  11    7.37    1.76
  -6  -4  11    3.45    0.59
  -5  -4  11    0.90    0.46
  -4  -4  11    6.56    0.69
  -3  -4  11    1.00    0.34
  -2  -4  11   35.29    1.42
  -1  -4  11    0.20    0.28
   0  -4  11   36.43    1.69
   1  -4  11    0.28    0.35
   2  -4  11   54.54    2.38
   3  -4  11    3.83    0.49
   4  -4  11   20.68    1.21
   5  -4  11    0.50    0.41
   6  -4  11    9.38    1.00
   7  -4  11   -0.01    0.75
  -7  -3  11    3.81    0.80
  -6  -3  11   10.22    0.85
  -5  -3  11    1.41    0.44
  -4  -3  11   10.06    0.68
  -3  -3  11   10.86    0.73
  -2  -3  11    7.80    0.57
  -1  -3  11   18.18    0.88
   0  -3  11   15.17    0.95
   1  -3  11   43.02    1.96
   2  -3  11   12.46    0.91
   3  -3  11   39.44    1.83
   4  -3  11   17.35    1.07
   5  -3  11    6.60    0.71
   6  -3  11    8.16    0.96
  -7  -2  11    7.67    0.72
  -6  -2  11    2.09    0.47
  -5  -2  11   29.62    1.77
  -4  -2  11    0.67    0.35
  -3  -2  11   25.26    1.28
  -2  -2  11   -0.19    0.27
  -1  -2  11   41.55    2.24
   0  -2  11    0.54    0.36
   1  -2  11   14.78    0.95
   2  -2  11    9.51    0.70
   3  -2  11   26.23    1.36
   4  -2  11    6.80    0.67
   5  -2  11   19.03    1.42
   6  -2  11    3.03    0.68
  -7  -1  11    0.31    0.42
  -6  -1  11   10.06    0.82
  -5  -1  11    1.09    0.37
  -4  -1  11   26.24    1.43
  -3  -1  11    3.33    0.42
  -2  -1  11   29.98    1.27
  -1  -1  11   11.37    0.80
   0  -1  11   49.86    2.13
   1  -1  11    9.06    0.74
   2  -1  11   20.91    1.12
   3  -1  11   -0.31    0.29
   4  -1  11   24.10    1.32
   5  -1  11    0.12    0.44
   6  -1  11   11.33    1.54
  -7   0  11    0.23    0.41
  -6   0  11    4.56    0.53
  -5   0  11   14.52    0.82
  -4   0  11    8.58    0.62
  -3   0  11   13.03    0.76
  -2   0  11   14.97    1.10
  -1   0  11   43.95    1.96
   0   0  11   51.75    2.16
   1   0  11   21.39    1.19
   2   0  11   37.09    1.73
   3   0  11    6.89    0.64
   4   0  11   13.74    0.98
   5   0  11   13.56    1.60
   6   0  11    6.80    1.29
  -8   1  11    1.06    0.77
  -7   1  11    5.69    0.62
  -6   1  11    0.32    0.34
  -5   1  11    6.19    0.53
  -4   1  11    0.10    0.29
  -3   1  11    9.69    0.77
  -2   1  11    1.40    0.39
  -1   1  11   13.78    0.88
   0   1  11   12.67    0.85
   1   1  11   59.14    3.16
   2   1  11    0.78    0.34
   3   1  11   30.46    1.55
   4   1  11    3.40    0.52
   5   1  11   20.37    2.13
   6   1  11   -1.14    0.75
  -7   2  11    4.24    0.63
  -6   2  11   11.25    0.74
  -5   2  11    1.12    0.35
  -4   2  11   19.51    1.11
  -3   2  11    7.50    0.67
  -2   2  11   15.32    0.96
  -1   2  11    1.55    0.39
   0   2  11   27.23    1.28
   1   2  11    3.99    0.63
   2   2  11   50.08    2.29
   3   2  11    0.23    0.42
   4   2  11   33.91    3.15
   5   2  11    2.50    0.91
   6   2  11   19.76    2.37
  -7   3  11    5.49    0.91
  -6   3  11    9.27    1.06
  -5   3  11   12.97    0.91
  -4   3  11   15.02    0.96
  -3   3  11   15.23    0.98
  -2   3  11   40.87    2.25
  -1   3  11    5.60    0.55
   0   3  11   21.91    1.37
   1   3  11   12.56    1.03
   2   3  11   15.39    1.19
   3   3  11   12.87    1.12
   4   3  11    4.18    0.97
   5   3  11    8.98    1.47
  -8   4  11    1.02    1.11
  -7   4  11    8.02    1.01
  -6   4  11    0.17    0.62
  -5   4  11   12.89    1.14
  -4   4  11    7.61    0.92
  -3   4  11   39.71    2.28
  -2   4  11    4.07    0.49
  -1   4  11   42.54    1.79
   0   4  11    0.87    0.75
   1   4  11   45.73    3.55
   2   4  11    1.14    0.47
   3   4  11   23.41    2.33
   4   4  11   -0.49    0.68
   5   4  11   12.35    1.74
  -7   5  11    0.98    0.67
  -6   5  11    6.60    0.91
  -5   5  11    5.02    0.77
  -4   5  11   15.49    1.28
  -3   5  11    0.75    0.50
  -2   5  11   34.17    3.23
   1   5  11    2.30    0.58
   2   5  11   56.33    4.14
   3   5  11    6.01    1.14
   4   5  11   19.88    2.24
   5   5  11   -0.32    0.83
  -7   6  11    3.77    0.78
  -6   6  11    7.20    0.91
  -5   6  11    3.47    0.71
  -4   6  11   11.53    1.06
  -3   6  11   19.16    1.96
  -2   6  11    1.62    0.87
  -1   6  11   11.41    1.49
   0   6  11   11.06    1.42
   1   6  11   22.45    1.52
   2   6  11    7.04    1.17
   3   6  11   24.16    2.43
   4   6  11   16.17    1.99
  -7   7  11    3.94    1.10
  -6   7  11    1.34    0.66
  -5   7  11   14.45    1.78
  -4   7  11    0.49    0.85
  -3   7  11   10.76    1.46
  -2   7  11   -0.20    0.76
  -1   7  11   29.74    2.54
   0   7  11    0.91    0.80
   1   7  11   20.76    1.96
   2   7  11    4.11    0.98
   3   7  11   23.62    2.35
   4   7  11    5.77    1.27
  -6   8  11    8.03    1.40
  -5   8  11    2.13    1.00
  -4   8  11   22.57    2.34
  -3   8  11    3.01    1.01
  -2   8  11   28.54    2.65
  -1   8  11    2.25    0.89
   1   8  11    6.75    1.12
   2   8  11   11.01    1.47
   3   8  11    0.64    0.89
  -5   9  11    9.35    1.46
  -4   9  11    4.38    1.14
  -3   9  11    8.69    1.35
  -2   9  11    5.74    1.15
  -1   9  11   16.39    1.95
   1   9  11    9.89    1.35
   2   9  11   13.92    1.72
  -4  10  11    0.95    0.90
  -3  10  11   18.09    2.07
  -2  10  11    0.07    0.81
   1  10  11   24.75    2.42
  -3  11  11    2.79    1.00
   2 -11  12    6.03    1.45
  -2 -10  12    1.18    0.71
  -1 -10  12    7.66    1.59
   0 -10  12    0.65    0.71
   1 -10  12    8.89    1.05
   2 -10  12    0.48    0.57
   3 -10  12    4.29    0.94
  -3  -9  12    3.54    0.82
  -2  -9  12    0.11    0.49
  -1  -9  12    2.14    0.56
   0  -9  12    3.75    0.64
   1  -9  12    3.27    0.61
   2  -9  12    4.11    0.63
   3  -9  12    2.54    0.71
   4  -9  12    5.53    1.56
  -3  -8  12    0.11    0.38
  -2  -8  12    9.94    0.71
  -1  -8  12    0.39    0.47
   0  -8  12   15.72    0.92
   1  -8  12   -0.07    0.44
   2  -8  12    8.45    0.83
   3  -8  12   -0.15    0.49
   4  -8  12    6.95    0.80
   5  -8  12    1.05    0.75
  -5  -7  12    3.60    2.09
  -4  -7  12    0.04    0.38
  -3  -7  12   12.84    0.81
  -2  -7  12    2.68    0.54
  -1  -7  12   13.36    0.88
   0  -7  12    2.35    0.43
   1  -7  12   15.60    1.12
   2  -7  12    4.59    0.66
   3  -7  12    2.62    0.67
   4  -7  12    0.19    0.40
   5  -7  12    4.34    0.65
  -5  -6  12    1.55    1.48
  -4  -6  12    4.81    0.66
  -3  -6  12    2.00    0.54
  -2  -6  12    7.79    0.64
  -1  -6  12    7.69    0.62
   0  -6  12   10.45    0.87
   1  -6  12   18.19    1.31
   2  -6  12   12.57    1.01
   3  -6  12   13.82    1.27
   4  -6  12    2.78    0.53
   5  -6  12    5.81    0.73
  -5  -5  12    1.01    0.54
  -4  -5  12    6.73    0.72
  -3  -5  12   -0.24    0.44
  -2  -5  12   11.51    0.79
  -1  -5  12   -0.23    0.32
   0  -5  12    9.59    0.80
   1  -5  12    2.44    0.53
   2  -5  12   24.76    1.40
   3  -5  12    1.42    0.59
   4  -5  12   14.83    1.05
   5  -5  12   -0.34    0.41
   6  -5  12    7.51    1.00
  -6  -4  12    3.52    1.57
  -5  -4  12   11.45    0.94
  -4  -4  12    5.65    0.67
  -3  -4  12   13.00    0.90
  -2  -4  12    6.42    0.57
  -1  -4  12    9.31    0.66
   0  -4  12    5.73    0.65
   1  -4  12   11.76    0.91
   2  -4  12   -0.44    0.44
   3  -4  12   27.04    1.95
   4  -4  12    0.01    0.40
   5  -4  12   10.61    0.94
   6  -4  12    0.51    0.57
  -6  -3  12    4.93    0.66
  -5  -3  12    5.67    0.66
  -4  -3  12    9.58    0.71
  -3  -3  12   12.77    1.01
  -2  -3  12   18.36    1.14
  -1  -3  12   38.43    1.76
   0  -3  12    7.72    0.74
   1  -3  12   14.52    0.99
   2  -3  12    4.94    0.78
   3  -3  12   13.53    0.99
   4  -3  12    5.29    0.66
   5  -3  12    9.54    0.85
   6  -3  12    8.93    1.01
  -6  -2  12    3.68    0.60
  -5  -2  12    0.95    0.47
  -4  -2  12   10.62    0.84
  -3  -2  12    3.46    0.46
  -2  -2  12   30.04    1.33
  -1  -2  12    5.20    0.62
   0  -2  12   63.16    2.61
   1  -2  12   -0.57    0.34
   2  -2  12   33.78    2.12
   3  -2  12    0.48    0.37
   4  -2  12   18.57    1.20
   5  -2  12   -0.37    0.41
   6  -2  12    9.43    1.47
  -7  -1  12    2.69    0.84
  -6  -1  12    1.37    0.47
  -5  -1  12   10.09    0.82
  -4  -1  12    1.81    0.42
  -3  -1  12   10.24    0.84
  -2  -1  12   -0.04    0.40
  -1  -1  12   44.26    3.55
   0  -1  12    0.23    0.39
   1  -1  12   50.46    2.25
   2  -1  12    1.72    0.60
   3  -1  12   26.55    2.57
   4  -1  12    4.34    0.60
   5  -1  12   20.79    1.56
   6  -1  12    2.78    0.99
  -7   0  12    7.18    0.81
  -6   0  12    6.11    0.66
  -5   0  12    9.26    0.70
  -4   0  12    4.26    0.50
  -3   0  12   27.38    1.71
  -2   0  12    4.38    0.56
  -1   0  12    8.57    0.73
   0   0  12   22.38    1.21
   1   0  12   16.29    1.33
   2   0  12   17.99    1.41
   3   0  12   10.24    0.83
   4   0  12   24.73    1.39
   5   0  12   12.17    1.61
   6   0  12    6.79    1.38
  -7   1  12    0.42    0.46
  -6   1  12    8.10    0.66
  -5   1  12    1.29    0.40
  -4   1  12   24.63    1.45
  -3   1  12    2.28    0.51
  -2   1  12   36.93    1.69
  -1   1  12   -0.37    0.36
   0   1  12   27.70    1.50
   1   1  12    1.28    0.56
   2   1  12   16.45    1.34
   3   1  12    1.08    0.41
   4   1  12   11.12    1.07
   5   1  12    2.26    0.95
  -7   2  12    6.67    1.25
  -6   2  12    0.01    0.48
  -5   2  12   10.54    0.86
  -4   2  12    0.22    0.43
  -3   2  12   33.37    1.62
  -2   2  12    7.90    0.70
  -1   2  12   34.72    1.59
   0   2  12    6.20    0.64
   1   2  12   41.85    2.39
   2   2  12    8.17    0.95
   3   2  12   15.80    1.24
   4   2  12    1.78    0.82
   5   2  12   20.52    2.18
  -7   3  12    2.90    0.90
  -6   3  12    1.55    0.77
  -5   3  12    2.68    0.79
  -4   3  12    5.31    0.63
  -3   3  12    5.53    0.60
  -2   3  12   11.58    0.81
  -1   3  12   25.00    1.25
   0   3  12   17.63    1.31
   1   3  12   23.91    2.37
   2   3  12   16.95    2.00
   3   3  12   17.00    1.91
   4   3  12    0.52    0.74
   5   3  12    9.48    1.52
  -7   4  12    0.50    0.80
  -6   4  12   10.10    1.09
  -5   4  12    1.99    0.71
  -4   4  12   11.11    1.12
  -3   4  12    1.97    0.65
  -2   4  12   16.78    1.76
  -1   4  12    0.20    0.34
   0   4  12   32.80    2.77
   1   4  12    6.84    1.31
   2   4  12   29.66    2.76
   3   4  12    1.02    0.75
   4   4  12   29.03    2.75
   5   4  12   -1.03    0.98
  -6   5  12    2.31    0.75
  -5   5  12   13.14    1.20
  -4   5  12    4.27    0.78
  -3   5  12   16.74    1.34
  -2   5  12    6.68    1.29
  -1   5  12   22.26    2.19
   0   5  12   12.53    1.61
   1   5  12   16.52    1.90
   2   5  12    0.01    0.81
   3   5  12   20.35    2.13
   4   5  12    0.98    0.86
  -6   6  12    4.60    0.84
  -5   6  12   10.85    1.51
  -4   6  12    9.39    1.50
  -3   6  12    7.02    1.35
  -2   6  12    8.38    1.39
  -1   6  12   39.19    3.09
   0   6  12    5.61    1.16
   1   6  12   16.21    2.10
   2   6  12    7.29    1.25
   3   6  12    9.46    1.43
   4   6  12    7.98    1.38
  -5   7  12    0.86    1.04
  -4   7  12   13.64    1.76
  -3   7  12    1.35    0.96
  -2   7  12   22.81    2.36
  -1   7  12    2.55    0.99
   0   7  12   43.96    3.31
   2   7  12   23.73    2.40
   3   7  12    0.06    0.81
  -5   8  12    9.65    1.62
  -4   8  12    0.02    0.94
  -3   8  12   10.47    1.55
  -2   8  12   -0.07    0.84
  -1   8  12   20.67    2.10
   2   8  12    4.61    1.09
  -4   9  12    3.75    1.19
  -3   9  12   13.88    1.71
  -2   9  12    3.92    1.12
   2   9  12    7.47    1.35
  -3  10  12    0.43    0.92
  -2  10  12   14.42    1.83
   1 -10  13    1.40    1.18
  -2  -9  13    5.98    1.65
  -1  -9  13    4.14    0.68
   0  -9  13    6.98    0.82
   1  -9  13    2.55    0.62
   2  -9  13    7.18    0.86
  -3  -8  13    4.47    1.70
  -2  -8  13    0.67    0.54
  -1  -8  13    9.13    0.87
   0  -8  13    1.63    0.57
   1  -8  13   18.60    1.32
   2  -8  13   -0.59    0.46
   3  -8  13    7.64    1.12
  -3  -7  13    1.79    0.59
  -2  -7  13    2.12    0.59
  -1  -7  13    1.11    0.43
   0  -7  13    6.57    0.77
   1  -7  13    0.22    0.49
   2  -7  13   12.77    1.10
   3  -7  13    3.12    0.82
   4  -7  13    5.14    2.63
  -4  -6  13    6.10    1.77
  -3  -6  13    2.00    0.57
  -2  -6  13   14.71    0.93
  -1  -6  13    1.92    0.44
   0  -6  13    5.40    0.72
   1  -6  13    3.78    0.63
   2  -6  13    6.26    0.78
   3  -6  13    5.83    0.92
   4  -6  13    5.72    1.00
   5  -6  13    2.66    0.86
  -4  -5  13    0.23    0.53
  -3  -5  13   12.99    1.01
  -2  -5  13    0.22    0.41
  -1  -5  13   20.45    1.27
   0  -5  13    0.91    0.53
   1  -5  13    9.05    0.86
   2  -5  13   -0.30    0.55
   3  -5  13    9.21    1.13
   4  -5  13   -0.67    0.55
   5  -5  13    5.26    0.90
  -5  -4  13    0.23    0.60
  -4  -4  13    3.90    0.65
  -3  -4  13    0.74    0.43
  -2  -4  13   19.28    1.05
  -1  -4  13    4.91    0.70
   0  -4  13   21.63    1.28
   1  -4  13    5.44    0.72
   2  -4  13   15.55    1.40
   3  -4  13    2.94    0.78
   4  -4  13    9.71    1.20
   5  -4  13    2.34    0.61
  -5  -3  13    1.16    0.54
  -4  -3  13    6.95    0.66
  -3  -3  13    2.94    0.52
  -2  -3  13    4.24    0.66
  -1  -3  13   11.86    0.94
   0  -3  13   11.63    0.94
   1  -3  13    9.66    0.88
   2  -3  13   14.89    1.35
   3  -3  13   10.58    1.21
   4  -3  13   14.04    1.45
   5  -3  13    1.98    0.59
  -5  -2  13    9.47    0.84
  -4  -2  13    0.94    0.42
  -3  -2  13   11.31    0.83
  -2  -2  13    0.48    0.50
  -1  -2  13   16.85    1.13
   0  -2  13    0.41    0.48
   1  -2  13   20.45    1.23
   2  -2  13    0.64    0.58
   3  -2  13   18.73    1.61
   4  -2  13    0.12    0.45
   5  -2  13   19.97    1.38
  -6  -1  13    6.48    0.83
  -5  -1  13    0.88    0.44
  -4  -1  13   17.87    1.14
  -3  -1  13   10.89    0.94
  -2  -1  13   18.78    1.24
  -1  -1  13    2.49    0.56
   0  -1  13   18.04    1.18
   1  -1  13    7.35    0.78
   2  -1  13   11.32    1.20
   3  -1  13    1.94    0.67
   4  -1  13   18.43    1.27
   5  -1  13   -0.26    0.54
  -6   0  13    2.28    0.54
  -5   0  13    7.09    0.63
  -4   0  13   10.37    0.89
  -3   0  13   11.27    0.91
  -2   0  13   24.26    1.49
  -1   0  13   15.33    1.04
   0   0  13   32.88    1.66
   1   0  13   12.62    1.24
   2   0  13   23.33    1.67
   3   0  13    2.92    0.73
   4   0  13    5.05    0.67
   5   0  13    6.35    1.25
  -6   1  13    0.82    0.42
  -5   1  13    6.02    0.74
  -4   1  13    1.17    0.52
  -3   1  13   23.59    1.39
  -2   1  13    2.74    0.55
  -1   1  13   24.33    1.34
   0   1  13    5.67    0.67
   1   1  13   39.00    2.25
   2   1  13   -0.32    0.51
   3   1  13   22.83    1.72
   4   1  13   -0.74    0.49
   5   1  13   11.91    1.70
  -6   2  13    5.66    1.01
  -5   2  13    4.38    0.66
  -4   2  13   10.65    0.91
  -3   2  13    1.91    0.51
  -2   2  13   16.85    1.09
  -1   2  13    1.97    0.49
   0   2  13   25.92    1.76
   1   2  13    0.61    0.55
   2   2  13   33.32    3.16
   3   2  13    2.40    1.04
   4   2  13   18.29    2.11
   5   2  13    2.04    1.20
  -6   3  13    7.85    1.09
  -5   3  13    0.68    0.72
  -4   3  13   14.39    1.34
  -3   3  13    4.94    0.64
  -2   3  13   24.22    1.34
  -1   3  13    3.00    0.51
   0   3  13    9.36    1.01
   1   3  13    6.96    1.37
   2   3  13    6.33    1.36
   4   3  13   13.59    1.74
  -6   4  13    0.96    0.74
  -5   4  13   10.94    1.16
  -4   4  13    0.72    0.65
  -3   4  13   21.06    1.59
  -2   4  13    1.12    0.59
  -1   4  13   41.52    3.25
   0   4  13    1.71    0.98
   1   4  13   17.19    2.03
   2   4  13    0.57    0.87
   4   4  13   -1.22    0.69
  -6   5  13    4.67    1.22
  -5   5  13    3.47    0.81
  -4   5  13    8.03    1.03
  -3   5  13    0.21    0.97
   0   5  13   25.35    2.51
   1   5  13    3.09    1.04
  -6   6  13    1.92    1.06
  -5   6  13    1.76    1.17
  -4   6  13    9.74    1.61
  -3   6  13    3.93    1.20
  -2   6  13   11.89    1.70
  -1   6  13   15.02    1.85
  -4   7  13    0.52    1.04
  -3   7  13    9.41    1.57
  -2   7  13    0.63    0.95
  -1   7  13   11.94    1.70
   0   7  13    1.77    0.93
  -3   8  13   10.03    1.57
  -2   8  13   10.39    1.58
  -1   8  13    3.16    1.09
  -2   9  13    8.36    1.43
  -1  -8  14    0.63    0.82
   0  -8  14    1.57    0.92
   1  -8  14    0.48    1.06
  -2  -7  14    2.47    2.34
  -1  -7  14    6.10    0.84
   0  -7  14    3.81    0.72
   1  -7  14    5.09    0.78
   2  -7  14    2.93    1.05
  -2  -6  14    7.95    0.88
  -1  -6  14    7.83    0.90
   0  -6  14    1.92    0.62
   1  -6  14   12.37    1.08
   2  -6  14    4.16    0.91
   3  -6  14    4.39    2.00
  -3  -5  14   -0.34    0.52
  -2  -5  14    7.27    0.69
  -1  -5  14    0.38    0.55
   0  -5  14    9.78    0.97
   1  -5  14   -0.69    0.49
   2  -5  14   19.18    1.70
   3  -5  14   -0.62    0.61
  -4  -4  14    6.68    2.31
  -3  -4  14    5.50    0.66
  -2  -4  14    1.67    0.64
  -1  -4  14    6.33    0.80
   0  -4  14    3.62    0.69
   1  -4  14    8.32    0.90
   2  -4  14    0.14    0.65
   3  -4  14   11.12    1.27
   4  -4  14    2.44    1.73
  -4  -3  14    2.65    0.55
  -3  -3  14   11.25    0.85
  -2  -3  14    2.11    0.65
  -1  -3  14   12.86    1.07
   0  -3  14    1.39    0.60
   1  -3  14    6.63    0.81
   2  -3  14    0.60    0.63
   3  -3  14    3.81    0.88
   4  -3  14    3.34    0.89
  -4  -2  14   11.86    0.91
  -3  -2  14   -0.31    0.54
  -2  -2  14   18.75    1.37
  -1  -2  14   -0.07    0.49
   0  -2  14   29.26    1.61
   1  -2  14    0.60    0.52
   2  -2  14   13.07    1.37
   3  -2  14    0.04    0.62
   4  -2  14    9.67    1.24
  -5  -1  14    3.10    0.60
  -4  -1  14    0.82    0.61
  -3  -1  14    8.26    0.88
  -2  -1  14    0.42    0.56
  -1  -1  14   18.50    1.45
   0  -1  14    3.09    0.64
   1  -1  14   29.74    2.07
   2  -1  14    6.56    1.01
   3  -1  14   10.76    1.23
   4  -1  14    1.82    0.77
  -5   0  14    5.55    0.78
  -4   0  14    2.00    0.73
  -3   0  14   12.91    1.05
  -2   0  14    1.22    0.52
  -1   0  14    8.64    0.84
   0   0  14    8.79    0.85
   1   0  14   16.31    1.49
   2   0  14    3.82    0.84
   3   0  14   17.38    1.61
   4   0  14    2.84    0.83
  -5   1  14    0.51    0.56
  -4   1  14   12.28    1.55
  -3   1  14    0.18    0.49
  -2   1  14   16.19    1.35
  -1   1  14    0.97    0.50
   0   1  14   15.85    1.22
   1   1  14    0.17    0.59
   2   1  14   20.12    1.65
   3   1  14    0.27    0.90
  -5   2  14    8.72    1.19
  -4   2  14    2.22    0.60
  -3   2  14   18.10    1.41
  -2   2  14    8.74    0.80
  -1   2  14   20.39    1.35
   0   2  14    5.94    0.93
   1   2  14    9.56    1.12
   2   2  14    2.12    1.10
   3   2  14    8.59    1.60
  -5   3  14    9.26    1.17
  -4   3  14    9.29    1.15
  -3   3  14    6.78    1.03
  -2   3  14   10.61    1.03
  -1   3  14   15.26    1.71
   0   3  14    6.36    1.45
   1   3  14   18.95    2.28
   2   3  14    9.68    1.70
  -5   4  14    0.53    1.00
  -4   4  14    7.94    1.07
  -3   4  14    0.44    0.68
  -1   4  14    0.46    0.98
   0   4  14   22.60    2.47
   1   4  14    0.27    0.93
   2   4  14   22.40    2.91
  -5   5  14    7.07    1.40
  -4   5  14    7.38    1.50
  -3   5  14   10.35    1.69
  -2   5  14    1.47    1.15
  -1   5  14   11.11    1.67
   0   5  14    1.96    1.03
   1   5  14   13.19    1.91
  -3   6  14   17.76    2.25
  -2   6  14    2.72    1.23
   0   6  14    2.04    1.01
  -2   7  14   15.08    1.93
  -1   7  14    1.25    1.02
   0   7  14   11.45    2.02
  -1   8  14   12.11    2.50
  -2  -6  15    3.44    1.63
  -1  -6  15    0.20    1.31
  -2  -5  15   -0.75    0.86
  -1  -5  15   10.70    1.79
   0  -5  15    1.90    0.74
   1  -5  15    9.91    2.20
  -3  -4  15    0.71    1.11
  -2  -4  15    6.01    0.97
  -1  -4  15    4.00    0.79
   0  -4  15    8.59    0.94
   1  -4  15    5.82    0.83
   2  -4  15    3.24    2.30
  -3  -3  15    0.11    1.10
  -2  -3  15    3.47    0.74
  -1  -3  15    3.36    0.74
   0  -3  15   14.47    1.18
   1  -3  15    2.93    0.71
   2  -3  15   14.92    1.60
  -4  -2  15    0.15    1.18
  -3  -2  15    6.16    0.88
  -2  -2  15    0.27    0.60
  -1  -2  15    5.71    0.81
   0  -2  15    0.65    0.56
   1  -2  15   13.59    1.45
   2  -2  15   -0.32    0.68
   3  -2  15    7.14    2.10
  -4  -1  15    6.03    1.80
  -3  -1  15    6.34    0.85
  -2  -1  15    4.28    0.75
  -1  -1  15    3.28    0.66
   0  -1  15    5.84    0.78
   1  -1  15    3.77    0.92
   2  -1  15    7.64    1.09
   3  -1  15    1.98    0.86
  -4   0  15    5.32    0.95
  -3   0  15    2.26    0.66
  -2   0  15   15.09    1.16
  -1   0  15    0.86    0.57
   0   0  15   12.63    1.09
   1   0  15    0.74    0.73
   2   0  15   12.03    1.33
   3   0  15    1.98    0.83
  -4   1  15   -0.16    0.58
  -3   1  15   12.60    1.04
  -2   1  15   -0.59    0.57
  -1   1  15   22.56    1.42
   0   1  15   -0.30    0.64
   1   1  15   20.93    1.76
   2   1  15   -0.71    0.96
   3   1  15   11.99    1.97
  -4   2  15    2.71    0.98
  -3   2  15    1.30    0.57
  -2   2  15    8.91    0.87
  -1   2  15    3.35    0.62
   0   2  15    9.12    1.17
   1   2  15    4.31    1.38
   2   2  15   18.04    2.35
   3   2  15    3.78    2.03
  -4   3  15    6.96    1.47
  -3   3  15    3.01    0.90
  -2   3  15   10.92    1.22
  -1   3  15    1.90    1.20
   0   3  15   17.95    2.35
   1   3  15    6.40    1.48
   2   3  15    8.56    1.66
  -4   4  15    1.03    1.06
  -2   4  15    0.71    1.13
  -1   4  15   13.90    2.00
   0   4  15    0.93    1.08
   1   4  15    9.28    1.72
  -1   5  15    5.03    1.50
   0   5  15   16.05    2.19
   1   5  15    8.44    1.76
  -1   0  16    3.76    0.88
   0   0  16    2.00    1.13
   1   0  16    7.01    1.75
  -2   1  16    4.87    1.15
  -1   1  16    1.66    0.70
   0   1  16    6.48    1.45
   1   1  16   -0.01    0.90
  -2   2  16    2.72    0.97
  -1   2  16    5.19    0.88
   0   0   0    0.00    0.00
;
_shelx_hkl_checksum     81458
_shelx_res_file
;
    SCD25_211_P-1.res created by SHELXL-2014/7
TITL SCD25_211_P-1 in P-1
CELL 0.71073   7.2454  11.1356  11.4263  90.941  93.728 102.141
ZERR    2.00   0.0017   0.0027   0.0028   0.006   0.006   0.006
LATT 1
SFAC C  H  N  O  Br Cl Re
UNIT 26 24 10 8 2 2 2
OMIT  -3.00  52.00
L.S. 40
ACTA
BOND
FMAP 2
PLAN 5
HTAB C6 Cl1_$3
EQIV $3 -x, -y, -z+1
HTAB C3 O11_$2
HTAB C5 O11_$2
EQIV $2 x-1, y, z
HTAB C2 Cl1_$1
EQIV $1 -x+1, -y+1, -z+1
CONF
SIZE 0.054 0.071 0.161
TEMP 23.000
WGHT    0.029900    0.457700
FVAR       0.11100
RE1   7    0.248889    0.333386    0.761434    11.00000    0.02852    0.02494 =
         0.02296   -0.00529   -0.00562    0.00326
BR1   5   -0.328655   -0.114568    0.691064    11.00000    0.05782    0.03779 =
         0.05029    0.00342    0.00361   -0.01395
CL1   6    0.463643    0.217978    0.667368    11.00000    0.03456    0.03008 =
         0.03988   -0.00837   -0.00145    0.00831
N1    3    0.227640    0.414269    0.592875    11.00000    0.02672    0.02616 =
         0.02826   -0.00565   -0.00237    0.00263
N2    3    0.106513    0.343190    0.509624    11.00000    0.03148    0.02729 =
         0.02265   -0.00166   -0.00523    0.00289
N3    3    0.031199    0.205651    0.654523    11.00000    0.02626    0.02432 =
         0.02492   -0.00157   -0.00336    0.00143
N4    3   -0.065756    0.099591    0.696544    11.00000    0.03356    0.02813 =
         0.02846    0.00001    0.00051    0.00212
N5    3    0.750003    0.171641    0.070090    11.00000    0.04839    0.04896 =
         0.03082   -0.00850   -0.00488    0.01216
O8    4    0.246577    0.198145    0.992754    11.00000    0.09280    0.06240 =
         0.03557    0.01653   -0.00758    0.00552
O9    4    0.575816    0.531698    0.870357    11.00000    0.04264    0.06015 =
         0.07825   -0.03386   -0.01279   -0.00425
O10   4   -0.032241    0.467318    0.864108    11.00000    0.05535    0.08465 =
         0.06499   -0.01286    0.00740    0.03653
O11   4    0.735187    0.284765    0.233787    11.00000    0.08147    0.05085 =
         0.03584   -0.01005   -0.01139    0.01391
C1    1    0.300153    0.516534    0.539327    11.00000    0.02828    0.02518 =
         0.04461   -0.00059   -0.00070    0.00293
AFIX  43
H1    2    0.386959    0.582608    0.574958    11.00000   -1.20000
AFIX   0
C2    1    0.229009    0.511897    0.422484    11.00000    0.03638    0.03501 =
         0.03958    0.01200    0.00488    0.00694
AFIX  43
H2    2    0.259660    0.572048    0.367311    11.00000   -1.20000
AFIX   0
C3    1    0.106768    0.402518    0.405718    11.00000    0.04107    0.04271 =
         0.02773    0.00544    0.00222    0.01145
AFIX  43
H3    2    0.035950    0.372995    0.336484    11.00000   -1.20000
AFIX   0
C4    1   -0.001737    0.231943    0.544083    11.00000    0.02509    0.02602 =
         0.02414   -0.00556   -0.00190    0.00552
C5    1   -0.134611    0.157783    0.465882    11.00000    0.03567    0.03618 =
         0.02202   -0.00487   -0.00638    0.00579
AFIX  43
H5    2   -0.154976    0.179694    0.388673    11.00000   -1.20000
AFIX   0
C6    1   -0.233574    0.051157    0.508367    11.00000    0.03209    0.03465 =
         0.03652   -0.00937   -0.00494   -0.00053
AFIX  43
H6    2   -0.324826   -0.003277    0.461605    11.00000   -1.20000
AFIX   0
C7    1   -0.190662    0.028186    0.625468    11.00000    0.02964    0.02603 =
         0.02988   -0.00516   -0.00177    0.00140
C8    1    0.249707    0.247794    0.905340    11.00000    0.04295    0.03741 =
         0.03477   -0.00850   -0.00694    0.00514
C9    1    0.452841    0.457251    0.830748    11.00000    0.03526    0.03675 =
         0.03923   -0.00914   -0.00201    0.00741
C10   1    0.074843    0.418573    0.825423    11.00000    0.04169    0.04024 =
         0.03042   -0.00724   -0.00920    0.00597
C11   1    0.711339    0.265084    0.127330    11.00000    0.05704    0.04277 =
         0.04180    0.00116   -0.00650    0.01246
AFIX  43
H11   2    0.661248    0.321696    0.083323    11.00000   -1.20000
AFIX   0
C12   1    0.832998    0.082574    0.135804    11.00000    0.12457    0.07053 =
         0.07019   -0.00047    0.01190    0.05604
AFIX 137
H12A  2    0.913519    0.123720    0.200782    11.00000   -1.50000
H12B  2    0.906105    0.044223    0.085385    11.00000   -1.50000
H12C  2    0.734017    0.021133    0.164514    11.00000   -1.50000
AFIX   0
C13   1    0.716276    0.154654   -0.055041    11.00000    0.06298    0.11575 =
         0.04225   -0.03288   -0.00131    0.01437
AFIX 137
H13A  2    0.652869    0.216315   -0.085261    11.00000   -1.50000
H13B  2    0.638613    0.074664   -0.073363    11.00000   -1.50000
H13C  2    0.834818    0.161638   -0.090073    11.00000   -1.50000
AFIX   0
HKLF 4
REM  SCD25_211_P-1 in P-1
REM R1 =  0.0230 for    3277 Fo > 4sig(Fo)  and  0.0259 for all    3512 data
REM    228 parameters refined using      0 restraints
END
WGHT      0.0286      0.5014
REM Highest difference peak  1.143,  deepest hole -1.123,  1-sigma level  0.118
Q1    1   0.2224  0.3140  0.6802  11.00000  0.05    1.14
Q2    1   0.2932  0.3554  0.8429  11.00000  0.05    1.01
Q3    1   0.1458  0.3593  0.7562  11.00000  0.05    0.94
Q4    1   0.2799  0.3607  0.6990  11.00000  0.05    0.74
Q5    1   0.2483  0.2554  0.7611  11.00000  0.05    0.72
;
_shelx_res_checksum     50977
