# Supplementary material for: Synthesis and crystal structure of fac-[3-bromo-6-(1H-pyrazol-1-yl-κN2)pyridazine-κN1]tri­carbonyl­chlorido­rhenium di­methyl­formamide monosolvate
Source: Acta Crystallogr E Crystallogr Commun. 2026 Jun 18;82(Pt 7):845–8. doi: 10.1107/S2056989026006249 (PMC13330913; doi:10.1107/S2056989026006249)
Supplement: Supplementary file 2 [file e-82-00845-Isup2.hkl]

data_I                                                                          
_shelx_title ' SCD25_211_P-1 in P-1'                                            
_shelx_refln_list_code          4                                               
_shelx_F_calc_maximum      280.22                                               
_exptl_crystal_F_000       568.00                                               
_reflns_d_resolution_high  0.8109                                               
                                                                                
loop_                                                                           
 _space_group_symop_operation_xyz                                               
 'x, y, z'                                                                      
 '-x, -y, -z'                                                                   
                                                                                
_cell_length_a     7.2454                                                       
_cell_length_b    11.1356                                                       
_cell_length_c    11.4263                                                       
_cell_angle_alpha  90.941                                                       
_cell_angle_beta   93.728                                                       
_cell_angle_gamma 102.141                                                       
                                                                                
_shelx_F_squared_multiplier     1.000                                           
                                                                                
loop_                                                                           
 _refln_index_h                                                                 
 _refln_index_k                                                                 
 _refln_index_l                                                                 
 _refln_F_squared_calc                                                          
 _refln_F_squared_meas                                                          
 _refln_F_squared_sigma                                                         
 _refln_observed_status                                                         
   1   0   0         46.37         69.59         3.70 o                         
   2   0   0      31822.02      33211.26       603.34 o                         
   3   0   0       1046.30       1072.63        23.45 o                         
   4   0   0      15287.09      16109.76       320.35 o                         
   5   0   0        326.32        343.57        25.97 o                         
   6   0   0       3600.51       3589.35       103.02 o                         
   7   0   0         12.47         31.39        13.26 o                         
   8   0   0       1217.04       1309.94       115.25 o                         
  -8   1   0       1409.30       1517.99        69.71 o                         
  -7   1   0       1212.27       1298.71        50.88 o                         
  -6   1   0       2260.61       2388.20        65.40 o                         
  -5   1   0       3789.66       3992.09        94.96 o                         
  -4   1   0       3124.53       3163.35        68.58 o                         
  -3   1   0       2198.54       2255.34        48.77 o                         
  -2   1   0        108.53        162.81        12.99 o                         
  -1   1   0      16378.77      16675.08       774.49 o                         
   0   1   0       2012.73       1941.35        91.25 o                         
   1   1   0      23455.32      24589.88      1223.14 o                         
   2   1   0       2296.66       2490.07        69.80 o                         
   3   1   0       8503.27       8970.54       178.77 o                         
   4   1   0       3321.60       3296.78        68.04 o                         
   5   1   0       6305.69       6090.93       130.28 o                         
   6   1   0       3188.92       3218.56        72.31 o                         
   7   1   0        639.57        748.67        36.66 o                         
   8   1   0         80.92         89.23        25.52 o                         
  -8   2   0        741.04        823.46        48.29 o                         
  -7   2   0       3488.28       3546.89       114.06 o                         
  -6   2   0        632.03        621.31        25.81 o                         
  -5   2   0       5900.81       6173.79       138.62 o                         
  -4   2   0       1579.10       1634.26        39.23 o                         
  -3   2   0       6674.91       7099.44       142.24 o                         
  -2   2   0       1152.89       1264.02        31.27 o                         
  -1   2   0      12233.87      11890.45       390.40 o                         
   0   2   0       5491.26       6094.87       179.17 o                         
   1   2   0      14069.98      14225.59       352.52 o                         
   2   2   0      18217.89      18685.10       408.35 o                         
   3   2   0       5002.52       5184.96       109.95 o                         
   4   2   0       8639.26       8875.06       197.10 o                         
   5   2   0       8115.73       7914.70       168.16 o                         
   6   2   0       1049.89       1027.23        28.70 o                         
   7   2   0       4359.48       4421.99       186.27 o                         
   8   2   0        574.08        499.12        35.45 o                         
  -8   3   0       1672.03       1792.67       125.40 o                         
  -7   3   0        115.46        127.92        17.86 o                         
  -6   3   0       5664.31       5855.64       195.60 o                         
  -5   3   0        269.18        297.73        13.98 o                         
  -4   3   0      10976.62      11313.39       250.09 o                         
  -3   3   0       1182.98       1283.82        33.13 o                         
  -2   3   0      26933.19      26009.55       602.04 o                         
  -1   3   0       3336.52       3371.20       131.08 o                         
   0   3   0        782.80        809.48        39.77 o                         
   1   3   0         10.22         38.18         5.00 o                         
   2   3   0       5606.79       6147.10       154.86 o                         
   3   3   0        496.55        575.14        25.97 o                         
   4   3   0       1938.53       1842.57        42.69 o                         
   5   3   0       1208.82       1198.42        31.27 o                         
   6   3   0       3865.61       3706.21        83.50 o                         
   7   3   0         55.09         82.96        18.91 o                         
   8   3   0       1825.86       1986.35        87.76 o                         
  -8   4   0        193.02        242.05        31.25 o                         
  -7   4   0       1499.81       1559.35       161.92 o                         
  -6   4   0        736.49        746.56        29.25 o                         
  -5   4   0       3473.32       3433.42        97.55 o                         
  -4   4   0        423.31        491.53        17.04 o                         
  -3   4   0      14686.29      14781.20       368.41 o                         
  -2   4   0       5960.27       5855.40       147.34 o                         
  -1   4   0       4652.29       4239.91       131.08 o                         
   0   4   0       4444.11       4234.88       131.49 o                         
   1   4   0       7786.29       7681.85       481.30 o                         
   2   4   0       6623.29       6803.62       286.91 o                         
   3   4   0       3108.81       3153.22        72.96 o                         
   4   4   0        457.10        453.86        15.99 o                         
   5   4   0        181.08        184.36        11.51 o                         
   6   4   0        193.30        214.21        18.67 o                         
   7   4   0       2400.99       2408.08       105.11 o                         
  -8   5   0        170.29        208.80        22.42 o                         
  -7   5   0       1744.13       1859.53       105.51 o                         
  -6   5   0        106.87        126.28        13.40 o                         
  -5   5   0       1398.53       1384.17        43.83 o                         
  -4   5   0       2066.90       2041.60        52.05 o                         
  -3   5   0       3030.39       2934.32        71.37 o                         
  -2   5   0       6662.41       6400.61       174.54 o                         
  -1   5   0       9411.08      10126.04       273.33 o                         
   0   5   0       5247.62       5329.05       120.08 o                         
   1   5   0      15708.68      16188.22       404.11 o                         
   2   5   0       5775.96       6089.32       129.60 o                         
   3   5   0      15876.53      15294.57       382.03 o                         
   4   5   0         23.43         13.36        10.96 o                         
   5   5   0       2486.96       2377.91        64.53 o                         
   6   5   0        378.91        346.54        19.49 o                         
   7   5   0        792.83        761.39        40.12 o                         
  -8   6   0       1592.69       1725.21        66.96 o                         
  -7   6   0         14.10         29.33        14.56 o                         
  -6   6   0       4092.06       4138.65       230.51 o                         
  -5   6   0       1021.68       1028.46        39.06 o                         
  -4   6   0       4967.83       4865.58       125.95 o                         
  -3   6   0         11.07          8.21         5.07 o                         
  -2   6   0       4920.66       5264.27       145.68 o                         
  -1   6   0         39.06         44.56         5.68 o                         
   0   6   0       5715.11       5835.27       137.17 o                         
   1   6   0        442.47        466.31        15.75 o                         
   2   6   0      14274.83      14043.51       352.11 o                         
   3   6   0        422.06        423.38        29.62 o                         
   4   6   0       5768.61       5762.50       140.32 o                         
   5   6   0        305.16        301.67        17.91 o                         
   6   6   0       2040.38       2127.58       101.45 o                         
   7   6   0         71.70         81.16        22.38 o                         
  -8   7   0        224.16        237.30        25.52 o                         
  -7   7   0       1686.25       1833.48        67.36 o                         
  -6   7   0        589.33        584.38        31.42 o                         
  -5   7   0       3090.40       3248.59       104.33 o                         
  -4   7   0       4206.43       4091.60       107.99 o                         
  -3   7   0       1513.63       1468.71        42.64 o                         
  -2   7   0        965.87        957.22        54.38 o                         
  -1   7   0       1392.75       1256.41        32.37 o                         
   0   7   0       2741.98       2750.00        68.99 o                         
   1   7   0       1059.41       1062.12        57.22 o                         
   2   7   0         20.43         32.13        10.23 o                         
   3   7   0       3122.12       3073.89        84.46 o                         
   4   7   0        457.77        453.50        31.25 o                         
   5   7   0       3726.15       3592.68        88.17 o                         
   6   7   0        400.53        430.99        26.40 o                         
  -8   8   0        137.95        173.69        30.84 o                         
  -7   8   0        845.84        861.94       128.24 o                         
  -6   8   0       2113.60       2130.92       129.86 o                         
  -5   8   0       4104.02       3942.57       185.05 o                         
  -4   8   0        777.17        833.66        32.70 o                         
  -3   8   0       6981.21       7013.51       169.24 o                         
  -2   8   0       2208.69       2206.34        57.42 o                         
  -1   8   0      11059.30      11110.42       304.20 o                         
   0   8   0        348.89        339.09        15.79 o                         
   1   8   0       5918.61       6039.62       173.69 o                         
   2   8   0          6.49         17.92         9.91 o                         
   3   8   0        573.71        563.31        23.87 o                         
   4   8   0       1437.39       1428.25        43.34 o                         
   5   8   0        691.38        690.69        34.29 o                         
  -7   9   0         40.88         28.53        18.33 o                         
  -6   9   0       1344.91       1399.70        90.90 o                         
  -5   9   0        102.69         97.40        16.64 o                         
  -4   9   0       3059.93       3016.67        96.99 o                         
  -3   9   0        199.31        193.19        15.01 o                         
  -2   9   0       3293.29       3238.04        88.72 o                         
  -1   9   0        426.89        439.28        19.50 o                         
   0   9   0      10072.30       9872.01       236.29 o                         
   1   9   0        140.42        189.67        25.97 o                         
   2   9   0       1706.67       1751.13        51.68 o                         
   3   9   0        165.26        150.90        21.51 o                         
   4   9   0       1523.28       1464.93        56.48 o                         
   5   9   0         20.54         29.72        22.32 o                         
  -7  10   0        734.89        831.49        45.53 o                         
  -6  10   0        296.30        328.14        26.97 o                         
  -5  10   0       1739.04       1825.00        60.54 o                         
  -4  10   0        341.85        380.79        26.11 o                         
  -3  10   0       1745.69       1854.19        56.45 o                         
  -2  10   0        371.75        381.50        21.45 o                         
  -1  10   0       5653.44       5744.85       141.77 o                         
   0  10   0        164.90        190.34        19.48 o                         
   1  10   0       6594.24       6766.10       191.78 o                         
   2  10   0       1281.41       1207.63        64.93 o                         
   3  10   0       3084.00       3203.76        93.94 o                         
   4  10   0       1139.25       1050.36        48.77 o                         
  -6  11   0         89.98        184.27        38.96 o                         
  -5  11   0       1592.09       1649.85        64.99 o                         
  -4  11   0        646.41        657.22        57.63 o                         
  -3  11   0       2820.83       2981.70        85.27 o                         
  -2  11   0         49.40         49.61        14.23 o                         
  -1  11   0       1101.82       1139.68        66.55 o                         
   0  11   0       1246.74       1238.11       150.96 o                         
   1  11   0       1070.12       1052.24        43.49 o                         
   2  11   0       1606.30       1525.46        81.16 o                         
   3  11   0       1271.44       1329.71        52.90 o                         
  -5  12   0         25.26         32.28        20.94 o                         
  -4  12   0       2069.72       2203.88        81.60 o                         
  -3  12   0        104.64        137.07        24.75 o                         
  -2  12   0       3195.68       3223.90       172.88 o                         
  -1  12   0        431.38        447.53        41.80 o                         
   0  12   0       1206.50       1272.89       122.15 o                         
   1  12   0         20.59         -0.99        22.07 o                         
   2  12   0       1229.23       1185.73        50.77 o                         
  -4  13   0        178.98        204.11        27.79 o                         
  -3  13   0       2081.09       2252.13        86.13 o                         
  -2  13   0       1205.03       1137.83        53.82 o                         
  -1  13   0       1029.35       1006.18        49.34 o                         
   0  13   0        994.85        988.89        75.08 o                         
   1  13   0        909.41        973.58        84.82 o                         
  -1 -13   1          3.00          7.06        24.50 o                         
   0 -13   1        653.24        684.25        51.94 o                         
   1 -13   1        216.51        209.70        27.68 o                         
   2 -13   1        692.04        654.55        38.61 o                         
   3 -13   1        337.72        389.81        33.05 o                         
   4 -13   1       1050.42       1168.16        65.74 o                         
  -2 -12   1         33.31         37.12        21.21 o                         
  -1 -12   1       3456.23       3540.82       433.82 o                         
   0 -12   1        310.54        321.68        53.57 o                         
   1 -12   1       1196.10       1323.26       122.15 o                         
   2 -12   1         29.56         27.67        15.99 o                         
   3 -12   1       1505.12       1486.46        61.95 o                         
   4 -12   1         96.62        106.34        22.09 o                         
   5 -12   1        791.97        848.97        45.62 o                         
  -3 -11   1          3.58        -24.22        18.07 o                         
  -2 -11   1       3250.32       3267.02       153.40 o                         
  -1 -11   1        330.36        331.53        25.16 o                         
   0 -11   1       4506.34       4799.35       260.94 o                         
   1 -11   1       1268.64       1312.84        84.41 o                         
   2 -11   1       2969.51       2955.77        90.50 o                         
   3 -11   1        673.07        732.36        41.80 o                         
   4 -11   1       1584.24       1703.35        65.56 o                         
   5 -11   1        880.89        991.89        47.59 o                         
   6 -11   1        812.50        972.09       127.02 o                         
  -4 -10   1       1209.88       1165.21        51.36 o                         
  -3 -10   1         43.14         40.73        18.71 o                         
  -2 -10   1        529.24        491.92        25.35 o                         
  -1 -10   1       2125.52       2090.32       116.88 o                         
   0 -10   1       4057.51       4102.30       172.47 o                         
   1 -10   1       1489.97       1470.47        47.48 o                         
   2 -10   1       3329.79       3263.86        90.90 o                         
   3 -10   1       1137.15       1134.43        51.54 o                         
   4 -10   1       4456.29       4607.01       145.94 o                         
   5 -10   1        292.42        282.89        23.77 o                         
   6 -10   1       2044.54       2089.44        76.49 o                         
   7 -10   1        248.50        248.27        28.00 o                         
  -5  -9   1       2980.46       2961.37        96.13 o                         
  -4  -9   1        981.85        918.43        39.87 o                         
  -3  -9   1       2003.20       2003.57        61.82 o                         
  -2  -9   1        483.33        499.61        38.96 o                         
  -1  -9   1       2141.52       2153.64       115.66 o                         
   0  -9   1          0.71          8.66        21.51 o                         
   1  -9   1       3446.46       3302.47        90.21 o                         
   2  -9   1         55.41         64.57        26.78 o                         
   3  -9   1       3446.57       3562.44        89.29 o                         
   4  -9   1        861.30        875.70        76.29 o                         
   5  -9   1       4297.49       4400.12       139.92 o                         
   6  -9   1        127.61        145.83        20.06 o                         
   7  -9   1       1341.04       1461.04        86.85 o                         
  -6  -8   1       1417.17       1331.18        52.92 o                         
  -5  -8   1        662.17        665.15        32.82 o                         
  -4  -8   1       4825.37       4722.61       148.94 o                         
  -3  -8   1       4061.45       3854.96        87.92 o                         
  -2  -8   1       2426.19       2433.92        61.39 o                         
  -1  -8   1       4981.87       4972.57       115.05 o                         
   0  -8   1       3148.71       3246.35        77.41 o                         
   1  -8   1       3801.58       4014.54        99.38 o                         
   2  -8   1        504.82        489.51        37.34 o                         
   3  -8   1       1125.28       1138.03        35.73 o                         
   4  -8   1       3443.35       3312.48       105.84 o                         
   5  -8   1       1020.46       1028.46        41.79 o                         
   6  -8   1       2587.00       2598.25       116.06 o                         
   7  -8   1        581.51        650.15        60.87 o                         
   8  -8   1       1014.47       1116.52        85.63 o                         
  -6  -7   1        273.87        287.48        24.14 o                         
  -5  -7   1        891.23        918.13        33.05 o                         
  -4  -7   1       1289.06       1310.69        38.48 o                         
  -3  -7   1       1725.79       1774.45        44.44 o                         
  -2  -7   1       9004.34       8778.60       267.43 o                         
  -1  -7   1       1015.32       1031.81        61.68 o                         
   0  -7   1       9060.36       8856.03       178.69 o                         
   1  -7   1        130.90        150.86        10.55 o                         
   2  -7   1      10520.47      10669.19       434.23 o                         
   3  -7   1         20.10         35.86         7.61 o                         
   4  -7   1       2167.52       2061.08        68.41 o                         
   5  -7   1       1072.12       1067.10        41.71 o                         
   6  -7   1       1232.81       1277.95        49.92 o                         
   7  -7   1        215.69        273.50        64.12 o                         
   8  -7   1        767.65        956.49        60.06 o                         
  -7  -6   1        912.06        813.34        41.58 o                         
  -6  -6   1        528.89        523.83        24.14 o                         
  -5  -6   1        407.94        424.78        20.22 o                         
  -4  -6   1         99.62        115.71        11.89 o                         
  -3  -6   1       5201.34       5253.13       120.51 o                         
  -2  -6   1        564.24        594.86        21.91 o                         
  -1  -6   1       7156.06       7096.45       159.07 o                         
   0  -6   1       1785.83       1759.62       105.51 o                         
   1  -6   1      17843.08      17583.62       385.33 o                         
   2  -6   1          3.81          9.62         3.90 o                         
   3  -6   1      12294.21      11856.75       296.18 o                         
   4  -6   1       1300.81       1271.20        37.25 o                         
   5  -6   1       4073.51       3952.71       112.45 o                         
   6  -6   1         22.41         39.20        13.40 o                         
   7  -6   1       2430.65       2516.36       189.52 o                         
   8  -6   1         61.88         63.44        20.87 o                         
  -7  -5   1       1113.40       1065.94        46.77 o                         
  -6  -5   1       1890.73       1860.37        50.59 o                         
  -5  -5   1        933.90        911.18        47.89 o                         
  -4  -5   1        725.90        703.57        22.98 o                         
  -3  -5   1       1947.02       1818.82        43.07 o                         
  -2  -5   1       5061.80       5101.81       115.30 o                         
  -1  -5   1         14.02         53.19        14.20 o                         
   0  -5   1       2617.77       2513.14        50.33 o                         
   1  -5   1         24.66         27.40         5.28 o                         
   2  -5   1      24472.42      23591.20       516.11 o                         
   3  -5   1       5033.06       4950.93       118.18 o                         
   4  -5   1       6492.38       6271.89       159.12 o                         
   5  -5   1       1190.54       1219.45        39.81 o                         
   6  -5   1       3437.73       3356.56        97.82 o                         
   7  -5   1       1111.12       1186.64        43.57 o                         
   8  -5   1        568.70        588.23        81.57 o                         
  -7  -4   1       1149.85       1075.13        44.77 o                         
  -6  -4   1       3296.98       3216.39       140.82 o                         
  -5  -4   1        118.21        114.80         9.71 o                         
  -4  -4   1       9640.62       9290.14       196.13 o                         
  -3  -4   1        202.99        216.34         9.93 o                         
  -2  -4   1      15607.96      15817.56       393.82 o                         
  -1  -4   1          8.25         16.94         3.12 o                         
   0  -4   1       1418.80       1461.59        29.74 o                         
   1  -4   1        387.30        375.64        31.65 o                         
   2  -4   1       3827.89       3626.71        81.64 o                         
   3  -4   1       2947.20       2813.79        61.56 o                         
   4  -4   1       3188.79       3145.56        82.35 o                         
   5  -4   1       1504.47       1594.43        60.06 o                         
   6  -4   1       2501.72       2605.70        92.53 o                         
   7  -4   1       1401.75       1418.74        48.77 o                         
   8  -4   1       1912.16       2090.49        75.82 o                         
  -8  -3   1          0.05         30.03        24.10 o                         
  -7  -3   1       1821.85       1729.90        55.11 o                         
  -6  -3   1        541.19        537.14        20.66 o                         
  -5  -3   1       6858.73       6642.02       142.62 o                         
  -4  -3   1        227.20        231.37        10.03 o                         
  -3  -3   1      15249.72      15361.12       320.71 o                         
  -2  -3   1        508.10        497.55        36.12 o                         
  -1  -3   1      32742.12      32362.89       799.75 o                         
   0  -3   1       1465.35       1521.29        90.09 o                         
   1  -3   1       7519.91       7346.84       243.90 o                         
   2  -3   1        613.32        615.31        23.54 o                         
   3  -3   1       6177.30       6203.63       146.33 o                         
   4  -3   1          1.50         12.38         6.09 o                         
   5  -3   1       4190.89       4286.45       120.23 o                         
   6  -3   1        765.61        793.33        30.67 o                         
   7  -3   1       2042.46       2185.56        68.57 o                         
   8  -3   1          0.42         14.65        18.46 o                         
  -8  -2   1        555.72        599.71        37.41 o                         
  -7  -2   1        112.96        141.78        28.00 o                         
  -6  -2   1        915.06        904.62        26.68 o                         
  -5  -2   1       1992.56       1961.04        58.44 o                         
  -4  -2   1       2938.82       2966.15        65.43 o                         
  -3  -2   1        792.33        787.05        26.78 o                         
  -2  -2   1      11956.07      12544.89       275.09 o                         
  -1  -2   1      12140.73      12548.43       290.52 o                         
   0  -2   1      18939.14      19844.29       491.47 o                         
   1  -2   1      17969.89      17688.06       616.03 o                         
   2  -2   1        166.44        206.18         7.73 o                         
   3  -2   1       7803.79       8125.92       170.16 o                         
   4  -2   1       2443.30       2515.21        58.08 o                         
   5  -2   1       3995.11       4056.81        98.69 o                         
   6  -2   1        732.77        737.30        28.98 o                         
   7  -2   1        139.32        147.36        17.86 o                         
   8  -2   1       1085.21       1227.10        55.95 o                         
  -8  -1   1       1737.34       2013.74        86.46 o                         
  -7  -1   1         12.95         26.88        14.56 o                         
  -6  -1   1       2514.98       2496.35        57.68 o                         
  -5  -1   1         16.48         27.82         6.31 o                         
  -4  -1   1       3655.49       3669.30        75.52 o                         
  -3  -1   1        487.59        503.69        12.59 o                         
  -2  -1   1        619.14        751.95        26.78 o                         
  -1  -1   1      15435.45      17470.74       344.31 o                         
   0  -1   1      16937.92      17472.62       572.48 o                         
   1  -1   1      17348.08      17298.66       429.18 o                         
   2  -1   1       3434.38       3353.78       144.07 o                         
   3  -1   1       5363.33       5712.48       105.12 o                         
   4  -1   1      18717.38      19156.69       398.87 o                         
   5  -1   1       1703.29       1768.35        43.19 o                         
   6  -1   1       4231.89       4380.47       114.62 o                         
   7  -1   1        150.43        153.49        21.10 o                         
   8  -1   1        496.68        492.95        33.15 o                         
  -8   0   1         13.17         21.74        22.03 o                         
  -7   0   1       3417.29       3440.22       111.32 o                         
  -6   0   1         83.33         82.26         9.13 o                         
  -5   0   1      10587.27      10821.97       227.84 o                         
  -4   0   1       3080.13       3181.58        65.49 o                         
  -3   0   1      14014.83      14810.53       293.20 o                         
  -2   0   1       2511.37       2776.39        56.35 o                         
  -1   0   1      21378.08      24000.65       641.64 o                         
   0   0   1       1691.84       1803.46       120.93 o                         
   1   0   1      10538.76      10583.42       405.82 o                         
   2   0   1        132.32        122.15         4.02 o                         
   3   0   1      13296.10      13422.75       266.30 o                         
   4   0   1        479.94        498.58        13.16 o                         
   5   0   1      13987.78      13899.79       277.74 o                         
   6   0   1        597.54        594.14        26.68 o                         
   7   0   1       2688.63       2661.04        82.34 o                         
   8   0   1          1.12          8.22        18.79 o                         
  -8   1   1       1206.30       1259.60        61.86 o                         
  -7   1   1        835.64        840.89        44.67 o                         
  -6   1   1       3762.68       3783.89        83.50 o                         
  -5   1   1       1284.33       1309.28        31.85 o                         
  -4   1   1      13597.17      14315.22       299.01 o                         
  -3   1   1      16246.84      17538.59       364.72 o                         
  -2   1   1       7902.57       8638.66       189.70 o                         
  -1   1   1      14104.75      14563.04       589.65 o                         
   1   1   1       4569.75       5110.64       127.80 o                         
   2   1   1       3491.62       3797.05       122.15 o                         
   3   1   1       1080.49       1138.04        24.84 o                         
   4   1   1       7661.69       7673.60       161.62 o                         
   5   1   1        416.08        436.84        15.46 o                         
   6   1   1       5630.70       5839.07       164.14 o                         
   7   1   1        527.64        560.53        53.97 o                         
   8   1   1       1655.33       1731.60        70.60 o                         
  -8   2   1       1379.45       1465.36        67.39 o                         
  -7   2   1        153.23        171.34        18.02 o                         
  -6   2   1       2731.11       2816.41       107.95 o                         
  -5   2   1       4114.02       4182.33        95.51 o                         
  -4   2   1       8505.13       9160.23       203.20 o                         
  -3   2   1       5384.60       5882.38       130.64 o                         
  -2   2   1      78522.27      75101.79      1740.35 o                         
  -1   2   1      15455.92      15569.25       521.07 o                         
   0   2   1      34201.63      29691.39       972.59 o                         
   1   2   1       4838.75       4820.39       332.77 o                         
   2   2   1      36063.29      36564.68       797.34 o                         
   3   2   1         11.93         27.25         5.68 o                         
   4   2   1       4087.36       4226.08       103.48 o                         
   5   2   1       1331.52       1354.00        33.85 o                         
   6   2   1       2016.39       1956.80        58.70 o                         
   7   2   1       1289.62       1323.31        49.58 o                         
   8   2   1        764.65        743.77        44.01 o                         
  -8   3   1         15.50         37.82        21.38 o                         
  -7   3   1       3001.36       3124.23       126.62 o                         
  -6   3   1        469.07        510.14        23.81 o                         
  -5   3   1       2584.90       2582.21        65.33 o                         
  -4   3   1        449.74        493.09        15.20 o                         
  -3   3   1      15014.70      15408.50       338.36 o                         
  -2   3   1        128.58        126.64         6.31 o                         
  -1   3   1      19643.95      18679.75       932.57 o                         
   0   3   1       1833.90       1809.67        48.76 o                         
   1   3   1      39156.20      37541.12      1004.74 o                         
   2   3   1        438.30        442.85        15.02 o                         
   3   3   1      16155.54      16750.14       390.33 o                         
   4   3   1       1973.68       1885.77        43.48 o                         
   5   3   1       2739.67       2751.82        73.05 o                         
   6   3   1         19.60         23.34         9.46 o                         
   7   3   1       2356.54       2297.64       135.14 o                         
   8   3   1          0.55         25.94        31.46 o                         
  -8   4   1       1395.30       1610.65       213.87 o                         
  -7   4   1       1648.41       1689.55        62.50 o                         
  -6   4   1       1475.83       1543.50        49.35 o                         
  -5   4   1       3260.54       3351.42        83.07 o                         
  -4   4   1        105.25        107.41         7.39 o                         
  -3   4   1       4345.58       4379.27       104.92 o                         
  -2   4   1       3550.69       3589.29       102.27 o                         
  -1   4   1        684.29        727.97        19.99 o                         
   0   4   1       4640.94       4219.83       274.74 o                         
   1   4   1         16.51         12.52         4.52 o                         
   2   4   1      20327.58      20072.89       505.24 o                         
   3   4   1       3441.10       3402.38        89.69 o                         
   4   4   1       5419.97       5289.42       146.50 o                         
   5   4   1       3010.63       2908.28        85.22 o                         
   6   4   1       4517.27       4269.47       112.01 o                         
   7   4   1       1165.80       1249.55        56.31 o                         
  -8   5   1       1100.39       1090.06        81.57 o                         
  -7   5   1       1884.40       2106.14       124.59 o                         
  -6   5   1       3402.27       3415.48       128.64 o                         
  -5   5   1        218.61        229.58        12.90 o                         
  -4   5   1       7152.34       6983.97       166.74 o                         
  -3   5   1       2079.31       2128.69        53.79 o                         
  -2   5   1       8176.38       8077.05       190.13 o                         
  -1   5   1        775.46        825.44        28.41 o                         
   0   5   1       3672.85       3731.25       122.96 o                         
   1   5   1       2191.55       2056.33        52.26 o                         
   2   5   1       1706.71       1647.43        40.98 o                         
   3   5   1       6568.21       6659.46       159.69 o                         
   4   5   1       2562.98       2587.86        66.86 o                         
   5   5   1       2016.39       1989.39        53.57 o                         
   6   5   1       2549.24       2589.24        70.59 o                         
   7   5   1        805.69        775.44        44.07 o                         
  -8   6   1         16.69         22.50        20.89 o                         
  -7   6   1       1902.07       1954.26        70.33 o                         
  -6   6   1        164.14        179.69        17.91 o                         
  -5   6   1       4556.54       4702.80       145.73 o                         
  -4   6   1        293.69        302.08        15.79 o                         
  -3   6   1       7687.64       7654.59       195.02 o                         
  -2   6   1        230.98        232.77        10.28 o                         
  -1   6   1      15711.56      16382.70       407.35 o                         
   0   6   1       4705.39       4914.86       106.09 o                         
   1   6   1       2164.43       2101.63        86.03 o                         
   2   6   1        317.34        313.67        14.99 o                         
   3   6   1        908.24        890.75        45.45 o                         
   4   6   1        171.77        177.43        14.40 o                         
   5   6   1       2290.35       2147.50       120.93 o                         
   6   6   1         84.28         80.35        15.37 o                         
  -8   7   1        302.92        376.03        36.93 o                         
  -7   7   1        118.72        129.57        19.70 o                         
  -6   7   1       1794.53       1797.88        64.24 o                         
  -5   7   1        457.50        473.78        47.48 o                         
  -4   7   1       2792.52       2788.95        76.85 o                         
  -3   7   1        328.42        335.56        15.46 o                         
  -2   7   1       8523.27       8639.24       203.98 o                         
  -1   7   1       4104.88       4333.14       106.37 o                         
   0   7   1      12620.96      11968.95       368.48 o                         
   1   7   1       6694.05       6743.64       205.15 o                         
   2   7   1       2332.87       2320.84        93.34 o                         
   3   7   1       3246.91       3130.52        80.91 o                         
   4   7   1       2465.49       2395.78        71.83 o                         
   5   7   1       1007.40        987.19        55.60 o                         
   6   7   1        203.83        211.12        40.58 o                         
  -8   8   1       1150.33       1297.92       102.67 o                         
  -7   8   1         49.03         75.15        18.12 o                         
  -6   8   1       1913.27       1992.32        71.18 o                         
  -5   8   1        450.07        463.72        31.65 o                         
  -4   8   1       4261.54       4217.11       187.49 o                         
  -3   8   1        151.98        153.11        11.89 o                         
  -2   8   1       2202.65       2239.02        63.51 o                         
  -1   8   1       3264.10       3288.79        83.18 o                         
   0   8   1       8452.19       8531.17       192.24 o                         
   1   8   1       3094.86       3066.64       154.62 o                         
   2   8   1       3457.18       3369.82        86.59 o                         
   3   8   1        457.40        428.17        35.31 o                         
   4   8   1       5063.30       4860.68       155.83 o                         
   5   8   1         26.40         19.07        19.48 o                         
  -7   9   1       1191.30       1417.54       129.46 o                         
  -6   9   1         10.55          7.70        15.71 o                         
  -5   9   1       2794.90       2830.89       134.73 o                         
  -4   9   1        240.24        250.87        15.77 o                         
  -3   9   1       1382.98       1519.34       103.89 o                         
  -2   9   1        695.79        701.63        28.86 o                         
  -1   9   1       1226.56       1188.03        77.51 o                         
   0   9   1        249.60        286.87        28.41 o                         
   1   9   1       2105.23       2079.80        94.15 o                         
   2   9   1          8.42        -13.72        12.47 o                         
   3   9   1       3501.34       3327.46        94.64 o                         
   4   9   1        146.67        131.72        22.09 o                         
   5   9   1       3337.89       3194.91       102.44 o                         
  -7  10   1        478.62        512.92        56.41 o                         
  -6  10   1        928.91        994.74        42.48 o                         
  -5  10   1        574.03        628.09        35.57 o                         
  -4  10   1       3083.39       3162.04        97.09 o                         
  -3  10   1       3521.17       3522.82       109.57 o                         
  -2  10   1       1554.43       1640.76       155.83 o                         
  -1  10   1       1983.00       2100.91        79.54 o                         
   0  10   1       1934.09       1946.40       131.49 o                         
   1  10   1        663.43        709.69        45.45 o                         
   2  10   1       1101.55       1165.46        75.08 o                         
   3  10   1         56.89         51.50        20.06 o                         
   4  10   1       1139.28       1063.32        49.32 o                         
  -6  11   1       1039.23       1112.68        52.65 o                         
  -5  11   1        863.31        918.96        46.13 o                         
  -4  11   1       1003.67        975.48        46.13 o                         
  -3  11   1       1190.24       1237.16        63.31 o                         
  -2  11   1       4002.09       4049.39       168.01 o                         
  -1  11   1        656.69        648.41        67.37 o                         
   0  11   1       1817.69       1756.31        59.61 o                         
   1  11   1        238.71        241.51        24.62 o                         
   2  11   1       2358.04       2429.87       142.85 o                         
   3  11   1          3.96        -18.33        21.51 o                         
  -5  12   1        603.41        669.80        39.60 o                         
  -4  12   1         50.96         60.47        21.23 o                         
  -3  12   1       2539.79       2646.60       137.98 o                         
  -2  12   1          4.93          8.28        17.56 o                         
  -1  12   1       3057.27       3161.09       162.33 o                         
   0  12   1         14.73        -15.73        23.11 o                         
   1  12   1       4144.83       4286.06       329.12 o                         
   2  12   1         58.15         54.52        23.81 o                         
  -4  13   1        695.54        788.96        54.79 o                         
  -3  13   1        329.17        369.98        30.67 o                         
  -2  13   1       1496.09       1467.60       146.91 o                         
  -1  13   1        440.68        432.62        35.01 o                         
   0  13   1       1196.42       1374.88       241.87 o                         
   0 -13   2        264.49        231.56        50.32 o                         
   1 -13   2       1640.92       1688.91        67.59 o                         
   2 -13   2        249.73        255.40        31.42 o                         
   3 -13   2       2036.26       2047.35        92.12 o                         
   4 -13   2         24.52         18.34        22.09 o                         
  -2 -12   2        477.08        514.19        34.11 o                         
  -1 -12   2          8.58        -25.40        20.64 o                         
   0 -12   2       1172.92       1248.78        74.96 o                         
   1 -12   2         56.50         30.38        17.01 o                         
   2 -12   2       2395.25       2466.89        75.85 o                         
   3 -12   2          3.61         28.91        18.65 o                         
   4 -12   2       1991.26       2030.35        90.50 o                         
   5 -12   2        147.84        161.44        24.96 o                         
  -3 -11   2        212.94        221.29        24.14 o                         
  -2 -11   2        578.30        625.69        33.23 o                         
  -1 -11   2        797.98        808.98        31.93 o                         
   0 -11   2        592.09        560.09        69.80 o                         
   1 -11   2       1054.89       1045.47        40.92 o                         
   2 -11   2        149.23        154.99        16.38 o                         
   3 -11   2       2942.09       3007.91       149.75 o                         
   4 -11   2        410.54        411.74        28.98 o                         
   5 -11   2       1714.69       1838.77        75.89 o                         
   6 -11   2        616.66        671.96        66.96 o                         
  -4 -10   2        495.98        527.93        33.00 o                         
  -3 -10   2       3864.44       3872.16       117.28 o                         
  -2 -10   2        197.52        152.48        25.97 o                         
  -1 -10   2       2978.01       2910.23       136.76 o                         
   0 -10   2          4.32         14.06        11.75 o                         
   1 -10   2       3224.73       3193.61        82.68 o                         
   2 -10   2          7.44          9.61        10.50 o                         
   3 -10   2       1195.06       1211.85        48.77 o                         
   4 -10   2       1179.19       1177.77        42.85 o                         
   5 -10   2       1727.54       1725.81        63.90 o                         
   6 -10   2        150.67        205.12        23.53 o                         
   7 -10   2        552.31        614.30        40.89 o                         
  -5  -9   2        238.97        244.40        35.71 o                         
  -4  -9   2       3248.93       3149.94       100.64 o                         
  -3  -9   2         81.82         80.30        13.45 o                         
  -2  -9   2       5260.29       4967.41       142.85 o                         
  -1  -9   2         32.25         50.59        14.20 o                         
   0  -9   2      10165.79       9917.17       236.50 o                         
   1  -9   2        392.57        386.66        34.90 o                         
   2  -9   2       4320.24       4480.77       118.66 o                         
   3  -9   2        152.28        177.13        18.67 o                         
   4  -9   2       2825.44       2752.16        90.95 o                         
   5  -9   2          3.22          9.74        13.77 o                         
   6  -9   2       1841.82       1912.58        70.25 o                         
   7  -9   2          4.21         -0.64        42.61 o                         
  -5  -8   2        344.66        367.48        25.08 o                         
  -4  -8   2        445.29        423.63        21.24 o                         
  -3  -8   2       2465.40       2444.46       110.38 o                         
  -2  -8   2        406.62        368.35        25.57 o                         
  -1  -8   2       5768.57       6086.99       321.81 o                         
   0  -8   2        690.03        697.96        29.62 o                         
   1  -8   2       8427.09       8139.38       257.29 o                         
   2  -8   2       7379.68       7632.01       207.78 o                         
   3  -8   2       3446.00       3370.33       148.94 o                         
   4  -8   2       2577.20       2578.87        84.70 o                         
   5  -8   2       2770.01       2579.15        90.09 o                         
   6  -8   2        890.02        918.73        80.35 o                         
   7  -8   2        440.84        476.25        34.63 o                         
   8  -8   2        221.13        268.18        47.89 o                         
  -6  -7   2          2.47         12.59        16.61 o                         
  -5  -7   2       2765.49       2808.03        75.89 o                         
  -4  -7   2         39.49         29.43        10.92 o                         
  -3  -7   2       4740.83       4754.71       151.37 o                         
  -2  -7   2          6.76          8.21        11.77 o                         
  -1  -7   2       1756.93       1824.92        61.68 o                         
   0  -7   2       1486.93       1499.75        43.42 o                         
   1  -7   2       5876.34       5550.68       118.58 o                         
   2  -7   2       3797.35       3609.23        88.43 o                         
   3  -7   2       7052.07       6943.46       165.81 o                         
   4  -7   2       1080.48       1001.07        35.87 o                         
   5  -7   2       3514.65       3361.88       107.67 o                         
   6  -7   2        839.01        816.42        38.01 o                         
   7  -7   2       2483.45       2530.83       161.11 o                         
   8  -7   2         86.44        114.40        24.39 o                         
  -7  -6   2          0.05         -2.53        18.59 o                         
  -6  -6   2       3269.66       3151.34        97.56 o                         
  -5  -6   2        284.33        279.57        15.77 o                         
  -4  -6   2       4172.23       4035.89        95.09 o                         
  -3  -6   2       1874.10       1776.05        45.07 o                         
  -2  -6   2       8392.64       8298.03       185.84 o                         
  -1  -6   2       1446.02       1431.48        32.06 o                         
   0  -6   2        330.10        291.43        16.64 o                         
   1  -6   2         37.82         46.77         4.48 o                         
   2  -6   2       5218.35       5043.26       108.23 o                         
   3  -6   2        125.49        126.38         7.61 o                         
   4  -6   2       5871.40       5774.42       148.47 o                         
   5  -6   2        377.57        379.06        19.64 o                         
   6  -6   2       4833.66       4876.77       155.43 o                         
   7  -6   2         23.77         45.80        18.26 o                         
   8  -6   2       2212.58       2312.66       162.73 o                         
  -7  -5   2       1107.04       1066.98        46.75 o                         
  -6  -5   2        303.35        295.06        18.94 o                         
  -5  -5   2       1817.54       1826.48        80.35 o                         
  -4  -5   2       1336.93       1355.70        33.15 o                         
  -3  -5   2       9565.22       9430.93       214.68 o                         
  -2  -5   2      10392.20      10571.70       211.84 o                         
  -1  -5   2       5810.56       5937.57       223.20 o                         
   0  -5   2      18039.13      17655.68       476.84 o                         
   1  -5   2       2443.10       2516.32        97.80 o                         
   2  -5   2       7475.58       7471.23       317.76 o                         
   3  -5   2       4082.57       4060.55        97.51 o                         
   4  -5   2       2564.33       2469.26        66.64 o                         
   5  -5   2       1720.97       1693.65        48.95 o                         
   6  -5   2        367.27        388.43        49.51 o                         
   7  -5   2       2504.18       2558.65       169.23 o                         
   8  -5   2        917.79       1001.35        61.28 o                         
  -7  -4   2        872.36        848.81        33.27 o                         
  -6  -4   2         49.09         47.66        11.09 o                         
  -5  -4   2       1244.56       1215.10        30.93 o                         
  -4  -4   2       1166.33       1253.23        30.35 o                         
  -3  -4   2       1505.60       1516.35        35.87 o                         
  -2  -4   2       8839.54       9306.66       205.44 o                         
  -1  -4   2      18250.34      18628.35       386.77 o                         
   0  -4   2       4376.01       4366.68       153.81 o                         
   1  -4   2       8612.50       8741.18       249.58 o                         
   2  -4   2       1085.36       1131.09        60.06 o                         
   3  -4   2      12286.97      11836.01       276.05 o                         
   4  -4   2          3.66         12.17         6.31 o                         
   5  -4   2       3986.17       3919.87       103.40 o                         
   6  -4   2        376.49        429.06        22.29 o                         
   7  -4   2       1023.74       1083.12        51.54 o                         
   8  -4   2        216.90        269.67        82.38 o                         
  -8  -3   2       1429.34       1436.98        88.87 o                         
  -7  -3   2         10.47          9.50        11.67 o                         
  -6  -3   2       2012.46       1908.89        49.68 o                         
  -5  -3   2        544.42        500.39        17.76 o                         
  -4  -3   2       3202.10       3147.15        66.39 o                         
  -3  -3   2       1612.63       1825.59        37.78 o                         
  -2  -3   2       4278.71       4202.00       106.77 o                         
  -1  -3   2       1442.48       1437.44        30.81 o                         
   0  -3   2      27562.43      27763.18       574.88 o                         
   1  -3   2        457.21        484.73        11.36 o                         
   2  -3   2      24612.98      23115.09       618.96 o                         
   3  -3   2         50.09         70.48         5.65 o                         
   4  -3   2      17594.52      17728.28       413.79 o                         
   5  -3   2       1682.07       1762.37        50.10 o                         
   6  -3   2       2862.20       2880.95        84.64 o                         
   7  -3   2         63.68         68.66        16.17 o                         
   8  -3   2       1306.53       1340.99        73.05 o                         
  -8  -2   2        568.48        581.61        43.42 o                         
  -7  -2   2        855.19        826.25        29.93 o                         
  -6  -2   2       2877.51       2809.85        83.60 o                         
  -5  -2   2       4114.40       4148.71        90.96 o                         
  -4  -2   2      10213.74      10077.32       212.06 o                         
  -3  -2   2        312.60        356.02        21.91 o                         
  -2  -2   2       4537.85       4639.89        93.32 o                         
  -1  -2   2        608.07        660.35        23.94 o                         
   0  -2   2       5634.94       6048.87       152.99 o                         
   1  -2   2       4054.63       4232.82       121.75 o                         
   2  -2   2         31.28         38.38         4.46 o                         
   3  -2   2       8891.77       8681.25       203.74 o                         
   4  -2   2       2131.10       2210.65        48.93 o                         
   5  -2   2       6464.48       6560.40       213.05 o                         
   6  -2   2       2003.93       2101.91        64.27 o                         
   7  -2   2       1320.59       1303.57        58.77 o                         
   8  -2   2        366.83        386.30        33.73 o                         
  -8  -1   2        205.94        198.69        62.09 o                         
  -7  -1   2       1095.68       1031.13        36.97 o                         
  -6  -1   2       2119.96       2107.47        56.24 o                         
  -5  -1   2       8149.85       8372.75       191.14 o                         
  -4  -1   2       3737.92       3842.29        82.93 o                         
  -3  -1   2      16743.77      17887.15       855.06 o                         
  -2  -1   2        314.27        298.55        23.94 o                         
  -1  -1   2      10182.21      10843.97       385.53 o                         
   0  -1   2       1515.73       1724.61        60.06 o                         
   1  -1   2       7439.90       7866.79       211.49 o                         
   2  -1   2         25.88         45.34         3.65 o                         
   3  -1   2       1599.66       1542.58        32.65 o                         
   4  -1   2       6231.41       6337.32       122.24 o                         
   5  -1   2       2741.77       2811.01       101.45 o                         
   6  -1   2        754.23        793.78        28.27 o                         
   7  -1   2       2165.27       2234.98       134.73 o                         
   8  -1   2        676.02        735.09        46.44 o                         
  -8   0   2        425.72        454.55        36.03 o                         
  -7   0   2        312.47        311.26        38.15 o                         
  -6   0   2       1732.90       1739.27        54.38 o                         
  -5   0   2        385.85        404.44        14.63 o                         
  -4   0   2      11618.22      12254.39       256.54 o                         
  -3   0   2        326.81        390.84        11.48 o                         
  -2   0   2       7541.31       8372.89       209.05 o                         
  -1   0   2       1759.96       1872.44        47.48 o                         
   0   0   2      20477.96      18306.98       601.18 o                         
   1   0   2      15632.84      14527.79       475.78 o                         
   2   0   2       8522.77       8621.21       179.95 o                         
   3   0   2       4944.77       5394.97       108.68 o                         
   4   0   2       2865.52       2933.20        62.90 o                         
   5   0   2          2.50          9.31         6.01 o                         
   6   0   2       2719.47       2827.30        84.08 o                         
   7   0   2          3.88         -4.87        17.53 o                         
   8   0   2       1066.90       1229.09        63.76 o                         
  -8   1   2        979.51       1042.12        55.09 o                         
  -7   1   2        377.06        458.36        31.24 o                         
  -6   1   2       2208.37       2215.36        54.87 o                         
  -5   1   2       1574.84       1629.70        38.74 o                         
  -4   1   2        955.54        992.15        24.39 o                         
  -3   1   2       6078.65       6699.18       157.54 o                         
  -2   1   2       2265.33       2755.83        77.92 o                         
  -1   1   2      23450.53      22446.06       656.63 o                         
   0   1   2       1331.08       1302.49        56.00 o                         
   1   1   2      29745.56      27557.88       601.25 o                         
   2   1   2      21011.95      21816.50       451.91 o                         
   3   1   2       6917.27       7341.52       147.10 o                         
   4   1   2       3472.39       3221.80        66.64 o                         
   5   1   2       2564.32       2615.40        58.54 o                         
   6   1   2       1728.86       1692.27        55.09 o                         
   7   1   2        475.62        533.03        73.45 o                         
   8   1   2        556.53        521.84        84.41 o                         
  -8   2   2        533.06        568.26        79.54 o                         
  -7   2   2       3966.78       4034.81       144.34 o                         
  -6   2   2          4.65         13.64         8.10 o                         
  -5   2   2       5629.87       5651.24       127.76 o                         
  -4   2   2        732.94        813.30        22.05 o                         
  -3   2   2       8225.30       8872.24       186.36 o                         
  -2   2   2       8644.36       9710.55       203.32 o                         
  -1   2   2         93.46        134.47         6.60 o                         
   0   2   2       2871.92       2612.86        67.46 o                         
   1   2   2      13878.81      13599.65       282.88 o                         
   2   2   2      10958.49      11336.00       249.09 o                         
   3   2   2      15324.20      14840.06       308.82 o                         
   4   2   2       1612.99       1549.33        36.08 o                         
   5   2   2       7438.68       7295.22       163.95 o                         
   6   2   2        704.35        646.78        40.99 o                         
   7   2   2       3214.65       3200.21       107.79 o                         
   8   2   2          3.36         25.77        23.34 o                         
  -8   3   2       2315.36       2347.86        94.12 o                         
  -7   3   2          1.10         -9.66        13.98 o                         
  -6   3   2       6853.98       6787.78       163.61 o                         
  -5   3   2       1498.34       1477.51        35.45 o                         
  -4   3   2      11851.91      12320.97       257.90 o                         
  -3   3   2       3385.53       3389.50        73.45 o                         
  -2   3   2      36592.66      37826.18       826.75 o                         
  -1   3   2       8524.33       8482.30       662.30 o                         
   0   3   2       4346.60       3843.19       101.86 o                         
   1   3   2        960.66       1027.76        46.26 o                         
   2   3   2      18147.26      19324.26       480.14 o                         
   3   3   2        361.81        366.31        18.67 o                         
   4   3   2       8433.12       8502.00       312.48 o                         
   5   3   2        292.55        328.19        15.14 o                         
   6   3   2       5518.24       5377.36       168.47 o                         
   7   3   2          4.99         -3.79        20.64 o                         
  -8   4   2        398.50        453.37        30.99 o                         
  -7   4   2       2223.04       2217.90        87.25 o                         
  -6   4   2       1789.33       1756.05        68.18 o                         
  -5   4   2       2337.54       2379.98        61.23 o                         
  -4   4   2       6919.74       7260.98       210.62 o                         
  -3   4   2      27660.40      28197.14       617.60 o                         
  -2   4   2       9225.53       9436.77       610.35 o                         
  -1   4   2      10716.79      10233.25       560.03 o                         
   0   4   2      10623.99      10587.04       233.58 o                         
   1   4   2       1259.23       1199.95        35.03 o                         
   2   4   2       3787.55       3806.91        82.06 o                         
   3   4   2       5260.90       5440.20       122.66 o                         
   4   4   2       1203.83       1175.20        47.89 o                         
   5   4   2       2428.03       2344.74        58.81 o                         
   6   4   2         28.56         19.32        16.67 o                         
   7   4   2       2633.46       2733.72       301.52 o                         
  -8   5   2        128.45        134.42        25.25 o                         
  -7   5   2       1273.22       1277.68        58.23 o                         
  -6   5   2        623.78        648.44        60.47 o                         
  -5   5   2       3177.11       3105.25        78.77 o                         
  -4   5   2       1595.48       1662.35        44.44 o                         
  -3   5   2       5593.91       5501.01       163.14 o                         
  -2   5   2       7547.70       7981.04       177.84 o                         
  -1   5   2      24936.61      23241.26       635.11 o                         
   0   5   2       2341.72       2325.81        55.22 o                         
   1   5   2      14954.87      14875.00       348.42 o                         
   2   5   2        623.18        653.26        21.00 o                         
   3   5   2      12168.83      12147.67       286.22 o                         
   4   5   2         26.65         45.32        10.33 o                         
   5   5   2       2590.37       2576.61        83.60 o                         
   6   5   2        340.58        352.52        26.40 o                         
   7   5   2        407.49        346.78        65.74 o                         
  -8   6   2        871.04       1068.54        64.12 o                         
  -7   6   2         96.90         98.46        20.57 o                         
  -6   6   2       1052.12       1086.20        43.43 o                         
  -5   6   2       1978.08       1916.03        56.45 o                         
  -4   6   2       3358.39       3357.33       158.68 o                         
  -3   6   2        190.47        182.35        21.51 o                         
  -2   6   2       3654.99       3617.64        83.94 o                         
  -1   6   2        838.13        839.38        25.16 o                         
   0   6   2      11564.25      10995.24       244.37 o                         
   1   6   2        114.95        123.49        14.61 o                         
   2   6   2       8764.48       8651.85       414.75 o                         
   3   6   2        454.39        442.10        20.08 o                         
   4   6   2      11882.66      11672.71       276.07 o                         
   5   6   2        531.06        531.00        25.16 o                         
   6   6   2       1503.53       1544.42       143.66 o                         
  -8   7   2        502.95        505.19        38.96 o                         
  -7   7   2        917.69       1051.97        89.69 o                         
  -6   7   2        585.42        597.07        31.89 o                         
  -5   7   2       3930.77       4121.76       111.16 o                         
  -4   7   2       3628.60       3768.45        94.53 o                         
  -3   7   2        795.92        836.08        26.65 o                         
  -2   7   2        567.09        553.54        18.84 o                         
  -1   7   2       3952.64       4244.58       105.02 o                         
   0   7   2        453.70        432.85        42.61 o                         
   1   7   2       5112.62       5011.62       280.83 o                         
   2   7   2         92.57         88.94        12.19 o                         
   3   7   2       5110.13       4840.22       120.50 o                         
   4   7   2       1160.33       1159.69        78.73 o                         
   5   7   2       3997.66       3824.28       141.63 o                         
   6   7   2       1163.09       1125.44        47.26 o                         
  -8   8   2         90.17        130.46        27.79 o                         
  -7   8   2        690.21        696.94       102.67 o                         
  -6   8   2        687.66        696.02        36.28 o                         
  -5   8   2       3239.03       3245.05        94.88 o                         
  -4   8   2        176.96        194.44        14.05 o                         
  -3   8   2       8080.42       7964.45       191.30 o                         
  -2   8   2          5.15          1.86         9.56 o                         
  -1   8   2       5172.56       5160.47       152.18 o                         
   0   8   2        290.90        302.15        16.53 o                         
   1   8   2       2527.56       2559.82        76.29 o                         
   2   8   2        401.70        431.37        25.06 o                         
   3   8   2       1148.39       1108.34        39.37 o                         
   4   8   2       1322.69       1206.22       105.51 o                         
   5   8   2       1628.13       1585.50        83.19 o                         
  -7   9   2        114.57        137.64        40.99 o                         
  -6   9   2       1516.93       1486.49        55.19 o                         
  -5   9   2        119.27        109.00        15.40 o                         
  -4   9   2       4095.83       4180.64       113.78 o                         
  -3   9   2        359.29        443.55        23.20 o                         
  -2   9   2       6889.76       6669.95       188.71 o                         
  -1   9   2        182.21        194.05        14.79 o                         
   0   9   2       7594.75       7305.06       189.00 o                         
   1   9   2       1524.74       1414.07       100.64 o                         
   2   9   2       2988.14       2919.84        79.35 o                         
   3   9   2        411.63        425.70        26.90 o                         
   4   9   2        626.95        628.77        38.55 o                         
   5   9   2         12.12         -8.83        28.41 o                         
  -7  10   2        453.30        524.45        31.54 o                         
  -6  10   2        863.21        885.50        64.53 o                         
  -5  10   2        695.00        764.44        39.55 o                         
  -4  10   2        224.26        241.38        19.87 o                         
  -3  10   2       1936.41       1942.22        60.79 o                         
  -2  10   2       1855.84       1856.34        59.12 o                         
  -1  10   2       3792.03       3767.62       104.22 o                         
   0  10   2        499.25        577.48        47.89 o                         
   1  10   2       3108.84       3148.77       173.69 o                         
   2  10   2       3144.78       3302.71       121.75 o                         
   3  10   2        742.36        769.09        40.89 o                         
   4  10   2       1192.63       1279.37        58.51 o                         
  -6  11   2          3.61        -11.73        18.91 o                         
  -5  11   2        820.03        811.33        43.57 o                         
  -4  11   2        104.44         99.34        19.07 o                         
  -3  11   2       1688.08       1766.87        58.36 o                         
  -2  11   2        127.45        115.62        17.22 o                         
  -1  11   2        940.19        932.92        40.73 o                         
   0  11   2        331.22        363.08        27.68 o                         
   1  11   2       1841.81       1859.19        68.52 o                         
   2  11   2       1579.96       1474.77        66.55 o                         
   3  11   2       2595.59       2624.33        90.06 o                         
  -5  12   2        158.95        157.84        38.55 o                         
  -4  12   2       1374.85       1512.45        64.09 o                         
  -3  12   2         33.68         25.15        18.33 o                         
  -2  12   2       2346.00       2397.18        90.90 o                         
  -1  12   2        334.86        346.61        38.96 o                         
   0  12   2        612.55        607.97       142.44 o                         
   1  12   2        112.96         84.89        24.72 o                         
   2  12   2       1395.71       1306.35        90.09 o                         
  -4  13   2        515.50        563.22        40.38 o                         
  -3  13   2       1909.08       1940.38        73.32 o                         
  -2  13   2        618.42        637.79        40.09 o                         
  -1  13   2        766.24        852.62        52.76 o                         
   0  13   2       1179.33       1331.48        90.09 o                         
   0 -13   3        639.76        639.92        36.14 o                         
   1 -13   3         59.68         75.42        24.17 o                         
   2 -13   3        624.85        658.45        43.77 o                         
   3 -13   3        428.27        462.29        50.32 o                         
  -2 -12   3        291.37        285.26        27.15 o                         
  -1 -12   3       1541.72       1463.05        99.02 o                         
   0 -12   3        832.49        905.61        45.39 o                         
   1 -12   3        947.77       1016.67        42.48 o                         
   2 -12   3         32.79         17.34        17.91 o                         
   3 -12   3        820.74        880.79        45.62 o                         
   4 -12   3          2.19         -5.05        19.22 o                         
   5 -12   3        798.68        927.13       107.14 o                         
  -3 -11   3        475.50        490.22        55.60 o                         
  -2 -11   3       1805.08       1789.31       107.14 o                         
  -1 -11   3       1218.28       1138.73        38.66 o                         
   0 -11   3       2343.24       2410.35       211.84 o                         
   1 -11   3       3596.60       3727.45       103.85 o                         
   2 -11   3        879.56        941.95        48.70 o                         
   3 -11   3        512.57        485.13        30.13 o                         
   4 -11   3        596.20        624.28        35.29 o                         
   5 -11   3        845.71        806.81        49.03 o                         
   6 -11   3        294.75        294.12        30.81 o                         
  -4 -10   3        654.26        577.21       114.04 o                         
  -3 -10   3         89.78        127.80        41.80 o                         
  -2 -10   3        312.66        322.79        21.06 o                         
  -1 -10   3        765.97        800.39        28.77 o                         
   0 -10   3       4353.64       4488.78       112.30 o                         
   1 -10   3        655.28        647.90        51.94 o                         
   2 -10   3       4463.23       4645.02       133.38 o                         
   3 -10   3        122.95        143.08        22.32 o                         
   4 -10   3       2351.32       2216.19        76.92 o                         
   5 -10   3        164.09        162.25        19.79 o                         
   6 -10   3       1631.13       1660.58        72.45 o                         
  -5  -9   3        987.06        877.76       124.59 o                         
  -4  -9   3        681.83        650.93        33.88 o                         
  -3  -9   3       1003.48        985.30        31.97 o                         
  -2  -9   3        147.22        167.37        15.42 o                         
  -1  -9   3        742.71        783.79        25.88 o                         
   0  -9   3        203.98        235.57        13.45 o                         
   1  -9   3       5685.92       5750.46       149.34 o                         
   2  -9   3          0.37          1.62         7.61 o                         
   3  -9   3       4563.20       4416.05       126.79 o                         
   4  -9   3        116.21        118.13        14.89 o                         
   5  -9   3       3779.98       3802.13       122.37 o                         
   6  -9   3        207.18        218.30        25.97 o                         
   7  -9   3       1160.11       1128.57        58.72 o                         
  -5  -8   3       1216.46       1180.47        44.72 o                         
  -4  -8   3       2667.79       2620.42        63.97 o                         
  -3  -8   3       3285.64       3235.38        74.66 o                         
  -2  -8   3       1195.88       1145.79        42.21 o                         
  -1  -8   3       2549.99       2548.68        57.13 o                         
   0  -8   3        968.38       1011.63        27.01 o                         
   1  -8   3       1521.35       1497.10        34.98 o                         
   2  -8   3       2970.39       2969.32        80.47 o                         
   3  -8   3        919.70        886.80        33.50 o                         
   4  -8   3       2563.92       2490.24        75.61 o                         
   5  -8   3        388.63        395.88        24.66 o                         
   6  -8   3       1536.52       1519.36        64.47 o                         
   7  -8   3       1367.70       1479.46        66.71 o                         
  -6  -7   3       1098.87       1079.38        43.57 o                         
  -5  -7   3        783.89        718.64        31.97 o                         
  -4  -7   3       2955.07       2853.31        70.49 o                         
  -3  -7   3       2157.89       2066.14        51.89 o                         
  -2  -7   3      13726.52      13965.69       368.08 o                         
  -1  -7   3        141.76        179.93         8.55 o                         
   0  -7   3       7091.16       7030.80       327.50 o                         
   1  -7   3          1.15          5.06         4.65 o                         
   2  -7   3       7516.52       7264.68       377.82 o                         
   3  -7   3         60.34         67.37         9.13 o                         
   4  -7   3       2632.57       2686.33        88.12 o                         
   5  -7   3       1036.49       1016.19        91.31 o                         
   6  -7   3       1092.98       1140.77        51.99 o                         
   7  -7   3        348.58        375.05        40.58 o                         
   8  -7   3       1434.80       1599.04        75.89 o                         
  -6  -6   3        229.82        243.85        23.24 o                         
  -5  -6   3        665.12        674.07        28.00 o                         
  -4  -6   3        295.80        291.32        42.21 o                         
  -3  -6   3       6270.76       6044.12       129.65 o                         
  -2  -6   3        293.61        299.69        12.28 o                         
  -1  -6   3      13444.29      13890.93       919.18 o                         
   0  -6   3        601.93        606.79        14.63 o                         
   1  -6   3      13102.85      12986.14       287.14 o                         
   2  -6   3        283.52        272.41        16.64 o                         
   3  -6   3      11558.76      11248.59       264.22 o                         
   4  -6   3        882.05        802.51        27.60 o                         
   5  -6   3       1450.47       1335.90        79.95 o                         
   6  -6   3          9.10          6.22        12.68 o                         
   7  -6   3       1792.04       1952.76       163.95 o                         
   8  -6   3         30.69         41.62        46.67 o                         
  -7  -5   3       1687.68       1615.89        60.55 o                         
  -6  -5   3        419.43        386.97        21.21 o                         
  -5  -5   3       3432.12       3373.38        90.09 o                         
  -4  -5   3        216.85        235.32        13.39 o                         
  -3  -5   3       1500.26       1538.21        37.64 o                         
  -2  -5   3       3855.83       3780.14        81.92 o                         
  -1  -5   3       4438.53       4807.56       156.24 o                         
   0  -5   3       5647.41       5439.22        97.81 o                         
   1  -5   3       2148.38       2141.94        47.48 o                         
   2  -5   3      11867.09      11522.17       229.97 o                         
   3  -5   3       9929.94       9889.02       248.22 o                         
   4  -5   3       4449.04       4396.07       123.63 o                         
   5  -5   3       4661.37       4470.46       130.67 o                         
   6  -5   3       1942.37       1757.24        57.00 o                         
   7  -5   3        914.88        933.60        95.77 o                         
   8  -5   3       1088.69       1115.48        82.38 o                         
  -7  -4   3        282.50        278.78        30.03 o                         
  -6  -4   3       3109.02       3036.70        75.10 o                         
  -5  -4   3          5.88         -5.37         8.77 o                         
  -4  -4   3       6216.90       6049.06       148.94 o                         
  -3  -4   3        219.47        217.39         9.71 o                         
  -2  -4   3       2305.73       2181.80        49.23 o                         
  -1  -4   3        206.58        268.05        15.02 o                         
   0  -4   3       2782.83       2841.43        69.02 o                         
   1  -4   3       1241.51       1285.39        25.32 o                         
   2  -4   3       5261.52       5432.66       197.63 o                         
   3  -4   3       7860.77       7525.12       225.43 o                         
   4  -4   3       8264.37       7910.63       200.96 o                         
   5  -4   3        833.26        827.93        28.63 o                         
   6  -4   3       4350.61       4464.87       139.63 o                         
   7  -4   3        807.62        768.38        38.01 o                         
   8  -4   3       1892.58       2051.69       183.43 o                         
  -8  -3   3         10.75         39.56        23.94 o                         
  -7  -3   3        744.02        728.37        44.23 o                         
  -6  -3   3         32.03         39.02        10.51 o                         
  -5  -3   3       9399.84       8939.68       200.80 o                         
  -4  -3   3       1093.52       1096.87        59.25 o                         
  -3  -3   3       9640.92       9096.06       174.67 o                         
  -2  -3   3       5634.90       6243.83       138.77 o                         
  -1  -3   3      19298.62      20219.30       400.23 o                         
   0  -3   3       4494.41       4581.48       148.53 o                         
   1  -3   3       7325.64       7335.20       125.49 o                         
   2  -3   3       1694.66       1694.06        44.23 o                         
   3  -3   3       4096.14       3902.30       346.16 o                         
   4  -3   3         59.87         76.05         7.16 o                         
   5  -3   3       6808.00       6951.50       177.38 o                         
   6  -3   3        131.03        147.44        25.16 o                         
   7  -3   3       2996.81       3136.10       130.67 o                         
   8  -3   3          8.68         59.19        50.32 o                         
  -8  -2   3         90.33        108.05        26.57 o                         
  -7  -2   3        235.77        253.92        17.79 o                         
  -6  -2   3       1897.91       1872.30        49.11 o                         
  -5  -2   3        385.81        377.45        15.95 o                         
  -4  -2   3       7662.06       7930.28       177.45 o                         
  -3  -2   3       2187.83       2302.11        48.69 o                         
  -2  -2   3       8268.51       8261.60       243.09 o                         
  -1  -2   3       6936.91       6967.69       138.54 o                         
   0  -2   3      23495.62      23719.53       665.14 o                         
   1  -2   3      29233.48      30045.88       567.65 o                         
   2  -2   3        604.66        603.73        18.07 o                         
   3  -2   3       4990.48       4909.18       144.47 o                         
   4  -2   3       3049.53       2987.05        73.45 o                         
   5  -2   3       1668.56       1699.98        45.33 o                         
   6  -2   3        975.84       1075.36        66.15 o                         
   7  -2   3        577.93        567.11        63.31 o                         
   8  -2   3       1025.57       1167.63       112.82 o                         
  -8  -1   3        921.26        988.46        56.41 o                         
  -7  -1   3         41.20         56.85        12.33 o                         
  -6  -1   3       1785.36       1805.08        49.93 o                         
  -5  -1   3       1054.89       1062.14        30.35 o                         
  -4  -1   3       2346.22       2416.45        54.23 o                         
  -3  -1   3       1015.71       1071.39        31.65 o                         
  -2  -1   3       2368.93       2507.83        85.22 o                         
  -1  -1   3      14351.41      13891.17       344.37 o                         
   0  -1   3      33206.15      32156.10      1168.76 o                         
   1  -1   3       9723.17       9952.22       232.15 o                         
   2  -1   3      14440.59      13275.18       308.64 o                         
   3  -1   3        168.04        196.91         8.19 o                         
   4  -1   3       7416.67       7021.31       148.36 o                         
   5  -1   3        200.46        203.26        12.01 o                         
   6  -1   3       4478.38       4439.76       126.57 o                         
   7  -1   3          8.83         -6.98        18.33 o                         
   8  -1   3        501.11        467.70        38.91 o                         
  -8   0   3        239.03        216.72        27.68 o                         
  -7   0   3       3213.55       3289.84        86.03 o                         
  -6   0   3       1248.66       1230.81        55.60 o                         
  -5   0   3       4177.60       4037.89        98.43 o                         
  -4   0   3       1203.68       1249.84        31.66 o                         
  -3   0   3       3929.94       4168.03        93.94 o                         
  -2   0   3        658.53        712.84        18.84 o                         
  -1   0   3       2317.45       2262.78        78.32 o                         
   0   0   3         16.72         46.76         6.90 o                         
   1   0   3      19862.30      19502.14       483.61 o                         
   2   0   3          7.80         26.87         6.09 o                         
   3   0   3      13138.80      12888.93       268.87 o                         
   4   0   3         22.37         33.16         4.28 o                         
   5   0   3       8843.58       8845.62       209.48 o                         
   6   0   3        760.43        755.58        36.27 o                         
   7   0   3       1938.44       1933.42        80.34 o                         
   8   0   3        240.28        291.95        35.71 o                         
  -8   1   3       1416.13       1401.15        70.61 o                         
  -7   1   3       2113.51       2130.30        75.85 o                         
  -6   1   3       2252.89       2217.06        67.93 o                         
  -5   1   3       3589.75       3625.60        92.93 o                         
  -4   1   3       3683.36       3959.94       170.04 o                         
  -3   1   3      11009.03      11579.01       255.22 o                         
  -2   1   3       2076.32       2165.58        67.46 o                         
  -1   1   3       6744.16       6863.23       172.65 o                         
   0   1   3        675.97        758.33        28.00 o                         
   1   1   3       1314.57       1406.30        49.92 o                         
   2   1   3      11328.81      11657.32       255.67 o                         
   3   1   3         25.62         46.55         7.71 o                         
   4   1   3       3261.49       3127.47        68.63 o                         
   5   1   3       1215.20       1266.17        51.94 o                         
   6   1   3       4262.69       4262.88       135.31 o                         
   7   1   3       2247.62       2375.84        85.18 o                         
   8   1   3       1288.06       1441.36        90.09 o                         
  -8   2   3        770.34        778.11        46.49 o                         
  -7   2   3        380.47        409.73        35.71 o                         
  -6   2   3       2546.74       2478.36        65.12 o                         
  -5   2   3       1100.42       1074.22        27.84 o                         
  -4   2   3       3267.16       3359.53        73.29 o                         
  -3   2   3       5908.67       6474.59       137.02 o                         
  -2   2   3      24095.61      24303.71       754.01 o                         
  -1   2   3       1387.57       1576.10        37.35 o                         
   0   2   3       6958.46       6043.27       127.66 o                         
   1   2   3        571.41        625.83        17.19 o                         
   2   2   3      13156.50      13182.99       275.07 o                         
   3   2   3        157.44        186.24         8.19 o                         
   4   2   3       2206.47       2126.27        53.78 o                         
   5   2   3        452.97        477.45        20.06 o                         
   6   2   3       1288.47       1323.96        53.79 o                         
   7   2   3        557.45        577.84        41.39 o                         
   8   2   3       1723.91       1870.12        92.21 o                         
  -8   3   3        149.32        153.87        25.53 o                         
  -7   3   3       2057.17       2072.59        73.12 o                         
  -6   3   3        558.19        558.68        24.92 o                         
  -5   3   3       2436.24       2589.59        58.65 o                         
  -4   3   3         11.86         29.04         8.12 o                         
  -3   3   3      17643.09      18655.67       388.72 o                         
  -2   3   3         82.78        106.90         6.01 o                         
  -1   3   3      21967.02      21079.58       465.47 o                         
   0   3   3       4494.17       4211.76       107.92 o                         
   1   3   3      23284.48      22362.82       550.29 o                         
   2   3   3       1472.24       1303.40        30.59 o                         
   3   3   3      13639.82      13827.80       289.12 o                         
   4   3   3       2596.91       2408.99        58.40 o                         
   5   3   3        618.24        604.09        21.96 o                         
   6   3   3         98.32         96.92        22.62 o                         
   7   3   3       1877.97       1831.03        82.92 o                         
  -8   4   3        624.48        650.71        37.42 o                         
  -7   4   3       1039.58       1001.25        44.27 o                         
  -6   4   3       1595.55       1604.25        49.52 o                         
  -5   4   3       3599.60       3622.16       127.83 o                         
  -4   4   3       4131.57       4324.33        93.89 o                         
  -3   4   3         40.34         76.39         8.12 o                         
  -2   4   3       5348.83       5614.95       126.95 o                         
  -1   4   3       2016.67       2009.56        68.58 o                         
   0   4   3      13081.71      11373.92       285.25 o                         
   1   4   3       2255.67       2006.06       123.77 o                         
   2   4   3      14353.38      14350.99       358.70 o                         
   3   4   3       9323.54       9239.63       206.28 o                         
   4   4   3       4370.37       4485.80       110.36 o                         
   5   4   3       3101.70       3021.73        73.71 o                         
   6   4   3        628.08        606.08        58.03 o                         
   7   4   3        672.04        703.59        57.85 o                         
  -8   5   3       1518.28       1577.30        72.31 o                         
  -7   5   3        427.76        545.60        36.68 o                         
  -6   5   3       4894.89       5001.71       145.26 o                         
  -5   5   3          5.46         18.64         8.19 o                         
  -4   5   3      15436.06      16073.34       377.13 o                         
  -3   5   3         15.17         21.81         5.43 o                         
  -2   5   3       5634.50       5701.74       145.28 o                         
  -1   5   3        270.29        310.86        17.86 o                         
   0   5   3      12804.51      12917.27       323.36 o                         
   1   5   3       1964.69       1878.03        60.47 o                         
   2   5   3       6434.64       6730.99       187.08 o                         
   3   5   3       5099.30       5119.17       125.57 o                         
   4   5   3       7501.96       7692.00       184.43 o                         
   5   5   3       1412.24       1257.97        64.53 o                         
   6   5   3       2826.04       2925.92       117.65 o                         
   7   5   3        146.80         99.97        32.39 o                         
  -8   6   3        188.40        186.75        28.68 o                         
  -7   6   3       1273.45       1183.20        57.68 o                         
  -6   6   3         98.51         71.65        21.91 o                         
  -5   6   3      11767.51      11799.16       324.34 o                         
  -4   6   3       1591.44       1538.40        42.99 o                         
  -3   6   3       7816.76       7831.65       176.16 o                         
  -2   6   3        883.95        819.56        24.36 o                         
  -1   6   3      10400.60      10169.59       266.62 o                         
   0   6   3       2303.36       2151.80        64.93 o                         
   1   6   3       4640.83       4530.47       119.70 o                         
   2   6   3        338.17        348.87        18.00 o                         
   3   6   3       2767.20       2680.91        70.39 o                         
   4   6   3        663.12        693.55        40.18 o                         
   5   6   3       4524.01       4327.60       219.14 o                         
   6   6   3          8.12          4.84        26.90 o                         
  -8   7   3        224.31        233.75        30.99 o                         
  -7   7   3        534.13        591.56        40.38 o                         
  -6   7   3       1660.34       1641.09        60.40 o                         
  -5   7   3        715.27        681.26        26.65 o                         
  -4   7   3       3443.93       3446.36        87.50 o                         
  -3   7   3       3135.43       3290.08        89.08 o                         
  -2   7   3       6128.06       6213.95       159.67 o                         
  -1   7   3       3715.18       3737.63       102.27 o                         
   0   7   3       7301.68       6889.28       177.59 o                         
   1   7   3       9699.33      10093.87       284.88 o                         
   2   7   3        363.33        391.43        34.09 o                         
   3   7   3       1926.89       1882.52        54.40 o                         
   4   7   3       2314.13       2220.61        63.56 o                         
   5   7   3        521.82        458.58        26.72 o                         
   6   7   3        700.12        606.50        66.15 o                         
  -8   8   3        604.61        715.87        61.28 o                         
  -7   8   3        159.44        132.08        24.92 o                         
  -6   8   3       1544.93       1565.21        53.23 o                         
  -5   8   3        346.66        359.70        21.03 o                         
  -4   8   3       2053.06       2151.00        60.71 o                         
  -3   8   3        386.21        452.84        34.49 o                         
  -2   8   3       3798.34       3768.85       110.62 o                         
  -1   8   3       2923.15       3031.05        78.73 o                         
   0   8   3       7745.29       7496.33       452.89 o                         
   1   8   3        736.24        769.52        33.78 o                         
   2   8   3       9937.77      10266.71       264.85 o                         
   3   8   3        238.70        261.41        21.14 o                         
   4   8   3       3507.75       3430.60        92.44 o                         
   5   8   3         49.46         11.17        19.49 o                         
  -7   9   3       1454.22       1423.48        68.27 o                         
  -6   9   3        357.36        360.20        23.98 o                         
  -5   9   3       1567.46       1597.31        51.08 o                         
  -4   9   3         19.69         19.37        12.87 o                         
  -3   9   3       3131.47       3286.49       115.66 o                         
  -2   9   3        213.84        199.05        17.75 o                         
  -1   9   3       2107.97       2055.79        55.18 o                         
   0   9   3        466.44        505.32        28.15 o                         
   1   9   3       4406.67       4307.04       217.11 o                         
   2   9   3          0.55         -6.66        15.91 o                         
   3   9   3       4605.60       4804.85       131.85 o                         
   4   9   3        117.19         80.67        22.05 o                         
  -7  10   3        655.71        649.57        45.17 o                         
  -6  10   3        457.83        470.36        31.55 o                         
  -5  10   3        881.71        885.26        43.52 o                         
  -4  10   3       1519.62       1589.22        54.12 o                         
  -3  10   3       2450.91       2504.01       121.34 o                         
  -2  10   3        804.86        877.44        46.26 o                         
  -1  10   3       1681.22       1624.96        50.73 o                         
   0  10   3         31.50         13.59        16.51 o                         
   1  10   3        744.82        704.61        37.34 o                         
   2  10   3       2256.02       2275.36        79.79 o                         
   3  10   3        585.22        658.55        52.35 o                         
   4  10   3        935.75        830.59        44.92 o                         
  -6  11   3       1281.33       1335.55        88.47 o                         
  -5  11   3         21.65         32.95        20.06 o                         
  -4  11   3       2391.33       2479.97       184.65 o                         
  -3  11   3        646.28        644.69        33.15 o                         
  -2  11   3       5486.70       5614.27       151.95 o                         
  -1  11   3         51.81         40.22        19.11 o                         
   0  11   3       2570.42       2631.68       176.13 o                         
   1  11   3        120.45         80.33        23.98 o                         
   2  11   3       1577.37       1599.69        59.96 o                         
   3  11   3         21.33         10.32        36.93 o                         
  -5  12   3        689.93        700.28        41.03 o                         
  -4  12   3         22.72          0.34        20.80 o                         
  -3  12   3       2007.83       2084.07        70.38 o                         
  -2  12   3         19.71        -13.13        20.22 o                         
  -1  12   3       1811.69       1714.38       107.54 o                         
   0  12   3        488.88        511.58        40.46 o                         
   1  12   3       1880.72       1819.74        94.15 o                         
  -3  13   3        173.28        189.97        25.08 o                         
  -2  13   3        710.72        702.88        81.57 o                         
  -1  13   3        707.39        723.38        47.90 o                         
   0  13   3       1492.41       1645.11       159.49 o                         
   1 -13   4       1730.40       1871.91        78.58 o                         
   2 -13   4          5.75         37.30        24.56 o                         
   3 -13   4       1001.34        967.18        73.05 o                         
  -2 -12   4        440.67        475.78        31.09 o                         
  -1 -12   4        132.84        150.91        23.45 o                         
   0 -12   4       2301.68       2744.48       196.42 o                         
   1 -12   4         68.29         66.92        25.16 o                         
   2 -12   4       1480.22       1485.54        57.08 o                         
   3 -12   4         26.81         66.75        28.41 o                         
   4 -12   4       1072.79       1138.76        53.55 o                         
   5 -12   4        359.99        398.38        36.08 o                         
  -3 -11   4         17.55         -2.43        22.32 o                         
  -2 -11   4        256.46        222.52        21.61 o                         
  -1 -11   4        390.64        441.61        22.98 o                         
   0 -11   4        492.89        489.04        35.31 o                         
   1 -11   4       1465.87       1463.25        46.41 o                         
   2 -11   4        524.80        534.96        30.44 o                         
   3 -11   4        605.77        686.43        92.53 o                         
   4 -11   4       1060.98       1082.02        48.69 o                         
   5 -11   4       1212.49       1218.88        67.77 o                         
  -4 -10   4          9.10         -9.90        18.59 o                         
  -3 -10   4       3225.80       3233.29        92.33 o                         
  -2 -10   4        225.53        178.20        16.17 o                         
  -1 -10   4       1889.22       1807.55        47.34 o                         
   0 -10   4         13.46         -9.54        10.44 o                         
   1 -10   4       1653.81       1620.37        42.27 o                         
   2 -10   4         15.15          7.14        29.22 o                         
   3 -10   4        613.28        622.21        27.48 o                         
   4 -10   4        617.18        584.76        37.34 o                         
   5 -10   4       1356.66       1373.30        61.82 o                         
   6 -10   4        117.31        124.20        23.92 o                         
  -5  -9   4         11.86        -10.61        18.49 o                         
  -4  -9   4       2469.59       2398.99        74.67 o                         
  -3  -9   4        153.06        164.66        14.42 o                         
  -2  -9   4       4172.19       4272.61       133.51 o                         
  -1  -9   4       1463.81       1440.26        39.36 o                         
   0  -9   4       3903.01       4031.02        90.07 o                         
   1  -9   4        733.61        698.15        23.34 o                         
   2  -9   4       1685.65       1822.07        56.42 o                         
   3  -9   4        804.33        751.18        31.66 o                         
   4  -9   4       1251.31       1156.15        42.69 o                         
   5  -9   4          4.35         15.93        16.23 o                         
   6  -9   4       1563.23       1672.49        71.24 o                         
   7  -9   4        152.89        160.54        31.25 o                         
  -5  -8   4        151.36        154.84        26.38 o                         
  -4  -8   4         18.46         -2.55        13.64 o                         
  -3  -8   4       2341.14       2410.15        68.58 o                         
  -2  -8   4       2496.44       2457.49        55.95 o                         
  -1  -8   4       4754.15       4750.40       104.00 o                         
   0  -8   4       2728.83       2701.34        52.68 o                         
   1  -8   4       5121.92       5203.97        95.80 o                         
   2  -8   4       5417.61       5361.73       122.30 o                         
   3  -8   4       1697.06       1672.92        53.63 o                         
   4  -8   4       2964.03       2906.90        87.07 o                         
   5  -8   4        693.25        636.14        34.43 o                         
   6  -8   4        875.68        755.11        39.49 o                         
   7  -8   4        749.94        788.71        48.12 o                         
  -6  -7   4        117.92        106.88        32.06 o                         
  -5  -7   4        923.55        918.17        52.35 o                         
  -4  -7   4          1.87         13.73        10.33 o                         
  -3  -7   4        971.43        937.28        28.40 o                         
  -2  -7   4        372.88        384.39        14.99 o                         
  -1  -7   4       2601.16       2534.19        48.93 o                         
   0  -7   4       1395.24       1361.40        27.48 o                         
   1  -7   4       4315.39       4162.37        82.67 o                         
   2  -7   4       3603.99       3560.36        74.73 o                         
   3  -7   4       9560.47       9018.02       246.43 o                         
   4  -7   4         19.63         15.74         9.46 o                         
   5  -7   4       2919.96       2704.23        90.13 o                         
   6  -7   4        149.59        127.41        18.65 o                         
   7  -7   4       2150.54       2135.57        86.83 o                         
  -6  -6   4       3317.15       3124.38       109.98 o                         
  -5  -6   4        555.38        591.87        29.62 o                         
  -4  -6   4       2422.15       2259.60        81.57 o                         
  -3  -6   4       1126.93       1142.88        29.78 o                         
  -2  -6   4       4386.11       4625.28        92.08 o                         
  -1  -6   4       1054.92       1080.45        23.01 o                         
   0  -6   4       3146.96       3100.35        57.89 o                         
   1  -6   4        684.13        680.02        28.41 o                         
   2  -6   4       8233.58       8106.21       156.24 o                         
   3  -6   4         61.63         88.15         9.13 o                         
   4  -6   4       4813.43       4554.95       172.47 o                         
   5  -6   4        343.94        356.55        20.87 o                         
   6  -6   4       2994.25       2995.21        99.43 o                         
   7  -6   4         81.31        119.03        19.70 o                         
   8  -6   4       1499.22       1510.64        94.96 o                         
  -7  -5   4       1141.43       1149.04        49.07 o                         
  -6  -5   4        876.46        832.26        32.71 o                         
  -5  -5   4       3644.79       3548.10        86.05 o                         
  -4  -5   4       4693.79       4707.03       103.51 o                         
  -3  -5   4       4073.88       3908.08        82.18 o                         
  -2  -5   4       8221.81       8207.27       146.86 o                         
  -1  -5   4       2750.46       2901.56        54.37 o                         
   0  -5   4      10123.51      10214.96       164.78 o                         
   1  -5   4        470.27        491.13        11.89 o                         
   2  -5   4       2822.42       2852.22        53.18 o                         
   3  -5   4       3466.55       3310.11        81.91 o                         
   4  -5   4       1225.97       1192.30        58.44 o                         
   5  -5   4       1830.52       1884.39        59.30 o                         
   6  -5   4        920.18       1081.32       140.41 o                         
   7  -5   4       2851.51       2931.28        98.68 o                         
   8  -5   4        425.73        531.13        53.16 o                         
  -7  -4   4        459.24        495.75        64.12 o                         
  -6  -4   4        473.30        480.07        22.29 o                         
  -5  -4   4       2821.87       2767.17        79.95 o                         
  -4  -4   4       1191.68       1143.53        30.59 o                         
  -3  -4   4       3911.57       4121.15        89.42 o                         
  -2  -4   4       1186.63       1170.20        24.37 o                         
  -1  -4   4      24164.05      24935.19       437.63 o                         
   0  -4   4       1090.08       1191.73        40.58 o                         
   1  -4   4      18700.29      18614.61       353.97 o                         
   2  -4   4         16.08         39.03         3.44 o                         
   3  -4   4       3292.11       3011.50        75.27 o                         
   4  -4   4        358.78        391.14        17.76 o                         
   5  -4   4       3281.77       3301.71        96.37 o                         
   6  -4   4        283.42        315.25        36.93 o                         
   7  -4   4        897.70        917.59        68.58 o                         
   8  -4   4        352.00        384.53        51.54 o                         
  -7  -3   4        819.47        748.42        31.57 o                         
  -6  -3   4       1194.90       1135.56        35.12 o                         
  -5  -3   4        732.60        742.76        29.22 o                         
  -4  -3   4       2922.14       3045.98        99.43 o                         
  -3  -3   4        195.99        198.55        10.96 o                         
  -2  -3   4       5068.08       5138.07       156.24 o                         
  -1  -3   4        433.69        475.77        11.89 o                         
   0  -3   4      31904.34      33453.09       693.06 o                         
   1  -3   4       2862.58       2999.88        54.89 o                         
   2  -3   4      11967.93      11543.11       240.98 o                         
   3  -3   4       1813.76       1750.46        63.71 o                         
   4  -3   4      12085.45      11555.89       290.04 o                         
   5  -3   4       2044.42       1995.92        61.38 o                         
   6  -3   4       3785.52       3649.26       106.71 o                         
   7  -3   4        270.72        257.81        21.52 o                         
   8  -3   4       1384.96       1325.01       132.30 o                         
  -8  -2   4        840.94        837.24        59.66 o                         
  -7  -2   4        350.89        383.15        33.68 o                         
  -6  -2   4       2427.75       2357.25        63.13 o                         
  -5  -2   4       1219.93       1127.83        52.35 o                         
  -4  -2   4       3996.85       3930.34        92.93 o                         
  -3  -2   4         25.76         34.59         5.07 o                         
  -2  -2   4       1146.24       1132.17        25.73 o                         
  -1  -2   4       1100.04       1084.06        30.03 o                         
   0  -2   4       8620.87       9206.41       192.26 o                         
   1  -2   4      16194.76      16411.30       360.47 o                         
   2  -2   4       2954.82       2760.19        78.73 o                         
   3  -2   4       7953.66       7251.95       338.05 o                         
   4  -2   4       5157.34       5203.12       125.11 o                         
   5  -2   4       6791.88       6799.28       174.00 o                         
   6  -2   4       4614.90       4580.97       207.78 o                         
   7  -2   4        638.29        680.19        43.83 o                         
   8  -2   4        604.43        632.94        98.21 o                         
  -8  -1   4         80.31         69.39        43.02 o                         
  -7  -1   4       2060.88       1959.62        55.95 o                         
  -6  -1   4        203.91        193.53        16.38 o                         
  -5  -1   4       4882.87       4879.94       112.29 o                         
  -4  -1   4         13.10          6.72         6.01 o                         
  -3  -1   4      19426.83      20315.73       446.19 o                         
  -2  -1   4        244.36        247.09         9.74 o                         
  -1  -1   4       7236.97       7164.48       214.27 o                         
   0  -1   4          0.09         12.39         4.06 o                         
   1  -1   4       7306.25       7323.74       163.13 o                         
   2  -1   4        728.65        667.63        48.70 o                         
   3  -1   4       4261.39       4263.31        91.82 o                         
   4  -1   4       1819.81       1816.35        47.06 o                         
   5  -1   4       6960.46       6985.09       179.21 o                         
   6  -1   4        343.57        337.51        20.08 o                         
   7  -1   4       3440.75       3746.50       139.17 o                         
   8  -1   4         56.91         51.40        32.47 o                         
  -8   0   4       1153.09       1227.19        73.86 o                         
  -7   0   4         39.55         61.98        19.48 o                         
  -6   0   4       2848.52       2786.92        77.42 o                         
  -5   0   4        252.19        235.47        28.41 o                         
  -4   0   4      12352.86      12983.45       304.75 o                         
  -3   0   4        362.38        402.26        13.48 o                         
  -2   0   4      24944.68      25667.72      1193.11 o                         
  -1   0   4       8412.32       9118.71       300.73 o                         
   0   0   4       7024.23       7125.67       228.48 o                         
   1   0   4       5973.47       5855.73       124.83 o                         
   2   0   4      11722.81      11087.94       781.20 o                         
   3   0   4       1355.03       1374.97        48.70 o                         
   4   0   4       1403.55       1316.54        34.09 o                         
   5   0   4          7.03          9.85         8.55 o                         
   6   0   4       3331.54       3421.05       111.53 o                         
   7   0   4         39.66         19.68        22.23 o                         
   8   0   4       1922.47       2108.82        92.89 o                         
  -8   1   4        616.19        628.59        90.90 o                         
  -7   1   4        622.23        638.03        31.83 o                         
  -6   1   4        883.85        881.39        30.13 o                         
  -5   1   4        390.69        477.84        35.31 o                         
  -4   1   4        238.78        261.24        12.25 o                         
  -3   1   4       9190.13       9364.30       302.34 o                         
  -2   1   4       9955.21       9947.49       249.87 o                         
  -1   1   4      11772.08      11717.29       502.00 o                         
   0   1   4       3627.71       3570.67        92.33 o                         
   1   1   4      12479.20      12719.53       318.46 o                         
   2   1   4      15015.26      14396.03       316.94 o                         
   3   1   4       2357.84       2207.65        52.65 o                         
   4   1   4       5405.78       5355.69       114.65 o                         
   5   1   4        412.84        427.32        25.73 o                         
   6   1   4        584.36        537.84        46.67 o                         
   7   1   4       1294.93       1350.03        58.28 o                         
   8   1   4        544.67        487.91        50.11 o                         
  -8   2   4        101.03        112.62        47.48 o                         
  -7   2   4       2866.36       2784.18       176.13 o                         
  -6   2   4         71.01         65.75        10.33 o                         
  -5   2   4       3446.36       3355.03        78.65 o                         
  -4   2   4         63.80         66.27         6.43 o                         
  -3   2   4       3365.39       3576.23        98.21 o                         
  -2   2   4       1574.58       1614.52        42.31 o                         
  -1   2   4       4700.21       4390.56       189.11 o                         
   0   2   4       3943.59       3705.99        90.10 o                         
   1   2   4       9059.18       8947.40       188.69 o                         
   2   2   4       6927.84       6904.98       146.06 o                         
   3   2   4      15236.17      14810.59       309.78 o                         
   4   2   4          5.60         10.10         7.02 o                         
   5   2   4       3325.47       3457.95       112.11 o                         
   6   2   4         53.65         84.24        24.75 o                         
   7   2   4       2871.46       2788.04       112.47 o                         
  -8   3   4       1473.15       1566.06        70.58 o                         
  -7   3   4         38.19         34.49        15.50 o                         
  -6   3   4       3768.69       3913.57       105.85 o                         
  -5   3   4       2914.30       2835.85        68.12 o                         
  -4   3   4       3166.34       3460.55       148.53 o                         
  -3   3   4       1580.15       1564.21        40.18 o                         
  -2   3   4       2088.21       1966.09        48.18 o                         
  -1   3   4       2556.58       2577.51       100.64 o                         
   0   3   4       4845.23       4583.31       143.25 o                         
   1   3   4        435.30        442.22        14.04 o                         
   2   3   4       6324.98       5666.16       148.12 o                         
   3   3   4         45.77         57.21        13.39 o                         
   4   3   4       9108.59       8976.78       200.87 o                         
   5   3   4        442.64        422.44        32.33 o                         
   6   3   4       5077.69       5008.16       180.78 o                         
   7   3   4        212.54        237.42        46.26 o                         
  -8   4   4        347.12        360.50        33.73 o                         
  -7   4   4       1513.74       1492.26        57.70 o                         
  -6   4   4        708.68        714.71        32.47 o                         
  -5   4   4       2724.39       2777.58        92.93 o                         
  -4   4   4       5983.85       5953.90       121.73 o                         
  -3   4   4       2107.87       2058.36        56.81 o                         
  -2   4   4       6216.80       6145.95       131.40 o                         
  -1   4   4       3061.34       2656.36        72.31 o                         
   0   4   4      12596.87      12640.64       405.01 o                         
   1   4   4        131.93        152.49         8.38 o                         
   2   4   4        998.80       1030.08        39.36 o                         
   3   4   4       2209.88       2289.23       109.17 o                         
   4   4   4        568.10        611.91        35.31 o                         
   5   4   4       1742.19       1750.75        67.26 o                         
   6   4   4        956.29        953.95        83.19 o                         
   7   4   4       1110.39       1114.87        66.54 o                         
  -8   5   4          8.93          9.53        21.91 o                         
  -7   5   4       1114.25       1119.00        55.33 o                         
  -6   5   4        899.12        939.48        56.81 o                         
  -5   5   4       5275.94       5101.34       146.27 o                         
  -4   5   4        958.08        960.93        27.83 o                         
  -3   5   4       6601.31       6544.28       140.29 o                         
  -2   5   4       1854.07       1760.47        53.57 o                         
  -1   5   4      25441.16      24230.51      1098.96 o                         
   0   5   4        519.56        569.35        19.22 o                         
   1   5   4      13783.41      12982.23       306.53 o                         
   2   5   4        454.69        424.92        20.88 o                         
   3   5   4       3234.86       3425.13        93.02 o                         
   4   5   4         44.55         53.66        11.89 o                         
   5   5   4       3231.98       3068.49       199.26 o                         
   6   5   4         28.78         -6.90        50.73 o                         
  -8   6   4        954.27       1023.29       146.91 o                         
  -7   6   4        383.25        384.24        32.97 o                         
  -6   6   4       2784.70       2591.12        81.99 o                         
  -5   6   4         42.83         68.91        21.51 o                         
  -4   6   4       2506.21       2617.52        68.22 o                         
  -3   6   4        596.55        557.61        25.97 o                         
  -2   6   4       6984.28       7644.89       195.37 o                         
  -1   6   4         32.31         66.05         9.74 o                         
   0   6   4      19319.00      19583.76       458.38 o                         
   1   6   4       1683.24       1608.35        43.62 o                         
   2   6   4       7885.81       8270.01       213.37 o                         
   3   6   4        729.19        758.79        29.05 o                         
   4   6   4       4971.06       4870.36       122.85 o                         
   5   6   4        856.34        831.23        42.75 o                         
   6   6   4        726.98        656.83        52.22 o                         
  -8   7   4       1113.11       1125.67        61.34 o                         
  -7   7   4        251.99        249.52        28.37 o                         
  -6   7   4       2774.63       2667.24        93.14 o                         
  -5   7   4       2250.93       2359.57        65.34 o                         
  -4   7   4       3216.57       2966.00        82.49 o                         
  -3   7   4        702.64        734.19        36.26 o                         
  -2   7   4       3486.65       3566.34        97.25 o                         
  -1   7   4       3671.35       3562.95        96.17 o                         
   0   7   4       1574.34       1588.58        84.00 o                         
   1   7   4       8238.83       8357.34       215.80 o                         
   2   7   4       2019.83       2108.37        59.72 o                         
   3   7   4       4888.27       4893.93       123.24 o                         
   4   7   4       2201.21       2118.15        92.12 o                         
   5   7   4       2285.21       1984.51       284.48 o                         
  -7   8   4       2818.23       2717.42       107.30 o                         
  -6   8   4        161.35        136.67        23.24 o                         
  -5   8   4       2844.59       2877.50        77.19 o                         
  -4   8   4        367.03        366.47        19.79 o                         
  -3   8   4       7243.79       7336.50       204.63 o                         
  -2   8   4        285.75        323.02        20.07 o                         
  -1   8   4       3512.62       3490.13       213.87 o                         
   0   8   4        297.24        308.46        31.65 o                         
   1   8   4       3583.21       3550.57        99.01 o                         
   2   8   4       1429.44       1296.00        56.41 o                         
   3   8   4       2089.41       2054.48        64.91 o                         
   4   8   4       1196.97       1100.17        49.09 o                         
   5   8   4       2158.65       1960.04       236.19 o                         
  -7   9   4        187.98        218.99        46.67 o                         
  -6   9   4       1070.79       1063.05        55.06 o                         
  -5   9   4         66.45         67.86        15.59 o                         
  -4   9   4       4042.10       4104.15       173.28 o                         
  -3   9   4        364.62        354.42        22.82 o                         
  -2   9   4       5678.32       5733.35       198.04 o                         
  -1   9   4       1963.61       1865.87       108.35 o                         
   0   9   4       2745.49       2754.92       112.01 o                         
   1   9   4        824.10        809.06        37.95 o                         
   2   9   4       3811.43       3687.41       131.49 o                         
   3   9   4        362.57        359.76        28.85 o                         
   4   9   4        517.08        446.35        33.15 o                         
  -6  10   4        802.40        814.45        59.62 o                         
  -5  10   4        471.63        499.28        41.39 o                         
  -4  10   4        272.21        275.76        27.19 o                         
  -3  10   4       3011.92       3064.00       197.63 o                         
  -2  10   4       1893.93       2098.31        61.82 o                         
  -1  10   4       1678.97       1613.77       199.26 o                         
   0  10   4       3096.33       3092.04        91.42 o                         
   1  10   4       3504.54       3407.41       108.25 o                         
   2  10   4       2871.86       2900.27       131.49 o                         
   3  10   4        603.72        572.05        36.97 o                         
  -6  11   4          1.12          3.48        30.32 o                         
  -5  11   4       1357.23       1437.38       105.51 o                         
  -4  11   4         67.11         81.22        19.30 o                         
  -3  11   4       1260.32       1315.37       156.24 o                         
  -2  11   4        597.93        616.69        77.11 o                         
  -1  11   4       2137.89       2144.69       143.25 o                         
   0  11   4        223.52        238.05        26.90 o                         
   1  11   4       2724.36       2707.85       234.16 o                         
   2  11   4        555.77        558.69        35.26 o                         
  -5  12   4        519.63        532.38        37.59 o                         
  -4  12   4        965.78        995.26        60.47 o                         
  -3  12   4         60.45         91.09        23.69 o                         
  -2  12   4        558.38        534.80        40.18 o                         
  -1  12   4        613.79        628.92        61.28 o                         
   0  12   4       1169.78       1205.75       100.64 o                         
   1  12   4         16.05         -0.79        30.03 o                         
  -3  13   4        411.97        392.68        53.16 o                         
  -2  13   4        867.21        827.81        60.47 o                         
  -1  13   4        780.24        740.44        92.93 o                         
  -1 -12   5        544.15        529.86        30.93 o                         
   0 -12   5        286.60        271.64        24.02 o                         
   1 -12   5        782.40        862.56        66.96 o                         
   2 -12   5        137.62        131.22        19.17 o                         
   3 -12   5        683.44        703.17        39.49 o                         
   4 -12   5         38.52         19.84        23.78 o                         
  -2 -11   5        853.05        885.30        39.29 o                         
  -1 -11   5       1447.07       1479.45        65.74 o                         
   0 -11   5        838.83        840.79        31.50 o                         
   1 -11   5       2444.22       2554.40       100.64 o                         
   2 -11   5        119.11        133.35        23.94 o                         
   3 -11   5       1205.18       1185.11        47.76 o                         
   4 -11   5        943.47        893.91        89.28 o                         
   5 -11   5        341.29        537.30        60.87 o                         
  -4 -10   5        396.97        349.45        27.96 o                         
  -3 -10   5        409.06        475.42        68.58 o                         
  -2 -10   5       1479.69       1412.56        46.75 o                         
  -1 -10   5        577.29        524.19        22.18 o                         
   0 -10   5       2509.92       2604.63       146.09 o                         
   1 -10   5        220.16        255.04        15.01 o                         
   2 -10   5       2793.54       2824.80        86.53 o                         
   3 -10   5        251.85        254.85        19.74 o                         
   4 -10   5       1614.68       1554.57        60.53 o                         
   5 -10   5         33.74         39.81        18.65 o                         
   6 -10   5        925.13        898.83        51.41 o                         
  -4  -9   5        202.54        203.55        20.47 o                         
  -3  -9   5        536.82        565.11        31.65 o                         
  -2  -9   5        147.42        135.05        12.68 o                         
  -1  -9   5       1036.63       1050.56        29.00 o                         
   0  -9   5        127.22        134.29        10.15 o                         
   1  -9   5       2321.26       2303.13        49.58 o                         
   2  -9   5        776.04        719.22        29.44 o                         
   3  -9   5       4424.64       4302.34       331.15 o                         
   4  -9   5        514.80        510.09        33.28 o                         
   5  -9   5       1659.36       1639.20        63.01 o                         
   6  -9   5        118.18        136.37        21.91 o                         
  -5  -8   5       1892.93       1881.05        61.12 o                         
  -4  -8   5        191.29        173.15        25.57 o                         
  -3  -8   5       3404.55       3383.18       118.50 o                         
  -2  -8   5        467.46        464.26        17.91 o                         
  -1  -8   5       1980.11       2040.24        44.06 o                         
   0  -8   5        307.29        305.82        11.18 o                         
   1  -8   5        179.95        185.74        17.86 o                         
   2  -8   5       2723.95       2677.96        69.68 o                         
   3  -8   5       1573.79       1511.02        76.70 o                         
   4  -8   5       1285.27       1251.31        49.58 o                         
   5  -8   5        818.45        834.72        40.16 o                         
   6  -8   5       1572.20       1411.46        58.08 o                         
   7  -8   5        809.31        967.45        54.70 o                         
  -6  -7   5       1285.25       1271.24        52.79 o                         
  -5  -7   5        126.16        111.59        17.54 o                         
  -4  -7   5       2554.48       2624.78        65.97 o                         
  -3  -7   5          9.67          6.97         9.56 o                         
  -2  -7   5       8966.35       8986.74       174.74 o                         
  -1  -7   5        134.37        132.21         7.97 o                         
   0  -7   5       2291.11       2187.60        83.19 o                         
   1  -7   5        477.02        491.03        29.62 o                         
   2  -7   5       2634.88       2690.25       150.56 o                         
   3  -7   5          9.12         26.43         8.97 o                         
   4  -7   5       2874.31       2653.14        80.56 o                         
   5  -7   5         92.20        110.68        15.14 o                         
   6  -7   5       1836.83       1873.28        75.89 o                         
   7  -7   5        364.84        392.67        33.93 o                         
  -6  -6   5          0.96         -5.63        16.61 o                         
  -5  -6   5       1000.03       1018.36        33.28 o                         
  -4  -6   5         34.98         41.00        10.33 o                         
  -3  -6   5       5404.27       5153.73       112.28 o                         
  -2  -6   5        122.62        133.92         8.77 o                         
  -1  -6   5      15721.19      15599.87       276.19 o                         
   0  -6   5       2507.31       2420.71        56.81 o                         
   1  -6   5       7396.45       7219.74       130.24 o                         
   2  -6   5       1632.48       1595.77        34.81 o                         
   3  -6   5       5256.06       4986.03       129.87 o                         
   4  -6   5       1551.14       1435.18        52.59 o                         
   5  -6   5       2232.90       2153.28        68.23 o                         
   6  -6   5        109.26         89.32        16.35 o                         
   7  -6   5       1934.81       1957.77        67.08 o                         
  -7  -5   5        668.12        695.79        36.99 o                         
  -6  -5   5        267.77        243.06        21.79 o                         
  -5  -5   5        934.47        945.03        31.82 o                         
  -4  -5   5        326.86        333.84        15.40 o                         
  -3  -5   5        280.76        261.97        12.68 o                         
  -2  -5   5       4480.26       4370.73        83.46 o                         
  -1  -5   5       2745.18       2791.16        50.67 o                         
   0  -5   5      11882.50      11558.94       205.58 o                         
   1  -5   5       4645.67       4502.07       126.62 o                         
   2  -5   5       3466.67       3406.15        65.33 o                         
   3  -5   5       5284.71       4896.98       221.17 o                         
   4  -5   5       1876.88       1657.33        53.03 o                         
   5  -5   5       5385.05       5152.13       146.59 o                         
   6  -5   5        633.13        624.21        40.58 o                         
   7  -5   5        323.20        288.69        37.74 o                         
  -7  -4   5         33.85          1.29        16.53 o                         
  -6  -4   5       2396.02       2401.14        68.58 o                         
  -5  -4   5          7.94          6.21        10.03 o                         
  -4  -4   5       4663.39       4609.04       212.24 o                         
  -3  -4   5        268.15        276.56        11.69 o                         
  -2  -4   5       1751.33       1781.17        35.29 o                         
  -1  -4   5       1250.50       1263.04        38.55 o                         
   0  -4   5       7689.56       7574.15       185.46 o                         
   1  -4   5       2604.14       2781.06        61.28 o                         
   2  -4   5       3326.68       3204.09       126.62 o                         
   3  -4   5       1726.03       1695.90        62.90 o                         
   4  -4   5       9214.55       9033.70       248.21 o                         
   5  -4   5        166.25        143.75        14.63 o                         
   6  -4   5       4483.90       4465.11       129.39 o                         
   7  -4   5         26.09         39.64        17.86 o                         
   8  -4   5       1063.07       1155.80       201.69 o                         
  -7  -3   5       1606.27       1591.62        54.30 o                         
  -6  -3   5        126.05        100.32        14.35 o                         
  -5  -3   5       7155.56       6830.49       156.30 o                         
  -4  -3   5       2163.66       2100.42        52.65 o                         
  -3  -3   5       6547.79       6852.25       162.62 o                         
  -2  -3   5       4836.01       4815.60        94.25 o                         
  -1  -3   5       4506.84       4779.35        89.31 o                         
   0  -3   5       1995.55       1956.12        38.98 o                         
   1  -3   5       7644.15       8151.09       166.39 o                         
   2  -3   5         40.19         81.47        16.64 o                         
   3  -3   5       2710.15       2503.92        64.56 o                         
   4  -3   5         13.91         32.35        10.28 o                         
   5  -3   5       8740.01       8570.52       236.73 o                         
   6  -3   5         98.48        107.65        28.41 o                         
   7  -3   5       1918.23       2010.76        67.99 o                         
   8  -3   5          8.36         23.28        26.38 o                         
  -7  -2   5        743.73        759.68        31.85 o                         
  -6  -2   5       1169.43       1171.76        51.13 o                         
  -5  -2   5        873.39        893.50        30.13 o                         
  -4  -2   5       4938.37       4954.64       113.78 o                         
  -3  -2   5      11916.95      12813.47       343.73 o                         
  -2  -2   5       4324.38       4515.64       102.25 o                         
  -1  -2   5      10783.28      10589.81       221.53 o                         
   0  -2   5       4910.54       4806.64       119.31 o                         
   1  -2   5      10425.75       9918.41       695.98 o                         
   2  -2   5        759.85        743.30        23.94 o                         
   3  -2   5       3018.70       2899.27       129.46 o                         
   4  -2   5       2041.98       2009.61        56.84 o                         
   5  -2   5        997.74        947.30        33.50 o                         
   6  -2   5       1991.94       2111.11        67.42 o                         
   7  -2   5       1348.46       1350.13       135.95 o                         
   8  -2   5       1277.53       1377.49        76.29 o                         
  -8  -1   5        930.06        946.11        43.88 o                         
  -7  -1   5        120.83        145.36        16.04 o                         
  -6  -1   5       1203.53       1135.09        36.73 o                         
  -5  -1   5        191.68        185.14        12.59 o                         
  -4  -1   5       3042.70       2998.75        67.72 o                         
  -3  -1   5       1474.24       1535.36        37.30 o                         
  -2  -1   5      11489.38      11160.10       234.15 o                         
  -1  -1   5        807.52        728.63        22.09 o                         
   0  -1   5      21957.96      21650.39       650.93 o                         
   1  -1   5        692.99        741.95        51.13 o                         
   2  -1   5      28472.45      27417.61       735.18 o                         
   3  -1   5        621.87        627.68        21.52 o                         
   4  -1   5       6286.92       5964.09       166.65 o                         
   5  -1   5         34.01         48.25        10.86 o                         
   6  -1   5       3645.49       3381.32       202.50 o                         
   7  -1   5         63.79         81.45        25.15 o                         
   8  -1   5       1386.07       1350.41        71.82 o                         
  -8   0   5        177.42        177.24        25.66 o                         
  -7   0   5       1718.33       1765.39        67.37 o                         
  -6   0   5       1484.76       1384.93        61.68 o                         
  -5   0   5        722.27        670.89        22.38 o                         
  -4   0   5        595.85        576.63        18.65 o                         
  -3   0   5       3513.00       3820.26        99.25 o                         
  -2   0   5       1016.31       1059.53        36.93 o                         
  -1   0   5      10080.87      10510.30       247.07 o                         
   0   0   5        590.79        666.35        19.41 o                         
   1   0   5      21375.08      19736.51       434.61 o                         
   2   0   5       1437.24       1386.24        35.78 o                         
   3   0   5      18222.62      17612.78       412.75 o                         
   4   0   5       2122.63       1965.90        60.35 o                         
   5   0   5       5001.91       4971.69       303.55 o                         
   6   0   5        659.70        624.65        35.09 o                         
   7   0   5       2846.92       2824.21       112.19 o                         
  -8   1   5        908.94       1042.43        57.18 o                         
  -7   1   5       1138.77       1185.01        67.37 o                         
  -6   1   5        671.72        712.76        37.74 o                         
  -5   1   5       6290.68       6308.26       152.48 o                         
  -4   1   5       1093.65       1083.20        31.98 o                         
  -3   1   5       5362.25       5235.36       298.68 o                         
  -2   1   5       1258.22       1296.22        35.29 o                         
  -1   1   5       7329.89       7219.99       533.25 o                         
   0   1   5         38.63         51.46         6.31 o                         
   1   1   5       3324.61       3289.33        77.00 o                         
   2   1   5       7435.39       7235.59       163.30 o                         
   3   1   5       5438.56       5270.47       159.08 o                         
   4   1   5       3014.52       2934.26        79.96 o                         
   5   1   5       2915.34       3012.46       100.18 o                         
   6   1   5       1932.52       1933.37        72.50 o                         
   7   1   5       2604.20       2661.23        96.86 o                         
  -8   2   5        810.33        847.89        50.47 o                         
  -7   2   5        857.90        873.72        36.40 o                         
  -6   2   5       3649.14       3690.27       145.69 o                         
  -5   2   5         75.19         58.50         9.46 o                         
  -4   2   5       8296.72       8427.30       466.29 o                         
  -3   2   5        715.54        714.08        75.48 o                         
  -2   2   5      18627.43      18121.48       854.65 o                         
  -1   2   5        175.48        161.08         8.77 o                         
   0   2   5       7624.44       7479.95       310.45 o                         
   1   2   5         16.95         21.48         5.43 o                         
   2   2   5       2273.99       2165.65        49.35 o                         
   3   2   5       1031.13        954.47        63.31 o                         
   4   2   5       3572.21       3518.79        89.27 o                         
   5   2   5        697.50        725.28        37.41 o                         
   6   2   5       2598.49       2623.38        93.53 o                         
   7   2   5        866.62        820.53        54.51 o                         
  -8   3   5         94.02        109.37        24.08 o                         
  -7   3   5        796.00        752.73        33.63 o                         
  -6   3   5         56.17         36.05        14.61 o                         
  -5   3   5       2714.85       2686.41        65.81 o                         
  -4   3   5        486.29        479.66        18.34 o                         
  -3   3   5       9346.81       9552.17       212.81 o                         
  -2   3   5         98.80        102.53         7.73 o                         
  -1   3   5      18968.48      17734.76      1192.70 o                         
   0   3   5       6905.83       6717.31       151.87 o                         
   1   3   5       4460.73       4391.29       100.61 o                         
   2   3   5       4233.76       4100.52        90.25 o                         
   3   3   5       5510.14       5316.04       121.27 o                         
   4   3   5       1102.84       1059.43        44.23 o                         
   5   3   5       1488.79       1401.12        65.70 o                         
   6   3   5         57.19         46.48        25.30 o                         
   7   3   5        982.81       1052.99        63.13 o                         
  -8   4   5         84.64        121.50        26.46 o                         
  -7   4   5        941.58        883.91        40.74 o                         
  -6   4   5        585.18        584.23        27.83 o                         
  -5   4   5       1791.50       1728.85        85.22 o                         
  -4   4   5        529.31        608.40        23.20 o                         
  -3   4   5       1339.37       1313.20        32.70 o                         
  -2   4   5       5333.88       4984.65       126.21 o                         
  -1   4   5       3289.32       2943.98        69.76 o                         
   0   4   5      12911.59      13324.81       361.74 o                         
   1   4   5       4072.30       3630.98        89.53 o                         
   2   4   5       2921.12       2951.88       127.02 o                         
   3   4   5       5133.23       5042.78       202.50 o                         
   4   4   5       1999.92       2006.92        74.67 o                         
   5   4   5       4587.72       4401.32       174.10 o                         
   6   4   5        293.42        276.92        36.28 o                         
  -8   5   5       1120.85       1178.53        62.11 o                         
  -7   5   5         10.04         11.42        19.06 o                         
  -6   5   5       2151.92       2096.23       137.98 o                         
  -5   5   5         97.18         95.83        15.46 o                         
  -4   5   5       4083.75       3839.56       112.65 o                         
  -3   5   5        706.86        710.01        21.72 o                         
  -2   5   5       2153.97       1964.74        44.63 o                         
  -1   5   5       1929.71       1899.19        84.00 o                         
   0   5   5       4061.19       3906.06        98.61 o                         
   1   5   5        724.48        696.61        24.31 o                         
   2   5   5       5715.07       5720.26       150.81 o                         
   3   5   5        583.45        635.36        25.65 o                         
   4   5   5       9815.85       9491.65       265.73 o                         
   5   5   5        156.56        133.52        33.28 o                         
   6   5   5       2981.44       3000.48       124.52 o                         
  -8   6   5        124.71        139.98        67.77 o                         
  -7   6   5        950.44        910.12        52.14 o                         
  -6   6   5         71.32         82.65        17.42 o                         
  -5   6   5       3885.37       3981.69       186.68 o                         
  -4   6   5       2165.73       2052.98        56.12 o                         
  -3   6   5       3889.22       3630.61        86.99 o                         
  -2   6   5       4342.97       3855.57       106.73 o                         
  -1   6   5       3276.08       3353.69       120.53 o                         
   0   6   5        574.73        584.43        33.28 o                         
   1   6   5       4224.38       4429.95       104.76 o                         
   2   6   5        179.98        197.99        17.32 o                         
   3   6   5       1510.64       1378.79        92.53 o                         
   4   6   5         34.06          8.47        18.30 o                         
   5   6   5       4074.62       4012.92       137.64 o                         
   6   6   5        282.73        264.70        41.79 o                         
  -7   7   5       1173.59        984.63        64.93 o                         
  -6   7   5       1427.55       1387.83        53.95 o                         
  -5   7   5        898.72        843.53        54.79 o                         
  -4   7   5       3329.82       3163.76        82.64 o                         
  -3   7   5       7715.52       7460.88       180.58 o                         
  -2   7   5       2930.43       2746.49        77.87 o                         
  -1   7   5       4611.32       4660.76       123.73 o                         
   0   7   5       2014.43       1973.81        55.90 o                         
   1   7   5       5006.98       5147.49       139.53 o                         
   2   7   5         96.68         77.00        17.86 o                         
   3   7   5       1797.94       1814.58        58.00 o                         
   4   7   5        437.51        507.95        75.89 o                         
   5   7   5        491.47        457.36        40.58 o                         
  -7   8   5         82.96        120.72        26.68 o                         
  -6   8   5       1103.97       1115.62        51.65 o                         
  -5   8   5        119.10        130.50        19.50 o                         
  -4   8   5       2229.15       2234.17       101.86 o                         
  -3   8   5        684.17        705.31        32.35 o                         
  -2   8   5       7613.06       7552.06       211.57 o                         
  -1   8   5        408.27        399.61        22.38 o                         
   0   8   5       8400.09       8637.20       262.97 o                         
   1   8   5        606.11        652.30        35.31 o                         
   2   8   5       7559.14       7810.31       205.60 o                         
   3   8   5         70.34         60.73        17.44 o                         
   4   8   5       1437.04       1414.23       125.40 o                         
   5   8   5         21.30         -6.11        45.86 o                         
  -7   9   5       1606.07       1586.68        75.75 o                         
  -6   9   5       1028.37        931.88        77.51 o                         
  -5   9   5        834.92        789.28        46.08 o                         
  -4   9   5        326.60        307.22        22.42 o                         
  -3   9   5       3216.28       3177.59        92.78 o                         
  -2   9   5        571.49        549.40        31.18 o                         
  -1   9   5       4214.10       4483.18       250.39 o                         
   0   9   5         24.20         11.58        15.99 o                         
   1   9   5       5882.72       5852.25       158.23 o                         
   2   9   5        144.95        170.54        60.06 o                         
   3   9   5       3946.26       3703.78       248.77 o                         
   4   9   5        942.35       1045.04       120.93 o                         
  -6  10   5        462.61        392.55        42.33 o                         
  -5  10   5       1590.27       1673.24        72.59 o                         
  -4  10   5        643.64        667.15        35.70 o                         
  -3  10   5        972.35        987.31        83.19 o                         
  -2  10   5       1113.08       1054.86        77.11 o                         
  -1  10   5       2139.66       2145.19       103.89 o                         
   0  10   5       1085.39       1084.36        74.67 o                         
   1  10   5        233.39        252.75        27.48 o                         
   2  10   5       3511.64       3482.04       114.03 o                         
   3  10   5        920.02        936.67        47.93 o                         
  -5  11   5          2.18         21.64        27.65 o                         
  -4  11   5       1981.52       1864.97        73.37 o                         
  -3  11   5         58.33         62.20        21.47 o                         
  -2  11   5       3328.35       3155.53       242.68 o                         
  -1  11   5        179.34        187.80        32.47 o                         
   0  11   5       3088.47       3083.89       146.50 o                         
   1  11   5          1.75        -26.18        22.87 o                         
   2  11   5        906.41       1035.57        54.16 o                         
  -4  12   5        193.75        250.80        38.96 o                         
  -3  12   5       1415.02       1360.18       131.08 o                         
  -2  12   5        151.89        180.53        35.10 o                         
  -1  12   5       3394.40       3341.03       219.14 o                         
   0  12   5        706.13        733.73        79.54 o                         
   0 -12   6       2429.65       2552.78        77.54 o                         
   1 -12   6        414.38        414.65        37.34 o                         
   2 -12   6       1530.16       1436.49        57.55 o                         
   3 -12   6        362.81        400.61        42.61 o                         
  -2 -11   6        250.24        217.31        36.12 o                         
  -1 -11   6        480.86        479.65        24.96 o                         
   0 -11   6        375.46        363.31        19.79 o                         
   1 -11   6       1881.53       2001.35        68.76 o                         
   2 -11   6       1401.14       1427.97        71.83 o                         
   3 -11   6        990.09       1029.73        50.22 o                         
   4 -11   6        701.44        700.55        59.25 o                         
   5 -11   6        739.82        715.01        61.28 o                         
  -3 -10   6       1507.86       1451.43        54.75 o                         
  -2 -10   6        213.16        219.56        20.87 o                         
  -1 -10   6        762.23        768.18        26.11 o                         
   0 -10   6          3.79         -4.83        10.55 o                         
   1 -10   6       1127.65       1175.20        56.41 o                         
   2 -10   6         24.19         33.39        12.83 o                         
   3 -10   6       3121.52       2841.30       106.13 o                         
   4 -10   6        255.97        282.99        25.65 o                         
   5 -10   6       1505.83       1497.66       121.34 o                         
  -4  -9   6       1639.33       1717.85        60.50 o                         
  -3  -9   6        385.96        411.67        24.72 o                         
  -2  -9   6       2950.18       2977.12        84.00 o                         
  -1  -9   6       1661.65       1641.31        92.53 o                         
   0  -9   6        626.03        623.99        18.07 o                         
   1  -9   6        973.27        971.63        27.26 o                         
   2  -9   6       2203.73       2077.86        61.41 o                         
   3  -9   6        253.89        231.78        19.99 o                         
   4  -9   6        811.36        865.47        41.88 o                         
   5  -9   6         27.40         21.10        24.35 o                         
   6  -9   6        991.25       1052.95        60.47 o                         
  -5  -8   6        287.88        292.40        23.34 o                         
  -4  -8   6        144.59        134.41        17.54 o                         
  -3  -8   6       2179.31       2138.53        56.16 o                         
  -2  -8   6       2176.04       2233.35        54.20 o                         
  -1  -8   6       2051.29       2080.81        78.73 o                         
   0  -8   6       2775.59       2806.41        50.49 o                         
   1  -8   6        148.14        136.96        11.77 o                         
   2  -8   6       3774.44       3696.58        93.73 o                         
   3  -8   6        538.57        540.21        36.93 o                         
   4  -8   6       1891.58       1799.92        65.49 o                         
   5  -8   6        111.69        123.22        20.06 o                         
   6  -8   6        382.74        375.30        29.25 o                         
  -5  -7   6        461.68        438.75        25.30 o                         
  -4  -7   6         22.87         24.54        11.89 o                         
  -3  -7   6        555.39        584.63        24.08 o                         
  -2  -7   6        937.09        957.30        56.41 o                         
  -1  -7   6       2484.72       2496.13        45.98 o                         
   0  -7   6         13.05         14.74        14.20 o                         
   1  -7   6       4954.23       5118.63        93.83 o                         
   2  -7   6        259.59        275.28        15.58 o                         
   3  -7   6       6216.81       5874.60       374.57 o                         
   4  -7   6         72.73         91.55        14.89 o                         
   5  -7   6       2187.63       2103.04        69.11 o                         
   6  -7   6          4.14         -0.42        15.46 o                         
   7  -7   6        801.88        745.75        81.57 o                         
  -6  -6   6       1179.19       1115.15        48.20 o                         
  -5  -6   6       1661.12       1671.24        95.77 o                         
  -4  -6   6       1066.94       1003.72        30.59 o                         
  -3  -6   6        959.66       1000.27        29.43 o                         
  -2  -6   6        998.90        965.52        49.51 o                         
  -1  -6   6        179.40        195.45         8.77 o                         
   0  -6   6       2816.26       2586.60       129.05 o                         
   1  -6   6         13.55         14.43         5.07 o                         
   2  -6   6       4473.09       4549.30       159.08 o                         
   3  -6   6        112.73        134.10        17.86 o                         
   4  -6   6       6616.67       6146.73       172.74 o                         
   5  -6   6        806.15        822.86        36.14 o                         
   6  -6   6       2012.40       2045.02       162.73 o                         
   7  -6   6         62.50        100.84        35.31 o                         
  -6  -5   6        719.40        751.30        35.26 o                         
  -5  -5   6       1237.35       1199.17        38.08 o                         
  -4  -5   6       6004.90       5806.79       176.13 o                         
  -3  -5   6        598.97        579.37        21.10 o                         
  -2  -5   6       3337.38       3354.57        73.86 o                         
  -1  -5   6        115.98        154.74         9.74 o                         
   0  -5   6       5068.82       5238.62        92.41 o                         
   1  -5   6        281.82        312.51        10.14 o                         
   2  -5   6       1630.57       1620.11        43.44 o                         
   3  -5   6       1614.02       1484.38        78.73 o                         
   4  -5   6       2483.00       2357.50        74.26 o                         
   5  -5   6       2256.45       2234.92        71.14 o                         
   6  -5   6       1761.88       1832.63        89.69 o                         
   7  -5   6        422.44        455.74        64.53 o                         
  -7  -4   6        206.57        223.89        29.62 o                         
  -6  -4   6        228.83        207.20        19.79 o                         
  -5  -4   6       3136.03       3032.55       154.21 o                         
  -4  -4   6        615.01        542.81        20.94 o                         
  -3  -4   6       9110.48       9391.36       181.70 o                         
  -2  -4   6         53.03         60.17         6.82 o                         
  -1  -4   6      12113.52      12329.98       210.93 o                         
   0  -4   6         11.47          9.54         4.48 o                         
   1  -4   6      14026.30      14041.29       249.14 o                         
   2  -4   6       1211.04       1271.76        35.70 o                         
   3  -4   6       3891.97       3651.57       120.93 o                         
   4  -4   6        134.14        139.04        13.16 o                         
   5  -4   6       4746.92       4740.50       136.53 o                         
   6  -4   6        172.68        193.60        32.47 o                         
   7  -4   6       1168.89       1214.22       113.22 o                         
  -7  -3   6        281.93        296.72        22.96 o                         
  -6  -3   6        442.56        421.02        34.49 o                         
  -5  -3   6          7.73         32.05        11.18 o                         
  -4  -3   6       3646.53       3850.95       136.76 o                         
  -3  -3   6        153.37        159.36        10.28 o                         
  -2  -3   6       7960.26       7845.58       174.95 o                         
  -1  -3   6         71.42         96.13         7.39 o                         
   0  -3   6      18318.75      17801.23       339.47 o                         
   1  -3   6       2595.37       2588.24        53.08 o                         
   2  -3   6       6575.14       6202.96       141.89 o                         
   3  -3   6       3133.91       2990.06       104.30 o                         
   4  -3   6       3507.20       3252.10        83.79 o                         
   5  -3   6        188.06        176.00        17.19 o                         
   6  -3   6        973.06        937.59        61.68 o                         
   7  -3   6        576.50        526.41        52.76 o                         
  -7  -2   6        190.70        190.34        18.94 o                         
  -6  -2   6       2395.52       2489.34        97.80 o                         
  -5  -2   6        282.09        262.21        15.59 o                         
  -4  -2   6       2457.72       2529.09        59.69 o                         
  -3  -2   6       1412.17       1386.76        60.06 o                         
  -2  -2   6       1618.55       1641.58        41.80 o                         
  -1  -2   6       4349.65       4313.06        95.77 o                         
   0  -2   6       1626.53       1452.76        48.70 o                         
   1  -2   6       8878.00       8844.53       198.16 o                         
   2  -2   6       9740.60       9840.62       338.45 o                         
   3  -2   6       3190.73       3200.10       114.44 o                         
   4  -2   6       5924.02       5668.49       148.03 o                         
   5  -2   6       2573.01       2441.05        83.60 o                         
   6  -2   6       3768.55       3642.57       358.74 o                         
   7  -2   6        595.13        622.58       101.86 o                         
  -7  -1   6       2972.92       2900.56       108.35 o                         
  -6  -1   6         33.77         24.11        11.31 o                         
  -5  -1   6       4297.37       4371.67        97.85 o                         
  -4  -1   6        180.47        205.95        12.01 o                         
  -3  -1   6       7517.12       7660.37       183.10 o                         
  -2  -1   6        604.32        620.00        19.70 o                         
  -1  -1   6       4061.33       4027.86       184.65 o                         
   0  -1   6        306.70        306.85        31.65 o                         
   1  -1   6       2415.79       2345.78       113.22 o                         
   2  -1   6       2452.23       2400.11        79.95 o                         
   3  -1   6       7269.95       7246.53       187.19 o                         
   4  -1   6       2162.79       1996.77        58.47 o                         
   5  -1   6       3401.48       3390.32        93.37 o                         
   6  -1   6        529.48        488.00        37.09 o                         
   7  -1   6       2841.06       2760.24       256.88 o                         
  -8   0   6        846.81        875.57        47.38 o                         
  -7   0   6         98.66         95.82        21.91 o                         
  -6   0   6       2190.04       2180.72       144.88 o                         
  -5   0   6       1584.51       1574.05       127.43 o                         
  -4   0   6       7431.68       7013.03       169.02 o                         
  -3   0   6       1510.23       1567.95        40.67 o                         
  -2   0   6      18526.28      19000.19       529.59 o                         
  -1   0   6       5639.03       5662.42       128.25 o                         
   0   0   6       2129.94       2196.07        77.11 o                         
   1   0   6       2180.38       2091.51        49.32 o                         
   2   0   6       8633.71       8863.82       288.13 o                         
   3   0   6        469.88        463.59        19.74 o                         
   4   0   6       3686.73       3551.09        96.26 o                         
   5   0   6        297.65        284.29        18.84 o                         
   6   0   6       4761.94       4754.08       153.98 o                         
   7   0   6        167.50        172.23        31.54 o                         
  -8   1   6        438.63        524.00        36.83 o                         
  -7   1   6        522.40        527.46        26.68 o                         
  -6   1   6       1155.47       1196.95        71.02 o                         
  -5   1   6        701.14        737.97        25.65 o                         
  -4   1   6       1247.36       1228.94        74.67 o                         
  -3   1   6       5624.19       5692.22       170.04 o                         
  -2   1   6      13581.49      12885.21       345.35 o                         
  -1   1   6       3846.29       3738.11        86.54 o                         
   0   1   6      16814.79      16042.17       638.76 o                         
   1   1   6        424.06        376.73        31.65 o                         
   2   1   6      12775.43      12738.50       679.75 o                         
   3   1   6       1974.41       1996.98        50.92 o                         
   4   1   6       5310.09       5007.09       143.46 o                         
   5   1   6        297.22        291.35        66.55 o                         
   6   1   6        749.62        666.67        63.31 o                         
   7   1   6       1435.34       1501.08        68.16 o                         
  -8   2   6          7.27         15.75        22.73 o                         
  -7   2   6        868.57        882.35        37.41 o                         
  -6   2   6         37.31         31.25        10.90 o                         
  -5   2   6       2070.49       2058.22        97.80 o                         
  -4   2   6         21.03         20.49         8.31 o                         
  -3   2   6       5132.94       5406.62       131.23 o                         
  -2   2   6       3386.25       3563.13       119.31 o                         
  -1   2   6      14018.44      13453.88       349.82 o                         
   0   2   6       1413.17       1301.74        88.47 o                         
   1   2   6      14721.98      14344.23       337.54 o                         
   2   2   6        704.39        696.96        23.53 o                         
   3   2   6      16939.06      16261.73       437.47 o                         
   4   2   6         87.66        124.69        19.48 o                         
   5   2   6       4469.68       4272.54       139.18 o                         
   6   2   6          1.61        -33.78        22.95 o                         
   7   2   6       1270.14       1270.83        71.57 o                         
  -8   3   6        549.51        613.02        60.06 o                         
  -7   3   6        483.44        425.11        26.00 o                         
  -6   3   6       2779.48       2732.77        99.43 o                         
  -5   3   6       1513.61       1402.36        88.47 o                         
  -4   3   6       2340.08       2308.28        61.28 o                         
  -3   3   6       2089.27       2128.89       140.41 o                         
  -2   3   6        879.02        800.98        23.34 o                         
  -1   3   6        779.91        789.98        24.75 o                         
   0   3   6       6550.98       6402.42       200.07 o                         
   1   3   6        542.93        584.66        20.37 o                         
   2   3   6       6016.71       5892.15       143.48 o                         
   3   3   6       1027.17       1006.29        33.13 o                         
   4   3   6       7916.52       7873.38       271.16 o                         
   5   3   6       1692.54       1670.02       140.41 o                         
   6   3   6       1923.48       1841.34        87.67 o                         
  -8   4   6        588.46        555.75        53.16 o                         
  -7   4   6        530.20        525.65        32.73 o                         
  -6   4   6       1147.90       1134.35        58.44 o                         
  -5   4   6       2310.75       2257.12        88.47 o                         
  -4   4   6       8855.89       8265.83       333.58 o                         
  -3   4   6        250.85        216.36        15.83 o                         
  -2   4   6       4565.41       4426.78       127.83 o                         
  -1   4   6       1628.40       1545.31        39.51 o                         
   0   4   6       4107.30       3981.27        93.66 o                         
   1   4   6        909.57        883.42        43.83 o                         
   2   4   6       1371.56       1467.60        43.86 o                         
   3   4   6       2254.38       2312.48        74.37 o                         
   4   4   6       1565.43       1364.72        91.72 o                         
   5   4   6       4163.16       4240.16       159.52 o                         
   6   4   6       1372.80       1534.04        80.56 o                         
  -8   5   6         41.12         46.38        25.32 o                         
  -7   5   6        762.65        802.38        43.03 o                         
  -6   5   6        200.04        234.15        25.57 o                         
  -5   5   6       3634.35       3225.89        97.99 o                         
  -4   5   6        201.28        213.57        17.86 o                         
  -3   5   6       6823.76       6630.61       185.64 o                         
  -2   5   6         32.13         41.47         8.31 o                         
  -1   5   6       6485.78       6008.57       138.37 o                         
   0   5   6          8.75          4.06         8.03 o                         
   1   5   6       8686.80       9099.59       259.32 o                         
   2   5   6        571.06        597.94        58.84 o                         
   3   5   6        971.68        982.24        64.12 o                         
   4   5   6        381.22        421.86        29.72 o                         
   5   5   6       2087.20       2098.87        95.22 o                         
   6   5   6        130.98        151.08        37.43 o                         
  -7   6   6        514.29        446.95        32.96 o                         
  -6   6   6        824.03        783.86        38.87 o                         
  -5   6   6         51.82         43.02        15.12 o                         
  -4   6   6       2850.51       2730.19       151.37 o                         
  -3   6   6        854.24        812.28        28.27 o                         
  -2   6   6       7153.37       6711.35       179.78 o                         
  -1   6   6        172.72        167.21        14.92 o                         
   0   6   6       9836.12      10151.17       338.45 o                         
   1   6   6       3604.29       3694.91        89.43 o                         
   2   6   6       4133.00       4298.57       247.55 o                         
   3   6   6       3342.55       3278.04       233.75 o                         
   4   6   6       2298.56       2217.54       124.18 o                         
   5   6   6        590.99        526.13        47.63 o                         
  -7   7   6        193.16        200.59        28.54 o                         
  -6   7   6       1411.05       1317.77        53.53 o                         
  -5   7   6        106.89        110.32        18.30 o                         
  -4   7   6        961.50        840.47        74.26 o                         
  -3   7   6       1242.23       1142.59        37.78 o                         
  -2   7   6       1428.63       1283.60       102.67 o                         
  -1   7   6       1150.81       1132.23        51.13 o                         
   0   7   6       1232.22       1240.26        52.35 o                         
   1   7   6       3634.89       3720.93       104.27 o                         
   2   7   6       4420.92       4878.16       292.19 o                         
   3   7   6       1862.18       1848.27        74.97 o                         
   4   7   6       2421.20       2431.68       305.58 o                         
   5   7   6        639.50        541.01       119.31 o                         
  -7   8   6       1633.30       1581.93        75.43 o                         
  -6   8   6        100.48         97.50        21.00 o                         
  -5   8   6       2240.84       2070.02        77.92 o                         
  -4   8   6         31.91         27.66        18.29 o                         
  -3   8   6       4646.81       4172.34       235.78 o                         
  -2   8   6         90.05         89.21        16.76 o                         
  -1   8   6       3506.51       3581.80       115.25 o                         
   0   8   6         37.97         48.10        17.04 o                         
   1   8   6       1790.72       1805.36        60.35 o                         
   2   8   6        424.79        452.40        55.19 o                         
   3   8   6       4318.97       4127.56       452.89 o                         
   4   8   6         20.37         -9.87        51.13 o                         
  -6   9   6       1136.24       1080.62        74.26 o                         
  -5   9   6        974.29        923.23        52.29 o                         
  -4   9   6       3021.04       2599.01       209.00 o                         
  -3   9   6        409.25        434.49        28.42 o                         
  -2   9   6       3574.51       3419.94       216.30 o                         
  -1   9   6       2907.07       3315.79       104.68 o                         
   0   9   6        486.85        505.58        30.42 o                         
   1   9   6        422.51        420.70        30.84 o                         
   2   9   6       1722.94       1688.59        73.71 o                         
   3   9   6        229.00        289.88        58.03 o                         
  -6  10   6        838.31        782.42        54.40 o                         
  -5  10   6        463.57        473.92        44.59 o                         
  -4  10   6       1257.57       1285.61       186.68 o                         
  -3  10   6       2277.27       2059.29       134.33 o                         
  -2  10   6       2594.79       2584.31       232.13 o                         
  -1  10   6       1820.28       1754.79        63.16 o                         
   0  10   6       3064.75       3177.34       110.82 o                         
   1  10   6        902.58        870.62        46.97 o                         
   2  10   6       1671.46       1698.31        87.25 o                         
  -5  11   6       1584.21       1426.73        85.26 o                         
  -4  11   6         22.37         40.10        24.82 o                         
  -3  11   6       1578.46       1502.87       147.72 o                         
  -2  11   6        398.88        332.21        28.45 o                         
  -1  11   6       3198.57       3185.59       169.23 o                         
   0  11   6        128.94         93.56        24.92 o                         
   1  11   6       3057.70       3134.04       105.42 o                         
  -3  12   6        410.90        397.31        69.40 o                         
  -2  12   6       1108.91       1225.74       110.38 o                         
  -1  12   6          5.36         19.50        26.00 o                         
   1 -12   7        543.14        582.58        70.61 o                         
  -1 -11   7       1525.61       1625.59        59.97 o                         
   0 -11   7        113.34         93.69        17.91 o                         
   1 -11   7        965.22        899.05        54.52 o                         
   2 -11   7        140.03        145.68        22.40 o                         
   3 -11   7        778.12        850.56        45.90 o                         
   4 -11   7        394.49        377.17        30.67 o                         
  -3 -10   7        208.54        201.11        20.57 o                         
  -2 -10   7       3075.14       3123.96        88.96 o                         
  -1 -10   7         19.81         -6.00        11.67 o                         
   0 -10   7       2980.11       3109.64        77.82 o                         
   1 -10   7          2.20          2.49        15.95 o                         
   2 -10   7       3801.56       3537.24        98.59 o                         
   3 -10   7          2.11         18.92        24.35 o                         
   4 -10   7       1176.99       1169.94        53.34 o                         
   5 -10   7          2.13          3.11        19.07 o                         
  -4  -9   7         30.57         38.38        18.26 o                         
  -3  -9   7        654.95        625.45        30.40 o                         
  -2  -9   7         29.47         39.80        12.09 o                         
  -1  -9   7       2636.32       2681.77        82.79 o                         
   0  -9   7         58.32         52.85        11.36 o                         
   1  -9   7       3085.92       3091.61        84.00 o                         
   2  -9   7        264.85        293.14        22.29 o                         
   3  -9   7       3265.52       3115.97        95.32 o                         
   4  -9   7       1085.09       1071.78        49.05 o                         
   5  -9   7        893.66        855.19        46.44 o                         
  -4  -8   7          4.35         -0.45        15.21 o                         
  -3  -8   7        870.88        907.99        34.42 o                         
  -2  -8   7        103.30        103.65        13.39 o                         
  -1  -8   7       1298.51       1282.10        62.09 o                         
   0  -8   7        177.18        197.04        10.28 o                         
   1  -8   7       1609.54       1620.81        71.83 o                         
   2  -8   7       3352.34       3346.90        93.66 o                         
   3  -8   7       2278.08       2301.45        73.89 o                         
   4  -8   7        870.91        882.70        40.96 o                         
   5  -8   7       2272.02       2278.10        88.47 o                         
   6  -8   7        621.11        641.14        39.55 o                         
  -5  -7   7         12.44         12.97        17.44 o                         
  -4  -7   7       2671.54       2724.24        92.61 o                         
  -3  -7   7        148.12        147.77        13.80 o                         
  -2  -7   7       2606.44       2648.79       145.69 o                         
  -1  -7   7        551.98        577.88        18.67 o                         
   0  -7   7       2926.99       2971.99       114.44 o                         
   1  -7   7          1.24          4.52         7.50 o                         
   2  -7   7        675.80        710.09        29.05 o                         
   3  -7   7        157.94        187.91        17.68 o                         
   4  -7   7       1980.26       1934.20        60.30 o                         
   5  -7   7          2.01          9.69        15.14 o                         
   6  -7   7       1368.45       1422.81        55.63 o                         
  -6  -6   7          3.16        -18.27        19.70 o                         
  -5  -6   7       1808.86       1748.28        59.04 o                         
  -4  -6   7        209.00        198.59        15.50 o                         
  -3  -6   7       2487.61       2503.93        57.25 o                         
  -2  -6   7        568.61        600.36        35.71 o                         
  -1  -6   7       2343.02       2347.59        48.37 o                         
   0  -6   7       4943.23       4714.03       159.89 o                         
   1  -6   7       1861.03       1822.66        95.77 o                         
   2  -6   7       1813.74       1715.39        47.22 o                         
   3  -6   7        706.00        695.59        30.27 o                         
   4  -6   7        402.55        367.03        22.53 o                         
   5  -6   7       1270.16       1250.34        81.16 o                         
   6  -6   7        313.75        313.36        26.07 o                         
   7  -6   7        746.64        808.67        85.22 o                         
  -6  -5   7         39.63          9.83        17.44 o                         
  -5  -5   7        535.56        556.09        26.90 o                         
  -4  -5   7        869.35        851.26        60.47 o                         
  -3  -5   7        475.73        434.84        30.44 o                         
  -2  -5   7        888.48        804.04        22.18 o                         
  -1  -5   7       3924.88       4108.49        76.84 o                         
   0  -5   7       6116.84       6154.16       108.31 o                         
   1  -5   7       8538.63       8143.81       159.29 o                         
   2  -5   7        690.69        652.24        24.50 o                         
   3  -5   7       3074.16       2911.03       103.08 o                         
   4  -5   7        931.40        843.78        33.63 o                         
   5  -5   7       2437.22       2268.78        73.45 o                         
   6  -5   7        178.55        189.24        21.81 o                         
   7  -5   7        969.70       1016.07        48.47 o                         
  -6  -4   7       1364.41       1346.33        50.92 o                         
  -5  -4   7         76.22        101.55        18.26 o                         
  -4  -4   7       2070.18       2017.14        53.50 o                         
  -3  -4   7         60.71         63.83         9.74 o                         
  -2  -4   7        527.16        521.57        20.47 o                         
  -1  -4   7        463.05        443.33        14.04 o                         
   0  -4   7       5960.68       6085.90       254.04 o                         
   1  -4   7        209.17        258.91        16.23 o                         
   2  -4   7       8225.76       7977.31       193.59 o                         
   3  -4   7         11.03          6.42         9.56 o                         
   4  -4   7       5690.43       5505.34       145.38 o                         
   5  -4   7         20.84         13.62        13.84 o                         
   6  -4   7       2392.26       2301.35       143.66 o                         
   7  -4   7        367.27        349.70        28.40 o                         
  -7  -3   7        809.43        880.38        46.67 o                         
  -6  -3   7       1011.48        982.78        40.45 o                         
  -5  -3   7       2458.52       2439.08        90.90 o                         
  -4  -3   7       1294.30       1287.89        35.84 o                         
  -3  -3   7       1700.96       1637.03        55.60 o                         
  -2  -3   7       2988.63       2975.26       109.57 o                         
  -1  -3   7        955.10        920.24        24.92 o                         
   0  -3   7        879.67        916.23        28.41 o                         
   1  -3   7       6004.73       5713.05       131.95 o                         
   2  -3   7        407.72        454.01        41.39 o                         
   3  -3   7       5655.67       5627.08       255.67 o                         
   4  -3   7         84.54        113.31        15.02 o                         
   5  -3   7       4357.33       4279.52       124.54 o                         
   6  -3   7       1457.59       1448.99        68.99 o                         
   7  -3   7       2056.79       1947.70       114.85 o                         
  -7  -2   7        827.46        740.39        72.24 o                         
  -6  -2   7        728.61        684.88        30.40 o                         
  -5  -2   7       2278.25       2262.66       113.63 o                         
  -4  -2   7       3302.81       3231.18        78.89 o                         
  -3  -2   7       9263.80       9038.86       216.08 o                         
  -2  -2   7       2119.27       2184.91        59.61 o                         
  -1  -2   7      11674.97      11535.26       519.04 o                         
   0  -2   7         23.72         26.89         6.31 o                         
   1  -2   7       8676.98       8758.61       197.68 o                         
   2  -2   7       1019.88       1028.32        31.57 o                         
   3  -2   7       4970.73       4794.50       128.25 o                         
   4  -2   7       1275.31       1287.22        41.01 o                         
   5  -2   7       1008.69       1038.80        39.23 o                         
   6  -2   7       1020.78       1088.57        99.83 o                         
   7  -2   7       1629.81       1731.80       198.04 o                         
  -7  -1   7          5.31         19.57        17.19 o                         
  -6  -1   7       1187.61       1148.03        52.76 o                         
  -5  -1   7         77.99         79.15        13.48 o                         
  -4  -1   7       2740.72       2644.88        70.29 o                         
  -3  -1   7       2388.96       2442.45        72.24 o                         
  -2  -1   7      12543.13      11872.39       281.22 o                         
  -1  -1   7         26.62         61.19        21.51 o                         
   0  -1   7       5594.85       5131.34       117.63 o                         
   1  -1   7         51.46         39.11         8.55 o                         
   2  -1   7      12196.51      11991.25       361.58 o                         
   3  -1   7         53.89         65.27        14.20 o                         
   4  -1   7       1139.26       1047.63        43.02 o                         
   5  -1   7         54.96         47.07        13.77 o                         
   6  -1   7       1378.22       1324.95        66.96 o                         
   7  -1   7        147.98        188.50        33.71 o                         
  -7   0   7       1014.47       1023.56        75.89 o                         
  -6   0   7       1248.15       1228.81        46.67 o                         
  -5   0   7        956.66        939.66        34.14 o                         
  -4   0   7        254.26        282.19        17.50 o                         
  -3   0   7       5075.05       5102.75       126.26 o                         
  -2   0   7        185.77        191.33        13.20 o                         
  -1   0   7       9360.48       9321.62       220.96 o                         
   0   0   7        888.28        981.35        41.39 o                         
   1   0   7      10770.45      10520.40       236.84 o                         
   2   0   7       3373.76       3342.56        92.44 o                         
   3   0   7      13091.40      13791.75       522.69 o                         
   4   0   7       3987.80       3925.45       115.89 o                         
   5   0   7       2016.02       1901.19        60.47 o                         
   6   0   7        370.77        392.38        33.23 o                         
   7   0   7       1642.17       1598.99        80.45 o                         
  -7   1   7       1252.43       1216.12        64.93 o                         
  -6   1   7        404.55        406.57        23.24 o                         
  -5   1   7       4481.64       4412.48       346.16 o                         
  -4   1   7         53.49         31.91        10.86 o                         
  -3   1   7       2771.99       2820.56        73.46 o                         
  -2   1   7       1444.81       1505.18        43.62 o                         
  -1   1   7       1456.09       1350.51        43.02 o                         
   0   1   7       2149.01       2274.62        72.64 o                         
   1   1   7       1667.14       1542.64        48.37 o                         
   2   1   7       8633.75       8802.82       321.41 o                         
   3   1   7       3620.43       3694.98       105.11 o                         
   4   1   7       3417.46       3366.48       101.27 o                         
   5   1   7       2538.92       2511.94        89.90 o                         
   6   1   7       1070.15       1052.32        54.88 o                         
   7   1   7       1165.08       1274.64        85.54 o                         
  -8   2   7        603.46        570.66        44.77 o                         
  -7   2   7         11.06          0.65        17.50 o                         
  -6   2   7       3463.04       3187.34       150.96 o                         
  -5   2   7         17.11         -1.75        11.09 o                         
  -4   2   7       8910.54       8045.66       208.44 o                         
  -3   2   7        269.22        275.80        29.22 o                         
  -2   2   7       5433.45       5569.02       146.64 o                         
  -1   2   7        251.74        305.07        21.10 o                         
   0   2   7       9179.89       9857.34       272.37 o                         
   1   2   7         28.92         28.32        10.61 o                         
   2   2   7       2883.02       2832.73       199.26 o                         
   3   2   7        279.37        278.98        25.97 o                         
   4   2   7       7225.13       7130.53       220.61 o                         
   5   2   7        347.94        319.29        29.20 o                         
   6   2   7       3289.84       3430.91       136.73 o                         
  -8   3   7        252.85        265.19        60.47 o                         
  -7   3   7        614.78        585.88        34.14 o                         
  -6   3   7          6.00          6.49        15.50 o                         
  -5   3   7       3702.62       3456.63        90.08 o                         
  -4   3   7       2324.16       2276.78        96.99 o                         
  -3   3   7       6265.16       5640.77       159.83 o                         
  -2   3   7       1991.80       1910.42        53.23 o                         
  -1   3   7      10795.38      10785.92       273.64 o                         
   0   3   7       8532.16       8061.42       303.15 o                         
   1   3   7       5434.08       6128.11       304.36 o                         
   2   3   7       4106.06       4321.22       269.46 o                         
   3   3   7       2083.81       1916.21        79.13 o                         
   4   3   7        451.54        482.28        38.35 o                         
   5   3   7       3770.35       3784.98       144.30 o                         
   6   3   7        249.06        214.93        45.05 o                         
  -7   4   7        825.11        816.49        46.97 o                         
  -6   4   7        326.11        333.60        30.62 o                         
  -5   4   7       1524.57       1401.07        50.32 o                         
  -4   4   7       1162.08       1127.31        86.85 o                         
  -3   4   7       3444.33       3168.89       167.60 o                         
  -2   4   7       2304.05       2146.31        58.23 o                         
  -1   4   7       6116.12       5627.92       130.72 o                         
   0   4   7       5007.38       4916.23       123.05 o                         
   1   4   7      12872.16      13700.77       784.85 o                         
   2   4   7        190.51        228.19        22.29 o                         
   3   4   7       4179.08       4139.45       127.03 o                         
   4   4   7        851.38        739.73        47.84 o                         
   5   4   7       2472.27       2238.41        98.32 o                         
   6   4   7        145.47         97.81        74.26 o                         
  -7   5   7         98.29         99.13        24.96 o                         
  -6   5   7       1364.47       1261.32        69.40 o                         
  -5   5   7         12.43          4.33        17.35 o                         
  -4   5   7       1731.20       1586.92        57.00 o                         
  -3   5   7         98.94         80.54        16.51 o                         
  -2   5   7       2910.90       2630.68        75.85 o                         
  -1   5   7       1026.64        923.86        33.13 o                         
   0   5   7       5995.31       6396.10       180.87 o                         
   1   5   7        642.97        693.94        34.09 o                         
   2   5   7       7412.33       7702.98       219.30 o                         
   3   5   7         15.07         -1.77        32.06 o                         
   4   5   7       5793.42       5648.50       205.16 o                         
   5   5   7          0.72        -42.12        28.08 o                         
  -7   6   7       1049.81        901.92        57.18 o                         
  -6   6   7       1225.19       1110.52        55.58 o                         
  -5   6   7       1888.45       1742.99        69.67 o                         
  -4   6   7        929.66        796.82        43.10 o                         
  -3   6   7       2409.63       2044.71        76.26 o                         
  -2   6   7       3512.70       3076.04       115.66 o                         
  -1   6   7        742.45        778.47        38.61 o                         
   0   6   7        631.39        639.08        34.71 o                         
   1   6   7       3293.69       3386.71       110.38 o                         
   2   6   7        436.68        415.04        33.73 o                         
   3   6   7       4105.23       4057.73       258.91 o                         
   4   6   7        224.97        218.65        45.86 o                         
   5   6   7       2617.95       2597.26       139.20 o                         
  -7   7   7        837.12        769.52        73.45 o                         
  -6   7   7        185.52        209.04        28.88 o                         
  -5   7   7       1084.54       1103.97        53.96 o                         
  -4   7   7       1573.27       1354.81        59.39 o                         
  -3   7   7       2952.82       2994.24       119.45 o                         
  -2   7   7        444.49        453.43        49.92 o                         
  -1   7   7       4331.47       4438.19       196.82 o                         
   0   7   7        316.43        396.35        46.26 o                         
   1   7   7        938.27       1155.59        76.29 o                         
   2   7   7       1435.25       1432.98        75.83 o                         
   3   7   7       1167.06       1181.57       127.43 o                         
   4   7   7        428.80        353.64        75.08 o                         
  -6   8   7       1334.23       1188.63        66.96 o                         
  -5   8   7          5.41         21.33        23.38 o                         
  -4   8   7       2694.70       2444.46       110.79 o                         
  -3   8   7        712.43        612.36        64.93 o                         
  -2   8   7       5949.88       5128.30       188.71 o                         
  -1   8   7        383.46        386.73        29.80 o                         
   0   8   7       4586.97       4949.86       393.64 o                         
   1   8   7        252.16        265.68        31.64 o                         
   2   8   7       6221.39       6329.99       325.47 o                         
   3   8   7        333.00        393.93        63.71 o                         
   4   8   7       1266.10       1218.27       114.44 o                         
  -6   9   7        448.41        371.97        71.83 o                         
  -5   9   7        635.89        552.46        53.43 o                         
  -4   9   7        171.69        156.62        30.18 o                         
  -3   9   7       1184.91        936.94        67.59 o                         
  -2   9   7        241.12        303.53        56.00 o                         
  -1   9   7       2646.09       2498.92       183.02 o                         
   0   9   7        903.44        941.87        53.77 o                         
   1   9   7       3506.32       3736.93       146.67 o                         
   2   9   7        580.55        452.09       116.47 o                         
   3   9   7       2246.97       2431.38       135.27 o                         
  -5  10   7       2088.06       1787.05       214.27 o                         
  -4  10   7        163.00        161.88        39.95 o                         
  -3  10   7       1017.07        839.57       160.70 o                         
  -2  10   7        848.65        795.25       104.70 o                         
  -1  10   7       1022.79       1065.94       152.59 o                         
   0  10   7        438.67        579.43        91.72 o                         
   1  10   7       1545.68       1744.91       132.75 o                         
   2  10   7       1030.40       1277.33        94.40 o                         
  -4  11   7       1881.77       1749.60       131.89 o                         
  -3  11   7         74.25         69.88        31.01 o                         
  -2  11   7       1188.48       1008.20        62.14 o                         
  -1  11   7          7.25         29.42        35.12 o                         
   0  11   7       2095.40       2241.28       189.52 o                         
   1 -11   8        592.56        576.55        57.49 o                         
   2 -11   8       1497.61       1513.38        69.43 o                         
   3 -11   8        273.72        252.48        26.96 o                         
  -2 -10   8         41.44         52.09        19.48 o                         
  -1 -10   8        557.87        516.31        29.12 o                         
   1 -10   8        707.32        705.06        36.17 o                         
   2 -10   8        137.30        127.54        19.49 o                         
   3 -10   8       1885.85       1831.72        71.16 o                         
   4 -10   8         15.92         11.16        33.68 o                         
  -3  -9   8        838.64        870.48        38.35 o                         
  -2  -9   8       1278.11       1299.46        46.91 o                         
  -1  -9   8       1271.48       1269.95        52.76 o                         
   0  -9   8        351.22        349.03        46.26 o                         
   1  -9   8        324.03        297.51        20.57 o                         
   2  -9   8       1209.45       1207.77        51.99 o                         
   3  -9   8        184.89        162.89        22.05 o                         
   4  -9   8       1223.38       1184.41        58.72 o                         
   5  -9   8        303.45        296.69        31.09 o                         
  -4  -8   8        911.88        952.78        41.15 o                         
  -3  -8   8        979.22        936.82        68.58 o                         
  -2  -8   8       2738.89       2821.37       107.14 o                         
  -1  -8   8       1101.23       1108.15        35.31 o                         
   0  -8   8       4883.94       4859.59       111.60 o                         
   1  -8   8        616.44        575.09        55.60 o                         
   2  -8   8       1499.99       1431.40        50.50 o                         
   3  -8   8        485.06        509.33        30.70 o                         
   4  -8   8       1912.81       1792.96        64.82 o                         
   5  -8   8        494.18        506.70        38.96 o                         
  -5  -7   8        475.16        458.58        32.42 o                         
  -4  -7   8         11.03         42.33        17.91 o                         
  -3  -7   8       1174.96       1187.41        36.46 o                         
  -2  -7   8        495.60        501.40        25.57 o                         
  -1  -7   8       4964.89       5103.21       112.90 o                         
   0  -7   8        128.01        131.77        17.45 o                         
   1  -7   8       5566.57       5315.61       180.59 o                         
   2  -7   8         90.35         90.44        15.99 o                         
   3  -7   8       3191.66       3011.41        94.98 o                         
   4  -7   8        148.85        138.91        20.37 o                         
   5  -7   8       2677.18       2389.00       188.71 o                         
   6  -7   8         30.81          6.60        21.51 o                         
  -5  -6   8        645.98        643.33        46.67 o                         
  -4  -6   8        251.18        234.56        22.18 o                         
  -3  -6   8        558.70        601.69        25.16 o                         
  -2  -6   8        107.48        124.97        20.70 o                         
  -1  -6   8        424.62        456.25        28.81 o                         
   0  -6   8       5721.05       5370.63       167.20 o                         
   1  -6   8        382.15        421.52        24.53 o                         
   2  -6   8       2376.57       2244.64        64.28 o                         
   3  -6   8        805.02        784.85        37.29 o                         
   4  -6   8       3699.36       3547.75       108.73 o                         
   5  -6   8       1085.20       1144.88        81.57 o                         
   6  -6   8       1280.80       1188.91        56.48 o                         
  -6  -5   8        956.84        935.66        43.57 o                         
  -5  -5   8        437.91        438.99        27.84 o                         
  -4  -5   8       2997.30       3005.06        81.20 o                         
  -3  -5   8          8.15          5.00        12.59 o                         
  -2  -5   8       2657.92       2696.77        85.22 o                         
  -1  -5   8        276.57        299.82        14.21 o                         
   0  -5   8       1416.88       1439.85        67.37 o                         
   1  -5   8        995.07        986.63        29.25 o                         
   2  -5   8       1102.65       1107.17        42.12 o                         
   3  -5   8        837.23        837.64        35.84 o                         
   4  -5   8       1703.38       1629.32        59.11 o                         
   5  -5   8       1226.52       1217.35        53.72 o                         
   6  -5   8       2611.53       2509.50        95.37 o                         
  -6  -4   8         33.69         51.01        18.49 o                         
  -5  -4   8       1712.13       1746.04        95.77 o                         
  -4  -4   8         68.68         58.33        13.74 o                         
  -3  -4   8       3361.30       3280.93       137.57 o                         
  -2  -4   8       1876.26       1843.48        98.21 o                         
  -1  -4   8       2907.89       3024.06        70.30 o                         
   0  -4   8       1024.05        976.99        48.70 o                         
   1  -4   8       2430.12       2493.45        63.67 o                         
   2  -4   8        508.47        536.35        28.37 o                         
   3  -4   8        633.24        624.82        36.12 o                         
   4  -4   8          0.44        -13.29        13.63 o                         
   5  -4   8       1641.81       1678.93       101.45 o                         
   6  -4   8         11.33         11.82        20.37 o                         
  -6  -3   8        391.84        370.55        27.60 o                         
  -5  -3   8          4.21         10.48        13.16 o                         
  -4  -3   8       1666.58       1599.70        48.49 o                         
  -3  -3   8        825.27        793.09        29.83 o                         
  -2  -3   8       7802.04       7544.95       177.75 o                         
  -1  -3   8       1920.95       1799.13        47.71 o                         
   0  -3   8       6335.48       6328.45       229.69 o                         
   1  -3   8       3219.55       3226.38        84.76 o                         
   2  -3   8       6508.54       6190.65       314.51 o                         
   3  -3   8       2500.27       2456.89       137.57 o                         
   4  -3   8       1186.98       1139.64        43.44 o                         
   5  -3   8        695.41        697.78        39.98 o                         
   6  -3   8       1970.95       1856.03       122.96 o                         
   7  -3   8        420.52        389.35        50.10 o                         
  -7  -2   8         62.03         87.29        22.09 o                         
  -6  -2   8       1406.58       1401.66        55.63 o                         
  -5  -2   8         24.78         19.06        13.48 o                         
  -4  -2   8        430.32        431.80        21.81 o                         
  -3  -2   8       1045.16       1063.77        36.03 o                         
  -2  -2   8       2960.06       2998.37        78.03 o                         
  -1  -2   8       1399.22       1328.98        41.14 o                         
   0  -2   8       3871.57       3789.37        95.73 o                         
   1  -2   8       3075.90       3135.72        78.73 o                         
   2  -2   8       9647.38       9426.87       337.64 o                         
   3  -2   8       1042.55       1004.06        43.43 o                         
   4  -2   8       3295.59       3231.37       127.43 o                         
   5  -2   8         57.59         51.93        18.34 o                         
   6  -2   8       2213.01       2007.71        84.41 o                         
   7  -2   8        273.61        263.14        44.98 o                         
  -7  -1   8       1799.22       1909.67        70.01 o                         
  -6  -1   8         93.67         83.99        19.22 o                         
  -5  -1   8       1770.95       1812.09        70.21 o                         
  -4  -1   8        439.19        509.90        24.66 o                         
  -3  -1   8       2198.90       2109.34        58.53 o                         
  -2  -1   8        144.53        156.76        12.99 o                         
  -1  -1   8       3818.83       3902.88       139.20 o                         
   0  -1   8         19.48         31.74        10.14 o                         
   1  -1   8       5291.24       5277.52       140.97 o                         
   2  -1   8       1107.71       1081.04        40.16 o                         
   3  -1   8       9372.78       9168.31       289.75 o                         
   4  -1   8         88.91         94.23        27.19 o                         
   5  -1   8       4557.38       4382.85       130.46 o                         
   6  -1   8          6.84        -32.52        29.52 o                         
  -7   0   8        132.32        111.72        21.21 o                         
  -6   0   8       2433.69       2387.34        76.70 o                         
  -5   0   8       2036.28       2098.62        92.93 o                         
  -4   0   8       3275.65       3223.87        84.93 o                         
  -3   0   8       2686.85       2559.56        78.62 o                         
  -2   0   8       3962.44       4038.32       103.02 o                         
  -1   0   8       6476.88       6952.68       305.58 o                         
   0   0   8       2093.96       2228.18       106.73 o                         
   1   0   8       2003.45       1960.38        52.97 o                         
   2   0   8       4514.52       4354.68       110.96 o                         
   3   0   8        137.65        176.50        19.65 o                         
   4   0   8       2928.56       2969.91       103.16 o                         
   5   0   8        541.34        498.83        31.34 o                         
   6   0   8       1871.02       1947.11        90.29 o                         
  -7   1   8        441.92        451.64        30.70 o                         
  -6   1   8        931.06        911.67        36.72 o                         
  -5   1   8       1478.48       1404.40        45.91 o                         
  -4   1   8       3292.78       3338.75       103.08 o                         
  -3   1   8       2514.97       2379.47       122.96 o                         
  -2   1   8       4408.66       4344.96       186.68 o                         
  -1   1   8       1562.93       1667.42        52.23 o                         
   0   1   8      11862.46      11929.34       349.41 o                         
   1   1   8        228.05        241.16        18.65 o                         
   2   1   8       1587.24       1592.80        56.60 o                         
   3   1   8        164.55        176.76        20.66 o                         
   4   1   8       2577.48       2732.58       142.04 o                         
   5   1   8        631.33        647.00        56.41 o                         
   6   1   8        913.80        936.41        61.21 o                         
  -7   2   8        709.92        698.35        42.85 o                         
  -6   2   8         11.17        -11.29        13.48 o                         
  -5   2   8       1714.24       1646.27        51.08 o                         
  -4   2   8          4.70          2.64        12.17 o                         
  -3   2   8       2653.22       2630.68        66.79 o                         
  -2   2   8        662.39        655.15        60.06 o                         
  -1   2   8       9757.47      10052.05       304.92 o                         
   0   2   8         12.58         16.02        12.83 o                         
   1   2   8      12451.80      12236.59       337.17 o                         
   2   2   8        125.21        104.30        15.50 o                         
   3   2   8       6210.35       6538.94       293.00 o                         
   4   2   8         25.78          9.23        26.38 o                         
   5   2   8       3330.27       3542.60       163.56 o                         
   6   2   8         49.16        -50.00        34.42 o                         
  -7   3   8        806.33        732.51        44.26 o                         
  -6   3   8       1179.55       1159.52        50.20 o                         
  -5   3   8        827.38        789.13        33.29 o                         
  -4   3   8       2757.24       2636.78        88.87 o                         
  -3   3   8       1050.96       1052.04       112.01 o                         
  -2   3   8       2854.98       2772.37        74.48 o                         
  -1   3   8        144.32        147.78        24.75 o                         
   0   3   8      12925.91      12541.57       389.59 o                         
   1   3   8        610.81        647.36        29.00 o                         
   2   3   8       5709.06       5906.58       276.77 o                         
   3   3   8       1200.40       1207.78        60.90 o                         
   4   3   8       5883.19       6219.48       259.91 o                         
   5   3   8       1583.05       1647.95       100.43 o                         
   6   3   8       1204.99        997.29        78.98 o                         
  -7   4   8         84.46         35.35        27.89 o                         
  -6   4   8       1774.75       1657.57       186.68 o                         
  -5   4   8        809.34        845.43        41.58 o                         
  -4   4   8       3485.67       3165.51        91.05 o                         
  -3   4   8         55.80         70.88        13.26 o                         
  -2   4   8       4087.39       3717.80       167.60 o                         
  -1   4   8        123.15        142.14        14.61 o                         
   0   4   8       1800.48       1763.74       112.82 o                         
   1   4   8       1034.89       1146.20        40.67 o                         
   2   4   8       3081.01       3230.32       122.56 o                         
   3   4   8       1691.59       1758.53        94.96 o                         
   4   4   8       2342.69       2244.82       116.55 o                         
   5   4   8       1670.65       1601.07       102.30 o                         
  -7   5   8        880.12        793.70        53.94 o                         
  -6   5   8         15.17         -4.57        21.65 o                         
  -5   5   8       3378.82       3048.48       107.53 o                         
  -4   5   8         89.43         74.35        19.06 o                         
  -3   5   8       8758.06       7859.11       301.12 o                         
  -2   5   8        959.05        864.19        40.66 o                         
  -1   5   8       7779.48       7825.06       210.21 o                         
   0   5   8         65.91         87.52        19.07 o                         
   1   5   8       6961.77       8013.03       483.74 o                         
   2   5   8         79.89         85.23        21.92 o                         
   3   5   8       3231.06       3654.35       134.33 o                         
   4   5   8         56.18         54.50        37.01 o                         
   5   5   8       2371.61       2556.62       135.86 o                         
  -7   6   8        501.30        460.73        50.32 o                         
  -6   6   8        692.35        810.62        54.70 o                         
  -5   6   8        316.15        285.36        30.42 o                         
  -4   6   8       2094.29       1818.06        72.65 o                         
  -3   6   8       1057.98        997.30        45.83 o                         
  -2   6   8       3632.79       3126.10       166.39 o                         
  -1   6   8       3266.97       3184.93       108.76 o                         
   0   6   8       2454.80       2791.29       101.34 o                         
   1   6   8       2642.56       2944.45       157.86 o                         
   2   6   8       2475.76       2525.28        95.14 o                         
   3   6   8       2057.66       2202.62        89.57 o                         
   4   6   8        255.93        262.56        48.78 o                         
  -6   7   8       1026.45        886.28        88.87 o                         
  -5   7   8          7.91         26.87        22.53 o                         
  -4   7   8        637.04        564.05        42.21 o                         
  -3   7   8       1340.90       1321.02       102.27 o                         
  -2   7   8       2256.48       2207.10       130.67 o                         
  -1   7   8       1321.77       1404.94        71.42 o                         
   0   7   8       2581.88       2789.86        92.38 o                         
   1   7   8       2462.50       2899.12       121.68 o                         
   2   7   8       4838.66       5604.16       208.23 o                         
   3   7   8        826.45        748.77       168.41 o                         
   4   7   8       2428.84       2654.05       176.94 o                         
  -6   8   8        102.99         75.26        29.69 o                         
  -5   8   8       1468.72       1357.77       170.44 o                         
  -4   8   8        103.35        121.54        32.20 o                         
  -3   8   8       1303.08       1144.32        64.84 o                         
  -2   8   8         16.07          1.02        21.00 o                         
  -1   8   8       2607.10       2602.05       128.24 o                         
   0   8   8         24.17         17.76        20.80 o                         
   1   8   8       2705.37       2913.20       243.09 o                         
   2   8   8        433.00        503.59        59.81 o                         
   3   8   8       3483.11       4087.96       193.19 o                         
  -5   9   8        737.82        692.69        60.66 o                         
  -4   9   8        771.90        798.52        70.21 o                         
  -3   9   8        685.34        700.68        61.21 o                         
  -2   9   8       1621.26       1506.32       176.13 o                         
  -1   9   8       1218.97       1208.96        93.34 o                         
   0   9   8        799.27        877.57        61.07 o                         
   1   9   8        378.42        429.32        56.74 o                         
   2   9   8       1022.16       1110.80        84.22 o                         
  -4  10   8       1435.62       1295.84        85.53 o                         
  -3  10   8        327.42        329.52        48.95 o                         
  -2  10   8       1651.25       1519.79        88.47 o                         
  -1  10   8        325.72        387.98        54.79 o                         
   0  10   8       4197.37       4145.80       430.17 o                         
   1  10   8         42.57         38.10        42.73 o                         
  -3  11   8       1374.90       1396.88       173.28 o                         
  -2  11   8          5.03         16.95        39.77 o                         
  -1  11   8       2520.13       2461.86       127.33 o                         
  -1 -10   9        218.71        223.24        38.96 o                         
   1 -10   9        209.80        202.13        27.89 o                         
   2 -10   9       1054.84        948.78        48.69 o                         
   3 -10   9         88.10        118.27        23.11 o                         
  -2  -9   9         94.76        102.48        19.89 o                         
  -1  -9   9       1698.52       1689.68       161.52 o                         
   0  -9   9        791.93        734.63        34.38 o                         
   1  -9   9       1147.24       1154.21        64.93 o                         
   2  -9   9        659.22        684.64        36.75 o                         
   3  -9   9       1005.60        885.13        82.38 o                         
   4  -9   9       1022.95       1003.48        51.54 o                         
  -3  -8   9        240.88        230.03        49.92 o                         
  -2  -8   9        141.98        129.62        16.35 o                         
  -1  -8   9        581.09        588.11        27.60 o                         
   0  -8   9        832.37        903.36        68.58 o                         
   1  -8   9       1158.89       1130.79       118.09 o                         
   2  -8   9        756.37        769.33        38.25 o                         
   3  -8   9       1769.64       1719.56        64.56 o                         
   4  -8   9        609.01        569.97        35.57 o                         
   5  -8   9       1726.76       1709.35        73.95 o                         
  -4  -7   9       2042.08       2249.53        73.37 o                         
  -3  -7   9        492.54        565.68        47.07 o                         
  -2  -7   9        978.65       1022.01        34.43 o                         
  -1  -7   9        203.56        243.95        25.16 o                         
   0  -7   9       2438.46       2440.35        91.72 o                         
   1  -7   9          2.71          1.98        12.61 o                         
   2  -7   9       1393.05       1334.78        50.03 o                         
   3  -7   9         10.67         28.16        23.94 o                         
   4  -7   9       3251.55       3233.99       103.59 o                         
   5  -7   9         19.25          0.12        20.94 o                         
  -5  -6   9       1581.94       1613.20        87.25 o                         
  -4  -6   9        704.45        729.47        36.03 o                         
  -3  -6   9       2329.20       2191.45       112.01 o                         
  -2  -6   9       1706.51       1681.82       105.92 o                         
  -1  -6   9       2673.79       2702.53        70.14 o                         
   0  -6   9       1067.65       1109.99        35.53 o                         
   1  -6   9       1718.38       1652.71        52.55 o                         
   2  -6   9       1109.75        969.24        38.71 o                         
   3  -6   9       1318.20       1215.41        51.04 o                         
   4  -6   9         82.43         66.32        22.32 o                         
   5  -6   9       2033.63       2067.67        81.64 o                         
   6  -6   9        418.42        437.22        37.55 o                         
  -5  -5   9        403.28        417.38        36.93 o                         
  -4  -5   9       1120.90       1196.61        46.56 o                         
  -3  -5   9       2283.93       2217.62        64.25 o                         
  -2  -5   9       1115.62       1091.26        34.14 o                         
  -1  -5   9       4004.37       4172.24       119.72 o                         
   0  -5   9       1261.26       1209.09        80.35 o                         
   1  -5   9       7797.65       7929.95       631.86 o                         
   2  -5   9         51.12         28.30        16.08 o                         
   3  -5   9       4009.70       3779.28       115.07 o                         
   4  -5   9        207.05        209.67        23.69 o                         
   5  -5   9       1898.53       1720.32       146.91 o                         
   6  -5   9        355.03        420.89       102.27 o                         
  -6  -4   9        339.04        356.12        28.30 o                         
  -5  -4   9        154.18        187.76        22.73 o                         
  -4  -4   9        396.37        386.56        31.65 o                         
  -3  -4   9        158.62        176.77        15.71 o                         
  -2  -4   9       2787.25       2849.02       101.05 o                         
  -1  -4   9        347.73        357.87        19.70 o                         
   0  -4   9       2578.23       2419.81        67.72 o                         
   1  -4   9         11.98         16.23        13.07 o                         
   2  -4   9       6456.17       6097.04       164.87 o                         
   3  -4   9        155.30        142.77        21.61 o                         
   4  -4   9       2371.63       2316.45        78.63 o                         
   5  -4   9         18.51         39.69        20.64 o                         
   6  -4   9       1883.76       1751.63       130.67 o                         
  -6  -3   9        959.67        972.82        47.86 o                         
  -5  -3   9        328.50        322.32        25.57 o                         
  -4  -3   9       1245.67       1327.71        41.71 o                         
  -3  -3   9       1134.74       1110.83        42.61 o                         
  -2  -3   9        832.72        856.30        58.84 o                         
  -1  -3   9        618.87        593.24        27.26 o                         
   0  -3   9        130.71        149.67        21.51 o                         
   1  -3   9       2611.29       2626.73        80.76 o                         
   2  -3   9        831.32        838.34        37.95 o                         
   3  -3   9       4157.79       3963.20       121.93 o                         
   4  -3   9       1404.61       1423.68        52.32 o                         
   5  -3   9       2181.21       2142.97       100.64 o                         
   6  -3   9        807.44        806.96       133.51 o                         
  -6  -2   9        288.32        278.08        28.41 o                         
  -5  -2   9       1288.98       1246.88        51.04 o                         
  -4  -2   9          9.04         -7.45        12.90 o                         
  -3  -2   9       4068.95       4015.57       110.21 o                         
  -2  -2   9         53.62         52.64        11.67 o                         
  -1  -2   9       4216.24       4301.64       155.83 o                         
   0  -2   9        256.82        248.97        25.57 o                         
   1  -2   9        846.82        833.31        30.98 o                         
   2  -2   9        372.37        418.35        29.04 o                         
   3  -2   9       2001.21       1878.14        67.29 o                         
   4  -2   9        174.96        173.24        31.25 o                         
   5  -2   9       1806.48       1849.08        73.81 o                         
   6  -2   9        798.06        813.83        51.54 o                         
  -6  -1   9        781.53        784.59        71.83 o                         
  -5  -1   9        100.50        110.15        17.22 o                         
  -4  -1   9       3341.74       3522.41        93.53 o                         
  -3  -1   9        149.81        129.83        15.46 o                         
  -2  -1   9       8888.72       9054.97       465.88 o                         
  -1  -1   9        613.44        594.37        27.53 o                         
   0  -1   9       6223.02       6312.76       267.03 o                         
   1  -1   9        889.01        862.39        31.57 o                         
   2  -1   9       3684.07       4003.98       170.73 o                         
   3  -1   9        232.89        221.38        23.57 o                         
   4  -1   9       3308.09       3133.23       101.51 o                         
   5  -1   9         39.46         19.79        19.99 o                         
   6  -1   9       1525.24       1645.02       152.18 o                         
  -7   0   9        394.77        342.59        31.65 o                         
  -6   0   9        106.12         74.04        19.74 o                         
  -5   0   9        495.51        494.56        29.62 o                         
  -4   0   9        402.91        411.97        47.48 o                         
  -3   0   9       2464.54       2414.23        67.42 o                         
  -2   0   9        577.53        638.68        35.71 o                         
  -1   0   9       8642.15       9069.09       503.62 o                         
   0   0   9       3499.53       3719.98       104.46 o                         
   1   0   9       5048.63       5280.81       204.94 o                         
   2   0   9       2081.20       2152.03        73.04 o                         
   3   0   9       2094.77       1997.31        70.99 o                         
   4   0   9       4172.07       3918.01       274.74 o                         
   5   0   9       1043.23        958.34        47.16 o                         
   6   0   9        634.47        570.94        51.46 o                         
  -7   1   9        788.64        794.02        41.58 o                         
  -6   1   9         78.54         71.70        18.33 o                         
  -5   1   9       2261.14       2284.02        72.29 o                         
  -4   1   9         12.36         28.85        13.74 o                         
  -3   1   9       2552.63       2497.84        66.20 o                         
  -2   1   9        281.31        278.35        19.06 o                         
  -1   1   9       3332.18       3567.89       113.63 o                         
   0   1   9       2142.83       2185.10        66.42 o                         
   1   1   9       4217.56       4043.87       218.74 o                         
   2   1   9        545.30        486.54        28.05 o                         
   3   1   9       6552.83       6661.59       206.56 o                         
   4   1   9       1121.48       1079.11        69.40 o                         
   5   1   9       4203.57       4288.11       164.21 o                         
   6   1   9        103.95         48.85        41.88 o                         
  -7   2   9         24.47         24.51        23.69 o                         
  -6   2   9       1719.68       1646.55        57.89 o                         
  -5   2   9          4.35          6.09        14.35 o                         
  -4   2   9       3493.75       3254.58        87.81 o                         
  -3   2   9       1383.97       1395.08        45.57 o                         
  -2   2   9       2073.11       2136.40        60.80 o                         
  -1   2   9          8.00         -0.99        13.16 o                         
   0   2   9       5854.59       6344.54       296.65 o                         
   1   2   9        528.57        520.30        55.60 o                         
   2   2   9       1999.55       2215.02        79.54 o                         
   3   2   9        178.47        224.87        25.57 o                         
   4   2   9       4536.72       5217.08       523.10 o                         
   5   2   9         38.74         11.12        38.96 o                         
  -7   3   9        589.82        616.81        50.35 o                         
  -6   3   9        242.67        231.75        26.90 o                         
  -5   3   9       3293.61       3220.71        87.51 o                         
  -4   3   9       1550.79       1454.94        47.75 o                         
  -3   3   9       2512.90       2322.95        65.87 o                         
  -2   3   9       4643.56       4614.60       136.70 o                         
  -1   3   9       3359.98       3617.78       103.08 o                         
   0   3   9       1839.30       1806.47        55.02 o                         
   1   3   9       1255.96       1460.89        82.38 o                         
   2   3   9       2855.29       2876.25        93.93 o                         
   3   3   9        659.09        670.72        47.76 o                         
   4   3   9        362.82        509.86        55.45 o                         
   5   3   9       2289.64       2431.73       227.26 o                         
  -7   4   9        624.06        558.15        47.59 o                         
  -6   4   9        121.94        115.62        29.93 o                         
  -5   4   9        581.77        497.50        33.48 o                         
  -4   4   9       1110.25       1156.14        75.48 o                         
  -3   4   9       2637.96       2542.90       100.24 o                         
  -2   4   9        743.62        748.49        31.76 o                         
  -1   4   9       4576.69       4851.66       143.72 o                         
   0   4   9       2335.88       2212.47       107.54 o                         
   1   4   9       6842.82       7231.55       209.19 o                         
   2   4   9        578.91        618.21        38.48 o                         
   3   4   9       2141.48       2264.95       195.60 o                         
   4   4   9        288.61        283.55        47.93 o                         
   5   4   9       1256.99       1130.17       155.83 o                         
  -6   5   9       1584.73       1324.44        72.29 o                         
  -5   5   9          7.52        -10.79        22.02 o                         
  -4   5   9       1899.61       1818.87        68.35 o                         
  -3   5   9         19.07         19.26        17.08 o                         
  -2   5   9       6687.67       6537.39       189.58 o                         
  -1   5   9        241.50        264.07        30.70 o                         
   0   5   9       6135.12       6503.82       189.37 o                         
   1   5   9         56.55         32.30        19.87 o                         
   2   5   9       8317.54       8382.23       292.99 o                         
   3   5   9        222.22        192.93        40.14 o                         
   4   5   9       2651.30       2700.54       138.40 o                         
  -6   6   9       1095.02       1109.14        90.90 o                         
  -5   6   9        360.68        368.39        37.59 o                         
  -4   6   9        732.39        655.87        40.55 o                         
  -3   6   9       1281.36       1114.38        49.80 o                         
  -2   6   9       1500.06       1433.26       148.94 o                         
  -1   6   9        828.64        912.41        62.06 o                         
   0   6   9        953.96       1056.90        55.59 o                         
   1   6   9       2898.45       3027.53       110.23 o                         
   2   6   9        536.92        641.53        53.60 o                         
   3   6   9       3293.74       4153.37       503.62 o                         
   4   6   9       1100.67       1117.83        84.11 o                         
  -6   7   9        152.35        134.25        33.29 o                         
  -5   7   9       2148.00       1971.16        90.38 o                         
  -4   7   9        183.79        163.22        71.83 o                         
  -3   7   9       3216.10       2786.74       158.27 o                         
  -2   7   9        400.67        379.78        39.36 o                         
  -1   7   9       5017.60       4953.93       214.63 o                         
   0   7   9         20.85         33.67        25.97 o                         
   1   7   9       1537.36       1678.15        87.93 o                         
   2   7   9       1442.55       1532.61       138.38 o                         
   3   7   9       1821.37       1962.92       118.36 o                         
  -5   8   9         88.31         82.18        36.52 o                         
  -4   8   9       1902.68       1622.71        95.04 o                         
  -3   8   9          8.64         26.76        31.83 o                         
  -2   8   9       3516.47       3244.02       267.84 o                         
  -1   8   9        498.72        608.09        49.09 o                         
   0   8   9       2816.93       3179.60       133.80 o                         
   1   8   9        276.35        320.93        70.21 o                         
   2   8   9       1474.14       1643.49       108.61 o                         
  -4   9   9        659.52        594.72        85.22 o                         
  -3   9   9        896.31        738.38        62.58 o                         
  -2   9   9        277.11        323.97        71.42 o                         
  -1   9   9       2041.49       2234.48       173.28 o                         
   0   9   9       1676.59       1984.78       191.14 o                         
   1   9   9       1702.16       1709.75       160.70 o                         
  -3  10   9       1023.68       1100.88       126.21 o                         
  -2  10   9        370.78        427.93        50.99 o                         
  -1  10   9        958.62       1159.78       302.34 o                         
   0  10   9       1210.93       1415.72        99.25 o                         
  -1  -9  10        544.42        546.57        81.57 o                         
   0  -9  10        241.13        214.32        24.39 o                         
   1  -9  10        264.10        269.23        28.94 o                         
   2  -9  10        460.46        470.96        58.03 o                         
   3  -9  10        160.91        145.61        25.30 o                         
  -2  -8  10       1684.51       1840.54       146.50 o                         
  -1  -8  10         48.19         62.83        19.11 o                         
   0  -8  10       2261.18       2283.32       183.84 o                         
   1  -8  10          1.59          5.41        19.99 o                         
   2  -8  10        859.78        920.63        71.02 o                         
   3  -8  10         27.42          4.85        20.08 o                         
   4  -8  10       1042.95        999.83        50.49 o                         
  -3  -7  10       1142.80       1190.43        48.95 o                         
  -2  -7  10         28.58         27.92        18.91 o                         
  -1  -7  10       2323.14       2356.51        65.87 o                         
   0  -7  10        143.07        108.32        21.47 o                         
   1  -7  10       3003.81       2919.67        82.06 o                         
   2  -7  10        722.34        700.21        36.97 o                         
   3  -7  10       1131.15       1070.35        50.49 o                         
   4  -7  10         22.97          5.37        20.87 o                         
  -4  -6  10        338.57        320.61        27.39 o                         
  -3  -6  10        151.53        159.00        21.23 o                         
  -2  -6  10        700.22        694.39        31.76 o                         
  -1  -6  10         25.99         59.13        21.10 o                         
   0  -6  10       3102.95       3260.92       173.69 o                         
   1  -6  10        948.25        937.34        57.74 o                         
   2  -6  10       2552.51       2456.34        74.60 o                         
   3  -6  10       1031.54       1018.05        48.43 o                         
   4  -6  10       1402.63       1317.95        57.36 o                         
   5  -6  10        887.69        970.91        82.79 o                         
  -5  -5  10         19.16         21.19        20.57 o                         
  -4  -5  10       1455.85       1611.75        58.33 o                         
  -3  -5  10          0.10        -10.12        15.77 o                         
  -2  -5  10       1896.13       1907.06        55.81 o                         
  -1  -5  10        116.44        115.52        20.29 o                         
   0  -5  10       1448.65       1460.68        85.63 o                         
   1  -5  10        755.46        804.91        44.72 o                         
   2  -5  10       4193.16       4117.46       118.98 o                         
   3  -5  10       1026.34        882.03        44.34 o                         
   4  -5  10       1817.61       1897.86        71.16 o                         
   5  -5  10        502.44        573.71        41.83 o                         
  -5  -4  10       1722.63       1791.17        70.61 o                         
  -4  -4  10         58.82         61.47        18.59 o                         
  -3  -4  10       4344.33       4176.91       193.17 o                         
  -2  -4  10        194.15        274.81        22.62 o                         
  -1  -4  10       1927.29       1874.31        58.03 o                         
   0  -4  10        352.98        318.78        55.60 o                         
   1  -4  10       2300.34       2418.75        83.77 o                         
   2  -4  10         52.71         68.62        29.62 o                         
   3  -4  10       2283.81       2257.64        81.78 o                         
   4  -4  10         14.52          2.29        19.30 o                         
   5  -4  10       1789.73       1812.73        76.62 o                         
  -5  -3  10        292.14        309.35        28.68 o                         
  -4  -3  10       1469.80       1570.70        60.87 o                         
  -3  -3  10        746.41        777.64        78.73 o                         
  -2  -3  10       3853.15       3971.07       116.88 o                         
  -1  -3  10       3835.88       3543.90       100.31 o                         
   0  -3  10        884.59        910.48        91.72 o                         
   1  -3  10       3460.64       3363.78       178.97 o                         
   2  -3  10       2563.21       2425.85        88.47 o                         
   3  -3  10       2154.43       1964.26       151.78 o                         
   4  -3  10       1232.19       1230.03        51.88 o                         
   5  -3  10        378.19        349.98        39.55 o                         
  -6  -2  10        487.52        599.26        38.40 o                         
  -5  -2  10         82.16         73.09        24.75 o                         
  -4  -2  10       1242.12       1250.55        48.55 o                         
  -3  -2  10       1402.97       1371.87        43.79 o                         
  -2  -2  10       2184.33       2128.96        67.49 o                         
  -1  -2  10        724.14        778.45        56.41 o                         
   0  -2  10       4405.99       4531.28       125.71 o                         
   1  -2  10        445.62        414.52        47.07 o                         
   2  -2  10       4769.98       4887.74       148.29 o                         
   3  -2  10        400.63        359.24        30.75 o                         
   4  -2  10       3266.62       3052.31       159.08 o                         
   5  -2  10         21.70        -12.36        23.11 o                         
  -6  -1  10        229.76        234.20        26.96 o                         
  -5  -1  10        934.13       1107.88        53.57 o                         
  -4  -1  10        283.46        307.01        33.28 o                         
  -3  -1  10        444.05        477.01        31.65 o                         
  -2  -1  10         25.38          3.68        13.98 o                         
  -1  -1  10       1477.74       1502.04        90.09 o                         
   0  -1  10          0.72        -20.61        13.74 o                         
   1  -1  10       2339.95       2399.38        65.88 o                         
   2  -1  10          0.29        -22.30        18.67 o                         
   3  -1  10       6011.57       5667.30       392.43 o                         
   4  -1  10        165.81        182.42        27.61 o                         
   5  -1  10       2593.78       2534.83        88.77 o                         
  -6   0  10        488.40        502.14        32.91 o                         
  -5   0  10       1540.10       1503.87        55.59 o                         
  -4   0  10        916.89        949.76        42.61 o                         
  -3   0  10       2277.29       2203.04       164.36 o                         
  -2   0  10        626.63        638.43        35.71 o                         
  -1   0  10       1381.38       1436.39        52.23 o                         
   0   0  10       1406.19       1465.92       155.02 o                         
   1   0  10       1206.23       1277.48        42.75 o                         
   2   0  10       1055.09       1071.11        73.86 o                         
   3   0  10       1546.84       1479.35       127.43 o                         
   4   0  10       3773.75       3702.33       394.86 o                         
   5   0  10       1004.80       1141.30        59.03 o                         
  -6   1  10        961.17        967.57        44.01 o                         
  -5   1  10        689.85        683.34        64.53 o                         
  -4   1  10       4067.42       3849.95       109.32 o                         
  -3   1  10         29.86         38.91        13.84 o                         
  -2   1  10       4000.74       4177.24       125.95 o                         
  -1   1  10        171.80        166.42        20.64 o                         
   0   1  10       5020.21       5010.20       182.21 o                         
   1   1  10         47.91         23.25        15.37 o                         
   2   1  10       2150.41       2128.08        76.01 o                         
   3   1  10         46.84         34.39        20.88 o                         
   4   1  10       1755.62       1652.60       178.56 o                         
   5   1  10        816.40        899.25        65.46 o                         
  -6   2  10         16.33         30.28        18.49 o                         
  -5   2  10       1378.65       1368.97        55.60 o                         
  -4   2  10          2.75         11.41        15.75 o                         
  -3   2  10       3932.86       3901.95       110.00 o                         
  -2   2  10          2.92          2.58        18.67 o                         
  -1   2  10       6946.77       6991.16       187.49 o                         
   0   2  10          9.91         -0.32        15.95 o                         
   1   2  10       5677.04       5916.71       160.39 o                         
   2   2  10       2461.60       2514.89       141.63 o                         
   3   2  10       2583.95       2612.70       105.51 o                         
   4   2  10         96.78         61.61        38.58 o                         
   5   2  10       2222.53       2092.95       120.71 o                         
  -6   3  10        200.62        216.00        30.38 o                         
  -5   3  10        738.39        754.20        55.19 o                         
  -4   3  10        667.76        688.40       114.44 o                         
  -3   3  10       1922.93       1853.94        61.32 o                         
  -2   3  10       1680.51       1734.03        60.38 o                         
  -1   3  10        906.19        946.44        44.92 o                         
   0   3  10       3578.93       3733.31       150.96 o                         
   1   3  10       3724.38       3699.96       100.04 o                         
   2   3  10       2964.97       3095.69       127.83 o                         
   3   3  10       2513.93       2537.75       206.56 o                         
   4   3  10       1531.93       1464.22        97.12 o                         
  -6   4  10       1312.12       1249.33        71.05 o                         
  -5   4  10         40.69         38.35        23.47 o                         
  -4   4  10       1329.65       1210.89        54.69 o                         
  -3   4  10        134.80         98.32        18.12 o                         
  -2   4  10       2967.37       2855.30        93.50 o                         
  -1   4  10        849.61        873.76        41.03 o                         
   0   4  10        535.02        579.85        37.83 o                         
   1   4  10       1482.37       1431.71        59.47 o                         
   2   4  10       2562.41       2857.20       193.58 o                         
   3   4  10        943.84       1038.85        75.19 o                         
   4   4  10       2281.38       2432.66       252.83 o                         
  -6   5  10         98.80        114.75        33.39 o                         
  -5   5  10       1253.20       1207.47        69.27 o                         
  -4   5  10         74.16         77.33        24.73 o                         
  -3   5  10       3863.25       3798.38       206.56 o                         
  -2   5  10        517.23        526.85        49.51 o                         
  -1   5  10       1970.09       1918.44       264.59 o                         
   0   5  10        725.65        770.87        50.57 o                         
   1   5  10       2060.64       2252.48        81.05 o                         
   2   5  10          5.53        -11.04        25.66 o                         
   3   5  10       2740.45       2781.13       188.71 o                         
   4   5  10         79.38         78.46        44.92 o                         
  -5   6  10        628.33        601.51        80.76 o                         
  -4   6  10       1516.70       1459.84       117.28 o                         
  -3   6  10        856.15        848.74       143.25 o                         
  -2   6  10       3733.84       3237.37       405.01 o                         
  -1   6  10       3296.31       3435.75       407.04 o                         
   0   6  10       1530.75       1550.86        72.89 o                         
   1   6  10        901.63        941.83        55.66 o                         
   2   6  10       1872.03       2113.85       104.47 o                         
   3   6  10       1137.88       1125.74       104.91 o                         
  -5   7  10         38.00         34.58        53.97 o                         
  -4   7  10       1398.14       1142.16       105.43 o                         
  -3   7  10       1298.33       1221.28        70.61 o                         
  -2   7  10       1792.00       1761.13       104.42 o                         
  -1   7  10        587.28        584.21        60.61 o                         
   0   7  10       3821.57       4186.50       162.95 o                         
   1   7  10        626.38        706.52        67.03 o                         
   2   7  10       2950.57       3506.12       171.78 o                         
  -4   8  10        363.45        305.54        62.90 o                         
  -3   8  10       1201.81       1154.29        94.40 o                         
  -2   8  10         15.99          6.08        37.44 o                         
  -1   8  10       2761.89       2801.11       220.77 o                         
   0   8  10         54.12        104.14        41.02 o                         
   1   8  10       2931.74       3386.50       165.95 o                         
  -3   9  10       1160.95       1156.90        82.67 o                         
  -2   9  10        458.84        474.61        72.49 o                         
  -1   9  10        505.70        536.28        62.75 o                         
   0   9  10       1229.12       1270.56        98.61 o                         
  -1  -8  11        452.02        501.00        77.51 o                         
   0  -8  11        466.07        387.56        49.10 o                         
   1  -8  11       1860.24       1754.52        89.69 o                         
   2  -8  11         69.47         15.37        24.35 o                         
  -2  -7  11        199.95        194.35        26.42 o                         
  -1  -7  11         99.45        129.20        19.97 o                         
   0  -7  11        815.29        826.47        57.22 o                         
   1  -7  11         13.58         44.32        25.57 o                         
   2  -7  11       1076.66        983.44        66.15 o                         
   3  -7  11          6.52        -19.11        20.72 o                         
  -3  -6  11        659.67        688.52        72.64 o                         
  -2  -6  11       1498.14       1506.05        67.77 o                         
  -1  -6  11        233.45        220.06        24.08 o                         
   0  -6  11        755.44        802.44        42.31 o                         
   1  -6  11        489.04        490.06        40.58 o                         
   2  -6  11        901.76        880.68       109.98 o                         
   3  -6  11        681.03        597.28        40.74 o                         
   4  -6  11        313.10        302.93        32.12 o                         
  -4  -5  11        308.23        301.98        37.18 o                         
  -3  -5  11       1819.62       1935.03        75.75 o                         
  -2  -5  11        174.93        145.19        22.36 o                         
  -1  -5  11       2846.02       3007.19       114.85 o                         
   0  -5  11          7.27        -28.45        20.29 o                         
   1  -5  11       3178.01       3288.42       108.45 o                         
   2  -5  11         63.22         48.94        28.27 o                         
   3  -5  11       1490.31       1491.58        63.01 o                         
   4  -5  11          3.22        -11.80        25.97 o                         
  -4  -4  11        458.57        504.17        36.40 o                         
  -3  -4  11         89.77         77.76        22.36 o                         
  -2  -4  11       2599.75       2693.94       174.10 o                         
  -1  -4  11         14.22         27.60        17.10 o                         
   0  -4  11       2902.79       2850.97       110.79 o                         
   1  -4  11         47.12         24.83        22.61 o                         
   2  -4  11       4412.29       4336.90       138.00 o                         
   3  -4  11        350.72        324.50        32.88 o                         
   4  -4  11       1977.31       1797.08       120.12 o                         
  -5  -3  11        118.71        131.69        25.25 o                         
  -4  -3  11        725.03        789.63        39.86 o                         
  -3  -3  11        804.95        862.01        41.90 o                         
  -2  -3  11        513.10        593.83        40.58 o                         
  -1  -3  11       1430.83       1399.28        79.95 o                         
   0  -3  11       1152.21       1109.26       103.08 o                         
   1  -3  11       3427.05       3450.83       113.62 o                         
   2  -3  11        919.03        995.26        54.38 o                         
   3  -3  11       3514.45       3249.14       108.56 o                         
   4  -3  11       1565.74       1458.47        61.97 o                         
   5  -3  11        552.82        538.86        41.31 o                         
  -5  -2  11       2414.00       2410.40        91.04 o                         
  -4  -2  11         37.42         41.85        19.49 o                         
  -3  -2  11       1923.87       2000.21        68.06 o                         
  -2  -2  11          4.53        -19.01        15.77 o                         
  -1  -2  11       3191.17       3292.93       105.23 o                         
   0  -2  11         69.70         52.30        19.74 o                         
   1  -2  11       1250.42       1169.63        56.42 o                         
   2  -2  11        606.17        720.22        70.21 o                         
   3  -2  11       2480.65       2203.63        82.97 o                         
   4  -2  11        649.02        636.54       101.86 o                         
   5  -2  11       1670.95       1722.65       150.56 o                         
  -5  -1  11         42.33         84.91        21.79 o                         
  -4  -1  11       2000.94       2055.36        69.95 o                         
  -3  -1  11        270.26        276.02        26.31 o                         
  -2  -1  11       2309.50       2338.38        93.34 o                         
  -1  -1  11        797.91        827.44        86.44 o                         
   0  -1  11       3663.93       3854.03       183.43 o                         
   1  -1  11        671.92        710.96        44.09 o                         
   2  -1  11       1629.75       1723.72        69.09 o                         
   3  -1  11          4.26         -8.35        24.35 o                         
   4  -1  11       2129.43       2019.51        79.96 o                         
   5  -1  11          4.66         -7.30        25.25 o                         
  -5   0  11       1164.00       1099.47        90.90 o                         
  -4   0  11        606.59        665.47        33.73 o                         
  -3   0  11       1016.87       1033.47        43.33 o                         
  -2   0  11       1247.46       1161.22        52.08 o                         
  -1   0  11       3256.39       3413.00       152.99 o                         
   0   0  11       3738.47       3957.21       256.07 o                         
   1   0  11       1761.20       1819.28        88.06 o                         
   2   0  11       2980.02       3063.69       111.13 o                         
   3   0  11        843.68        657.97       155.43 o                         
   4   0  11       1126.77       1139.47        58.66 o                         
  -6   1  11          6.83          5.98        20.29 o                         
  -5   1  11        406.92        433.03        85.22 o                         
  -4   1  11         14.51          3.65        16.64 o                         
  -3   1  11        673.61        730.94        48.29 o                         
  -2   1  11        122.08        120.81        21.79 o                         
  -1   1  11       1060.05       1099.60        48.05 o                         
   0   1  11        922.54        977.64        47.07 o                         
   1   1  11       4361.25       4824.38       162.58 o                         
   2   1  11         98.67         79.61        23.35 o                         
   3   1  11       2664.50       2675.33       207.37 o                         
   4   1  11        303.78        262.92        33.34 o                         
  -6   2  11        906.46        871.04        47.07 o                         
  -5   2  11         81.37         78.73        20.09 o                         
  -4   2  11       1512.05       1497.91        78.32 o                         
  -3   2  11        652.44        646.29        36.93 o                         
  -2   2  11       1194.32       1229.45        51.65 o                         
  -1   2  11         91.64        114.62        22.09 o                         
   0   2  11       2086.16       2024.97       176.94 o                         
   1   2  11        223.83        243.20        66.55 o                         
   2   2  11       4324.30       4331.54       260.13 o                         
   3   2  11         51.54          6.37        27.09 o                         
   4   2  11       2714.73       3366.17       458.98 o                         
  -5   3  11        834.80        958.87        95.77 o                         
  -4   3  11       1168.67       1158.28        52.35 o                         
  -3   3  11       1183.83       1296.89        59.25 o                         
  -2   3  11       3411.40       3392.06       109.26 o                         
  -1   3  11        353.80        409.28        48.29 o                         
   0   3  11       1573.78       1583.20       158.27 o                         
   1   3  11       1010.98        943.18        56.81 o                         
   2   3  11       1396.54       1397.16       163.54 o                         
   3   3  11       1038.27       1174.50       144.47 o                         
   4   3  11        478.59        418.75        76.29 o                         
  -5   4  11       1050.27        909.81       112.01 o                         
  -4   4  11        578.37        553.89        49.10 o                         
  -3   4  11       2796.50       3242.85       152.40 o                         
  -2   4  11        320.42        328.36        28.40 o                         
  -1   4  11       2965.06       3181.75       303.55 o                         
   0   4  11         85.53         77.55        28.08 o                         
   1   4  11       3586.94       3608.44       130.30 o                         
   2   4  11        121.76        120.74        35.71 o                         
   3   4  11       2196.68       2192.59       227.26 o                         
  -5   5  11        314.36        308.22       112.41 o                         
  -4   5  11       1100.88       1160.30        78.32 o                         
  -3   5  11         10.06         31.78        30.84 o                         
  -2   5  11       2994.44       2905.73       181.83 o                         
  -1   5  11        652.44        544.61        59.25 o                         
   0   5  11       3926.08       3860.15       183.43 o                         
   1   5  11        158.23        191.42        30.74 o                         
   2   5  11       4557.15       4539.24       177.22 o                         
   3   5  11        533.34        644.74       125.80 o                         
  -5   6  11        211.05        230.63        55.60 o                         
  -4   6  11        950.47        858.80        68.18 o                         
  -3   6  11       1302.19       1268.88       239.84 o                         
  -2   6  11        147.02        111.64        42.68 o                         
  -1   6  11        939.45        894.10        76.24 o                         
   0   6  11        783.29        741.80       142.85 o                         
   1   6  11       1645.70       1897.92        94.26 o                         
   2   6  11        691.55        692.28       106.73 o                         
  -4   7  11         25.14         28.96        34.46 o                         
  -3   7  11        831.31        755.09        98.61 o                         
  -2   7  11         54.32         21.13        40.45 o                         
  -1   7  11       2001.16       2246.50       140.01 o                         
   0   7  11         63.65         65.06        44.41 o                         
   1   7  11       1452.01       1604.42       103.88 o                         
  -3   8  11        220.68        282.50        64.92 o                         
  -2   8  11       2348.53       2301.07       130.39 o                         
  -1   8  11         85.73        135.47        47.61 o                         
   0   8  11       2349.23       2678.40       186.68 o                         
  -1  -7  12       1033.39       1090.93        59.43 o                         
   0  -7  12        146.27        180.12        28.83 o                         
   1  -7  12       1152.39       1321.08        69.96 o                         
  -2  -6  12        652.87        589.42        55.19 o                         
  -1  -6  12        511.04        596.14        39.39 o                         
   0  -6  12        937.91        873.41        52.08 o                         
   1  -6  12       1190.87       1271.72       197.23 o                         
   2  -6  12       1156.24       1077.77        78.73 o                         
   3  -6  12       1091.23       1131.79        66.05 o                         
  -3  -5  12          0.22         -8.34        26.57 o                         
  -2  -5  12        789.31        842.30       112.82 o                         
  -1  -5  12         23.15         -4.02        21.32 o                         
   0  -5  12        658.81        667.65       136.36 o                         
   1  -5  12        224.17        201.30        33.54 o                         
   2  -5  12       1806.92       1974.00        83.33 o                         
   3  -5  12        112.73         66.95        46.67 o                         
  -3  -4  12        842.84       1014.69        56.94 o                         
  -2  -4  12        389.48        488.31        45.45 o                         
  -1  -4  12        690.76        664.46        98.21 o                         
   0  -4  12        437.15        443.52        38.66 o                         
   1  -4  12        831.58        908.09        53.34 o                         
   2  -4  12          4.03        -25.85        28.96 o                         
   3  -4  12       2139.47       2584.19       374.57 o                         
  -4  -3  12        693.40        773.25        44.23 o                         
  -3  -3  12        850.84        911.10       120.53 o                         
  -2  -3  12       1271.11       1403.70        76.70 o                         
  -1  -3  12       2606.47       2870.45       222.79 o                         
   0  -3  12        634.70        607.51        43.03 o                         
   1  -3  12       1077.59       1207.11        62.19 o                         
   2  -3  12        367.24        371.82        43.88 o                         
   3  -3  12       1187.79       1167.46        77.11 o                         
   4  -3  12        636.23        571.44       139.20 o                         
  -4  -2  12        839.36        828.94        48.49 o                         
  -3  -2  12        233.45        259.52        30.03 o                         
  -2  -2  12       2156.82       2281.35       152.59 o                         
  -1  -2  12        351.08        370.92        45.05 o                         
   0  -2  12       4371.94       4819.51       325.06 o                         
   1  -2  12          2.04        -26.33        26.38 o                         
   2  -2  12       2803.27       2806.23       111.01 o                         
   3  -2  12         84.91         17.64        28.81 o                         
   4  -2  12       1980.05       1735.46       245.11 o                         
  -4  -1  12        127.57        156.46        26.72 o                         
  -3  -1  12        917.97        843.32        48.49 o                         
  -2  -1  12         14.54         12.56        21.72 o                         
  -1  -1  12       3932.26       3747.07       136.52 o                         
   0  -1  12         21.99         40.18        22.38 o                         
   1  -1  12       3774.96       4019.72       130.26 o                         
   2  -1  12        119.03         83.66        56.41 o                         
   3  -1  12       2289.67       2143.81       110.24 o                         
   4  -1  12        318.33        370.74        39.47 o                         
  -5   0  12        609.79        765.56        45.03 o                         
  -4   0  12        293.64        312.28        47.89 o                         
  -3   0  12       1983.80       2110.92        94.15 o                         
  -2   0  12        311.03        332.51        29.93 o                         
  -1   0  12        602.95        639.39        52.76 o                         
   0   0  12       1614.48       1671.00       120.12 o                         
   1   0  12       1295.31       1330.74        69.53 o                         
   2   0  12       1442.98       1502.86        75.92 o                         
   3   0  12        907.72        922.25       107.95 o                         
   4   0  12       2089.84       2090.19        90.09 o                         
  -5   1  12        118.76         99.19        24.27 o                         
  -4   1  12       1678.80       1893.77        97.40 o                         
  -3   1  12        131.31        163.59        29.27 o                         
  -2   1  12       2737.62       2826.96       158.27 o                         
  -1   1  12          0.10        -12.58        20.66 o                         
   0   1  12       2115.05       2172.65        72.00 o                         
   1   1  12        173.46        165.03        55.19 o                         
   2   1  12       1288.43       1393.75        72.56 o                         
   3   1  12         86.32         59.50        35.71 o                         
  -5   2  12        719.53        767.86        78.32 o                         
  -4   2  12         18.89         24.52        25.50 o                         
  -3   2  12       2371.08       2606.48       103.48 o                         
  -2   2  12        598.47        584.52        55.19 o                         
  -1   2  12       2553.99       2604.69       198.85 o                         
   0   2  12        463.65        486.31        33.13 o                         
   1   2  12       3233.92       3349.99       123.75 o                         
   2   2  12        634.71        669.99        51.08 o                         
   3   2  12       1274.62       1253.21        76.49 o                         
  -5   3  12        217.58        202.07        36.18 o                         
  -4   3  12        357.97        400.68        36.44 o                         
  -3   3  12        436.90        451.42        36.03 o                         
  -2   3  12        838.18        839.88       116.47 o                         
  -1   3  12       1757.15       1865.96       162.33 o                         
   0   3  12       1312.33       1404.67        58.82 o                         
   1   3  12       1945.99       1997.33        98.87 o                         
   2   3  12       1510.03       1566.17       147.31 o                         
   3   3  12       1663.29       1630.76       206.56 o                         
  -4   4  12        666.39        763.53       154.62 o                         
  -3   4  12        103.47        136.43        37.87 o                         
  -2   4  12       1333.88       1368.64        91.57 o                         
  -1   4  12          6.79         10.71        22.96 o                         
   0   4  12       2300.36       2446.78       148.12 o                         
   1   4  12        571.28        547.46        54.91 o                         
   2   4  12       2625.34       2531.46       135.64 o                         
  -4   5  12        292.12        326.29        45.60 o                         
  -3   5  12       1239.50       1213.28       164.36 o                         
  -2   5  12        400.27        436.76        89.28 o                         
  -1   5  12       1504.79       1481.99       269.46 o                         
   0   5  12        720.11        893.35       105.11 o                         
   1   5  12       1308.03       1334.93        96.72 o                         
  -3   6  12        553.44        575.88        67.27 o                         
  -2   6  12        426.63        518.63       147.31 o                         
  -1   6  12       2636.70       2781.74       330.74 o                         
   0   6  12        382.02        377.74        76.29 o                         
  -1  -5  13       1438.89       1538.23       130.67 o                         
   0  -5  13         70.92         70.09        32.47 o                         
   1  -5  13        701.09        666.00        84.00 o                         
  -2  -4  13       1413.72       1468.83       120.93 o                         
  -1  -4  13        293.66        389.69        44.85 o                         
   0  -4  13       1550.18       1543.16       233.35 o                         
   1  -4  13        329.59        390.17        68.18 o                         
   2  -4  13       1212.64       1207.51        73.23 o                         
  -3  -3  13        217.19        226.10        32.12 o                         
  -2  -3  13        270.34        299.40        53.97 o                         
  -1  -3  13        883.26        920.97        54.23 o                         
   0  -3  13        824.58        922.71        55.06 o                         
   1  -3  13        679.69        752.71        52.14 o                         
   2  -3  13       1062.11       1081.44       113.63 o                         
  -3  -2  13        711.73        894.49        54.29 o                         
  -2  -2  13         46.17         49.92        28.70 o                         
  -1  -2  13       1069.15       1149.79       197.63 o                         
   0  -2  13         56.30         46.03        30.81 o                         
   1  -2  13       1381.23       1516.73       163.54 o                         
   2  -2  13         62.44         79.31        36.46 o                         
  -3  -1  13        686.39        832.31        51.82 o                         
  -2  -1  13       1362.56       1548.32        77.78 o                         
  -1  -1  13        159.62        201.18        29.93 o                         
   0  -1  13       1331.18       1474.30        69.38 o                         
   1  -1  13        487.63        570.32        46.39 o                         
   2  -1  13        867.21        896.76        63.44 o                         
  -3   0  13        719.78        779.89       140.82 o                         
  -2   0  13       1673.39       1850.23       112.01 o                         
  -1   0  13       1017.93       1081.62       155.43 o                         
   0   0  13       2256.63       2589.02        96.40 o                         
   1   0  13        997.00       1007.48        65.04 o                         
   2   0  13       1868.37       1837.50        90.57 o                         
  -3   1  13       1763.11       1849.84        77.69 o                         
  -2   1  13        240.97        227.33        32.91 o                         
  -1   1  13       1788.62       1857.94       124.18 o                         
   0   1  13        506.93        491.62        38.45 o                         
   1   1  13       2780.24       2916.18       220.36 o                         
   2   1  13          1.68        -38.32        32.17 o                         
  -3   2  13        133.15        145.44        30.60 o                         
  -2   2  13       1176.78       1279.44        97.40 o                         
  -1   2  13        191.41        156.87        31.20 o                         
   0   2  13       1920.75       2105.62        93.37 o                         
   1   2  13         28.06         61.34        33.39 o                         
   2   2  13       3092.96       2947.23       180.18 o                         
  -3   3  13        398.28        381.60        38.58 o                         
  -2   3  13       1619.39       1900.89        78.57 o                         
  -1   3  13        264.53        252.47        32.75 o                         
   0   3  13        693.81        695.45        51.54 o                         
   1   3  13        574.45        673.64        81.57 o                         
  -3   4  13       1451.14       1572.32       151.78 o                         
  -2   4  13         17.16         42.24        50.73 o                         
  -1   4  13       2872.24       2866.32       414.75 o                         
   0   4  13         63.09        121.11        43.49 o                         
  -1   5  13        528.05        370.92        76.29 o                         
  -1  -1  14       1250.52       1347.88       172.47 o                         
   0  -1  14        139.40        215.28        49.92 o                         
  -1   0  14        533.83        638.03        70.21 o                         
   0   0  14        678.26        736.25        52.12 o                         
  -1   1  14         58.96         44.42        37.74 o                         
                                                                                
